# Supplementary material for: Bacterial persistence is an active σS stress response to metabolic flux limitation
Source: Mol Syst Biol. 2016 Sep 21;12(9):882. doi: 10.15252/msb.20166998 (PMC5043093; doi:10.15252/msb.20166998)
Supplement: Supplementary file 2 — Table EV1 [file MSB-12-882-s001.xlsx]

## Sheet: Sheet1
Global absolute abundance estimations for all measured proteins
					Number of copies per cell														Coefficient of variation
Accession	Gene	Number of peptides	Confidence score	Protein molecular weight	glucose growth	fumarate growth	persisters, 0.5h	persisters, 1h	persisters, 2h	persisters, 4h	persisters, 8h	starved, 0.5h	starved, 1h	starved, 2h	starved, 4h	starved, 8h	starved from fumarate, 1h	starved from fumarate, 8h	glucose growth	fumarate growth	persisters, 0.5h	persisters, 1h	persisters, 2h	persisters, 4h	persisters, 8h	starved, 0.5h	starved, 1h	starved, 2h	starved, 4h	starved, 8h	starved from fumarate, 1h	starved from fumarate, 8h
P31119	aas	3	69.91	80630.6	15.0919	13.677	12.5701	16.7179	16.0293	17.8879	8.19563	13.1723	12.8914	14.8705	15.0332	13.5524	15.7597	13.9076	13.0084	36.6158	15.6987	30.4652	14.0151	18.4788	6.83998	44.9532	25.4392	1.14095	25.3372	50.8794	9.63773	26.5851
P0ABD5	accA	23	1518.59	35201.3	1476.17	1444.47	1448.55	1484.24	1578.31	1586.72	1483.52	1576.97	1588.89	1582.17	1591.26	1675.73	1335.32	1434.46	7.16013	0.371996	2.02371	2.92438	5.80588	1.99952	5.6347	6.61881	8.1034	0.574703	4.65331	2.16024	1.39809	5.52401
P0ABD8	accB	9	515.65	16658.4	1708.82	1842.16	1663.03	1730.91	1858.42	1803.74	2036.63	1547.4	1614.32	1802.17	1661.11	1731.56	1781.86	1919.53	4.10757	1.22244	8.5255	2.2366	10.0511	1.11547	11.0257	1.72484	1.64329	4.30305	1.99227	4.45068	16.618	4.99035
P24182	accC	22	1517.49	49271.3	1334.27	1149.63	1404.26	1413.92	1445.13	1455.54	1562.9	1414.48	1403	1428.46	1487.78	1571.29	1184.2	1260.2	1.75483	0.154672	1.59685	2.26071	2.26431	1.43193	4.32265	0.770678	1.90376	0.39799	1.11353	1.84657	3.76581	1.6287
P0A9Q5	accD	14	786.95	33282.1	971.431	830.057	924.291	889.94	853.373	916.536	1021.83	928.297	902.984	864.341	930.111	981.157	782.21	841.115	3.62553	1.7123	2.47307	0.0797794	1.98038	1.09105	6.10413	1.62422	2.72124	0.290863	1.59563	3.4261	2.95378	0.891875
P0A9G6	aceA	29	2552.73	47473.6	11403.9	45004.7	10240.9	10608.1	9995.72	8601.42	8041.87	10228.8	9996.18	10831.1	9885.14	9130.86	41722.6	34438.9	3.37869	1.45609	1.7637	1.66145	1.86155	2.12563	2.64305	2.77427	4.39494	3.08838	3.28792	0.778742	0.379795	4.26775
P08997	aceB	35	2441.82	60217.5	3702.35	6745.85	2707.2	2472.3	2202.46	2066.02	2269.52	2610.73	2487.39	2576.22	2479.12	2446.04	5938.39	5607.69	3.37821	5.79667	1.69602	0.172023	4.91121	2.58885	1.72452	1.3897	0.0027669	4.16553	3.65902	0.842892	0.85133	2.80479
P0AFG8	aceE	65	4777.11	99587.9	3742.95	3406.21	3812.14	3801.47	3837.2	3947.73	4248.98	3959.04	4038.95	3966.12	4209.92	4397.15	3680.03	4034.59	1.63791	0.82677	2.18066	0.0997426	0.571084	0.889185	3.10919	1.85866	1.14002	1.06449	0.796029	1.40914	2.42175	1.12233
P06959	aceF	42	3417.98	66036.8	3749.23	3429.9	3806.73	3689.28	4039.73	4292.43	4424.73	4086.62	4027.18	3986.26	4302.5	4425.02	3702.58	3787.12	3.86579	1.86149	0.214078	1.65217	4.08045	2.51959	6.34562	1.25746	1.17166	0.529133	2.38645	2.07401	0.895046	2.20628
P11071	aceK	2	37.03	67637.4	10.8075	31.9879	11.9201	10.6093	17.1874	8.8023	3.41961	18.7242	16.3639	14.4976	14.9064	10.1325	23.2762	22.075	16.1845	7.45209	1.88543	41.1794	23.1977	12.2718	49.0594	34.3804	32.8077	13.1413	5.3594	27.1967	12.8997	11.4478
P0A6A3	ackA	16	1200.9	43245.1	1795.55	1928.73	1868.12	2082.04	2033.15	2037.77	1960.8	2184.44	2157.17	2056.74	2239.98	2230.11	1601.48	1641.54	1.72621	4.99522	6.24186	0.0284995	6.64083	5.53141	3.64245	0.959906	3.6393	0.386027	1.47494	1.02253	1.18154	0.887182
P25516	acnA	35	2278.26	97597.7	501.032	1087.94	558.013	727.153	982.791	1432.34	1650.9	478.703	576.15	646.272	727.844	764.837	1184	1346.41	0.776682	3.12343	2.23842	2.04407	4.61507	0.269656	0.0145383	1.66584	2.39247	1.16159	0.286791	1.53887	1.62843	4.86132
P36683	acnB	67	5415.41	93420.9	4154.06	10603.3	3211.67	3157.01	2971.12	2649.52	2198.86	3052.65	2986.61	2783.05	2832.18	2765.29	9890.66	8653.97	1.8479	3.18578	0.0840777	0.735485	0.571469	0.0151275	0.0907195	0.558733	0.699107	1.69179	0.748948	0.660785	0.841654	0.0265092
P0A6A8	acpP	4	272	8616.21	12367	12263.6	13232.8	13442	14700.2	15523.3	15447.8	13077.8	13773.2	15389	14626.8	15401.2	13130.9	18294.4	4.1651	3.91907	0.153403	1.16972	8.53691	10.4692	7.0745	3.18396	3.24858	6.64316	1.58524	2.13287	10.1169	3.3534
P24224	acpS	1	92.35	14025.5	70.9938	72.9948	63.5025	55.4347	76.8119	64.1315	63.686	83.3641	76.6727	51.8984	82.6486	89.8131	77.5738	83.2689	27.9361	17.2852	6.60989	12.878	24.7701	5.3069	9.06777	15.6541	41.7555	8.44403	20.9827	39.7541	6.19203	30.784
P37623	acpT	1	51.86	21736	111.63	102.342	175.328	98.8391	162.515	228.992	140.26	141.543	108.981	149.006	98.1824	67.4653	123.743	57.0219	107.49	8.54884	12.3253	4.9386	5.92567	7.29166	9.21615	8.89348	0.808318	4.37504	6.19063	128.876	9.68625	17.6544
P0AE06	acrA	20	1453.08	42153.1	1458.57	1274.15	1491.6	1500.27	1499.39	1632.81	1799.42	1488.56	1560.08	1570.14	1623.43	1725.45	1373.1	1489.72	3.66606	2.22646	1.90076	2.52002	2.4182	4.81783	2.45319	2.19627	4.40889	1.12677	2.27109	0.0980464	0.739868	4.41779
P31224	acrB	22	1287.89	113483	401.246	420.123	454.748	464.303	517.505	514.677	597.364	492.256	484.11	517.856	516.238	535.068	427.567	491.289	5.05221	1.85177	1.57306	4.11454	1.43379	0.59584	1.55749	1.33791	0.591473	5.29361	0.555319	2.37314	2.63066	1.55558
P27550	acs	33	2505.8	72030.2	772.886	10121.6	1735.93	2709.78	3923.77	5085.26	4940.38	1375.12	1935.87	2330.47	2276.78	2345.22	9935.36	9155.08	3.02028	0.583463	1.40215	0.139431	0.315301	1.07347	0.421881	0.433442	2.45179	0.543987	4.4422	0.652403	0.933264	2.37821
P32705	actP	6	269.14	59140.4	64.3598	1901.82	116.786	176.958	236.538	313.37	340.351	91.558	128.24	137.909	117.524	111.507	1462.64	1246.98	7.19073	6.84494	2.22368	6.69755	2.59925	4.39495	0.0756054	1.72769	4.5157	6.92666	5.01621	3.21541	0.3232	1.26327
P22333	add	6	288.59	36356.7	223.515	247.132	257.679	250.025	262.746	277.514	216.832	266.149	250.728	249.131	236.161	215.196	225.158	217.186	4.55082	2.64541	4.60252	3.84466	6.36333	7.80964	44.8903	6.09975	4.48695	0.654656	4.0453	7.7115	3.71035	8.27232
P23477	addB	1	49.42	134542	28.0135	26.2213	34.0023	43.4485	46.3807	73.6805	91.0047	34.7479	36.4919	45.2738	51.6622	53.3054	43.1723	52.1496	12.092	10.6053	0.438934	1.57036	8.6561	1.34233	3.746	5.34652	1.54682	1.45911	5.22065	0.979267	12.7211	5.08827
P31441	ade	3	117.1	63681.1	28.2943	53.5913	41.6766	24.7265	38.7821	21.7618	22.2249	38.1559	39.3796	42.7737	41.2134	32.6948	52.1652	38.4904	1.57743	17.789	28.087	9.90322	5.77434	21.466	6.72076	5.61082	1.91622	18.3499	28.3178	3.31795	8.23661	19.3718
P0A9Q7	adhE	56	4714.37	96048.6	3266.19	2353.73	3388.87	3472.97	3573.96	4204.68	5337.39	3355.24	3498.64	3591.7	3838.53	4152.95	2381.83	2900.2	2.86156	5.03592	0.970257	1.38389	0.655131	0.353494	1.62192	0.87934	0.715867	1.26967	1.97942	0.325227	0.439063	0.873486
P39451	adhP	1	81.76	35339.1	29.0496	30.5747	21.7323	11.6678	17.1281	0.632836	2.01582	12.9081	7.92699	1.84247	6.32684	6.69433	15.6178	16.1037	19.0095	30.4805	12.1888	22.111	33.9384	72.4805	12.0053	28.0267	15.036	62.3725	5.24505	4.85981	11.6495	8.75
P69441	adk	16	1181.98	23553.3	2912.07	3302	3027.49	2893.05	3215.32	2663.7	2408.64	2956.84	3113.97	3085.34	2654.07	3042.72	3209.26	3294.17	5.79312	1.58558	1.63021	2.83127	0.266864	1.04062	1.01183	1.16708	0.937987	2.2578	3.32745	3.34801	6.78083	0.35743
P0ACK2	agaR	6	400.29	29536.1	98.8525	100.332	113.262	92.0472	105.806	88.8811	67.1576	92.9315	95.9602	112.751	94.1071	113.924	93.3406	116.859	2.28926	4.87856	6.21815	9.4385	10.4692	2.09946	7.62522	2.81684	8.96815	17.2709	3.44526	1.61059	1.44667	6.16134
P19926	agp	16	917.99	45635.9	512.588	1431.07	776.706	1119.76	1477.61	2129.13	2871.07	692.517	831.251	1041.09	1168.5	1247.67	1597.76	2284.26	4.27485	6.00756	2.12899	0.789985	3.52409	2.61991	7.61243	2.89441	1.40848	2.99961	2.59959	1.27933	0.287867	0.843321
P0AE08	ahpC	16	1311.23	20730.4	17353.5	22508.5	16937	16157.1	13632	8209.44	2821.46	16854.4	16051.6	15762.6	13398.1	11189.9	20706	13441.6	0.966483	3.82929	0.646657	0.0210021	4.41705	0.524504	2.68099	1.41133	4.07303	1.36109	1.43552	1.11985	3.23671	6.22302
P35340	ahpF	23	1633.26	56124.1	1352.18	1365.04	1238.56	1196.3	1093.66	690.187	281.299	1253.77	1150.54	1059.16	926.655	746.784	1440.05	749.343	2.53034	1.16175	1.51372	3.54734	2.37532	2.08959	0.15123	0.643984	1.19688	1.46503	4.28824	4.9109	0.468462	4.7179
P33224	aidB	2	89.29	60532.8	4.63403	2.83443	4.47105	7.9571	16.1379	27.9146	32.2267	8.03284	8.16508	12.6972	14.5445	15.4041	8.96563	13.2943	6.02013	96.5215	3.06102	21.6264	2.63827	19.9842	0.513451	13.1251	36.3435	11.601	15.7281	0.126416	66.2183	21.2879
P00957	alaS	59	4204.73	95954.6	1868.23	1406.88	1818.19	1780.38	1727.49	1765.47	1795.72	1807.04	1856.2	1784.73	1905.94	1905.29	1461.66	1461.15	2.28268	4.38817	0.529128	0.291246	0.71796	0.273246	2.99084	0.790507	1.12333	0.7973	1.82652	1.17428	4.74697	1.08443
P25553	aldA	35	2959.89	52221.7	2089.46	18876.6	2769.68	3299.6	3894.65	4302.41	4610.91	2536.7	2853.09	3105.06	3223.03	3193.38	16238.8	15799.5	2.43976	0.474123	1.02049	0.669875	2.15554	1.30547	0.0649615	1.3758	2.4659	0.914583	1.16204	0.649985	2.38695	2.22845
P37685	aldB	29	1818.9	56252.5	210.948	1533.67	589.599	1104.74	2126.38	3617.46	5555.93	479.566	918.849	1154.08	1316.43	1484.99	1979.33	2686.53	4.12918	3.11633	2.34819	0.388081	4.57218	1.02379	2.60515	6.13126	1.08356	0.741232	4.40226	2.48437	1.57742	5.67413
P04395	alkA	1	62.07	31355.1	10.8568	9.26354	6.74268	9.50309	12.0327	14.7455	17.5406	9.36102	10.3566	9.30204	14.3463	12.4103	9.07319	9.83689	27.5082	5.94285	1.03811	11.684	0.824232	3.34751	2.222	10.6917	7.47743	14.9264	7.93219	7.5383	14.4259	0.415558
P0ACN4	allR	9	422.78	29233.3	293.347	257.138	367.197	347.688	370.927	378.897	359.942	370.355	373.896	367.126	318.119	343.361	275.171	285.625	18.7596	1.64946	0.153691	7.29801	2.25797	2.8066	12.6888	9.60083	4.33581	2.86892	6.09586	24.0157	26.2391	7.08056
P39265	alsB	4	219.52	32871.1	32.5331	105.885	88.0995	55.0278	46.4223	49.0671	189.787	58.251	86.653	68.8577	62.3838	80.4106	118.316	128.673	15.7613	12.3588	28.2636	32.0888	16.5297	15.727	23.0022	0.00703835	15.1961	35.2404	13.7808	23.2798	9.28878	14.6628
P36548	amiA	5	181.86	31374.9	108.739	106.607	97.3707	85.063	67.9877	83.771	54.1457	97.8867	88.1353	90.4199	61.79	48.0647	104.533	63.6344	12.3166	3.3554	2.57413	1.5228	12.0322	9.46773	18.8567	12.0207	12.3866	4.69863	8.02114	11.6197	0.0560749	10.4671
P26365	amiB	7	320.81	47937.9	114.301	85.1112	102.818	102.568	94.5582	123.329	106.833	98.3174	99.3854	102.331	81.5438	56.8762	76.2434	45.3226	5.02228	6.08933	1.90176	7.75886	3.80898	0.863865	1.00233	6.99548	2.58163	1.16399	0.803297	5.49175	9.5023	5.76339
P75820	amiD	3	154.17	31035.1	62.1779	59.2919	56.8226	51.547	76.1457	97.0212	90.7875	56.0618	65.7126	59.7395	77.4489	91.8929	63.5233	92.4216	17.4996	4.63849	4.8037	1.51571	10.0202	11.4519	33.6368	11.9462	11.6406	8.34341	3.18844	7.91051	6.79373	27.0168
P0AE12	amn	14	723.54	53943.4	578.642	488.399	523.423	530.679	537.212	580.083	546.413	532.758	529.332	534.066	542.068	554.319	493.773	535.61	1.44008	0.0434418	5.22187	2.69861	3.31123	0.999109	0.730075	1.134	0.144214	0.95111	2.17189	0.369196	1.69514	4.44677
P00811	ampC	2	88.11	41511.4	41.8031	32.1515	35.5681	37.1302	26.9048	38.3354	25.6603	32.9558	29.1673	32.0189	36.1132	29.3227	39.4058	36.1393	8.67807	2.58212	11.0859	2.11153	3.5054	4.56033	79.3441	14.2794	6.6882	7.27729	1.67558	9.49986	7.66926	10.9483
P13016	ampD	2	103.98	20505.2	57.8414	62.1728	53.4016	61.6047	58.497	37.5504	34.0933	70.9386	54.8	40.0277	48.9334	47.7679	59.2341	43.6426	8.64269	41.0266	6.08006	7.18999	16.6137	14.9337	18.605	24.3206	16.3501	31.2045	8.85947	10.7613	8.68233	7.5054
P0AE14	ampE	3	173.47	32083.3	49.3106	70.2023	60.6658	64.3991	82.8984	75.6066	51.538	70.475	79.0425	63.2045	65.1653	76.5037	66.5832	72.8984	13.6318	26.2033	7.96212	3.7539	12.2751	2.32928	2.0065	1.54248	2.42835	9.16037	10.4079	10.9564	7.85658	8.97111
P0AD70	ampH	2	51.67	41804.3	40.6607	30.2306	38.0402	29.0025	26.6715	26.2294	17.704	42.5247	43.3317	43.6796	23.1446	9.2895	26.0308	6.98496	5.64886	1.40975	4.32345	20.3113	5.6824	4.56626	9.68064	6.71994	20.53	2.26286	8.07103	1.53463	13.2432	4.53644
P69681	amtB	1	49.01	44467.4	104.312	0.665937	135.129	139.218	151.715	185.628	175.548	171.489	149.955	188.603	198.577	181.159	0.0833331	0.0832128	46.7632	111.417	7.251	6.23103	5.53382	11.0281	1.81498	1.16272	4.75107	2.3651	6.80845	0.620079	0.480801	0.36397
P26612	amyA	7	262.05	56585.4	137.634	172.102	140.1	144.648	162.272	161.823	143.765	151.788	161.936	161.503	157.258	161.98	142.243	138.924	4.33591	4.47344	0.852266	4.65803	18.9336	2.43318	6.75626	5.29481	7.72837	0.845692	9.53339	5.11347	2.68476	5.03189
P77570	anmK	2	129.71	39453.4	67.5112	79.8941	57.0656	57.7243	53.3928	49.1608	30.2812	64.2486	66.1811	51.9239	58.0965	59.2018	66.3163	76.3524	13.9646	2.77282	16.7305	0.406422	2.47733	1.81518	27.7686	4.10026	3.80225	4.23215	15.052	7.32717	16.2658	4.5588
P0A962	ansA	8	293.14	37085.8	470.204	447.37	450.867	404.988	478.533	359.828	364.871	431.41	455.751	430.771	417.436	465.496	446.499	445.484	9.64707	13.3723	10.6622	1.74021	14.3655	6.17787	8.76568	10.217	18.9772	9.98654	6.19768	11.1995	0.601438	7.92224
P00805	ansB	1	69.43	36809.7	1.20084	0.106579	15.5174	14.7132	15.5024	38.1367	24.3839	16.565	21.5283	21.841	18.7576	16.8407	6.59229	11.3642	154.521	0.603007	40.3767	105.309	2.61064	4.09508	125.104	15.0635	17.6846	16.2752	11.0691	6.18184	26.6732	38.502
P62672	apaG	2	64.13	13840	55.5707	66.9677	74.2535	77.9262	98.9883	116.066	183.919	68.5303	71.5565	80.1636	56.3549	64.6345	67.6972	57.2585	15.6007	17.5303	16.4038	3.24444	1.53674	5.85366	1.42112	1.44067	7.93888	7.40147	8.9128	18.8629	5.76466	14.7266
P05637	apaH	1	37.38	31258.7	19.7577	18.5047	27.0684	15.2288	33.7008	46.931	28.1635	18.2377	23.3711	31.8628	17.0502	34.8291	34.5113	35.8252	70.032	90.824	19.2464	140.911	22.7611	14.7227	26.385	0.0192967	55.9916	19.5841	130.502	14.1603	1.23903	9.48762
P0AE22	aphA	1	83.1	26069.2	28.1427	110.304	36.9059	26.2083	34.288	33.2678	39.5982	26.8776	35.46	35.394	29.8618	34.8598	127.145	156.747	39.6682	3.38327	11.9502	14.6826	6.38365	12.0165	48.8202	9.49536	10.4933	6.24816	16.729	24.7262	3.66416	2.06647
P69503	apt	10	626.4	19828.6	1091.46	820.668	1253.54	1167.6	1281.32	951.737	904.463	1130.93	1070.72	1211.19	1050.87	1005.09	796.223	772.103	6.53724	5.28985	3.62263	1.07922	5.40416	4.01927	4.46167	1.04788	14.1132	2.33671	6.10055	0.499039	1.52888	4.73993
P02924	araF	13	703.31	35500.3	90.5085	430.543	261.497	385.674	576.124	1277.86	1737.7	195.06	331.363	567.289	609.887	774.227	589.134	904.993	24.0149	4.716	11.5263	6.58613	2.92931	6.28414	2.29464	12.45	2.35626	6.34131	0.871053	1.70703	11.4309	2.52287
P0AAF3	araG	2	75.47	54965.5	5.22715	2.8497	1.22739	2.94477	10.741	14.5401	57.9333	1.91835	1.07784	11.7611	6.35469	18.4538	3.09042	26.7404	18.5093	33.6322	41.7698	26.0906	21.0097	26.2496	4.69179	78.7564	29.0346	2.13484	2.81383	38.3992	5.27073	35.1957
P0A9Q1	arcA	14	881.48	27256.9	1620.78	2240.05	2085.58	2434.62	3283.8	3594.12	3948.12	2007.08	2421.77	2571.48	2755.67	3170.81	2356.87	3089.37	3.62246	7.30327	1.5016	2.37779	3.71205	2.27089	0.0860623	1.09295	6.38693	2.10343	5.39405	6.50466	3.38124	5.09323
P0AEC3	arcB	7	241.87	87909.6	42.9132	73.8949	47.1599	42.027	47.2277	53.173	57.0944	51.7036	46.0177	48.7957	36.4674	30.6892	59.3168	44.4487	13.0412	3.56269	5.92027	8.89637	8.15228	11.2566	13.2009	3.48373	27.3822	4.17418	2.64364	34.2756	1.24957	9.99046
P0A6C5	argA	13	692.5	49146.5	488.951	293.516	368.891	261.261	228.183	174.255	107.91	409.766	362.136	271.522	276.486	221.3	248.89	184.357	6.18613	1.00022	0.682939	1.49912	6.59282	2.3442	28.8261	16.2093	13.5265	11.9476	1.60751	13.0156	5.89448	9.17947
P0A6C8	argB	18	1226.03	27124.5	2380.43	1469.41	2182.99	2054.95	1941.14	1690.29	1257.24	2385.05	2356.17	2332.29	2200.99	2071.3	1435.81	1224.84	1.91256	5.86673	1.36296	2.18046	2.82046	2.63576	2.35604	6.41065	2.8869	4.3319	1.98676	0.587137	0.307439	6.25436
P11446	argC	10	822.36	35911.4	1311.85	848.434	1373.97	1355.83	1258.94	964.434	686.441	1388.26	1361.33	1373.59	1336.7	1261.44	711.059	727.987	4.21538	9.43327	0.182234	4.22611	3.57397	0.241068	2.69156	4.32124	3.70183	2.37468	0.430593	0.317308	3.15332	4.1888
P18335	argD	20	2022.81	43721.1	3028.58	1581.33	3190.41	3281.45	3022.58	2990.41	2443.36	3274.3	3279.04	3200.76	3402.02	3423.2	1550.76	1637.92	2.17251	5.12855	0.525105	0.275993	0.0659325	4.72148	3.07672	1.15127	1.12604	0.652796	1.42477	0.427341	0.289276	4.05974
P23908	argE	14	1225.28	42302.5	2228.51	1060.6	2241.81	2270.77	2303.68	2249.56	2205.74	2306.42	2371.52	2183.05	2214.08	2313.15	964.863	1066.73	2.00368	0.254997	2.6402	0.523301	3.29083	0.112967	2.15286	0.114425	2.52525	0.12803	4.30552	1.34486	7.54835	7.40563
P06960	argF	5	868.95	36785.4	565.156	332.36	502.942	500.914	384.003	264.8	76.3911	506.727	492.398	421.356	318.628	298.2	300.588	172.746	3.34371	0.561409	8.01278	7.39509	5.0502	2.56166	26.2054	11.7655	5.24921	13.1923	8.90324	0.2928	8.62515	16.0318
P0A6E4	argG	38	3414.28	49848.8	4706.56	2344.51	4891.73	4772.19	4655.22	3935.04	2918.16	4732.37	4626.38	4760.98	4793.33	4515.88	2491.11	2407.47	2.87593	5.2588	2.88467	0.274628	6.25964	1.99148	1.26494	0.877153	2.07587	0.867562	3.15623	2.91045	1.70577	0.865326
P11447	argH	21	1537.11	50268.6	1660.9	877.776	1609.46	1621.2	1455.49	1277.31	905.065	1724.77	1637.31	1593.74	1658.9	1570.56	910.808	819.939	4.02447	10.3094	0.697687	0.0818552	6.04471	2.95981	4.75253	1.90894	0.673613	2.36258	5.97672	1.00708	0.0868709	0.607218
P04391	argI	5	953.52	36865.5	895.672	639.626	868.8	768.675	656.773	383.336	101.264	759.136	887.644	643.963	527.672	423.35	572.221	393.695	16.3935	3.17621	7.09973	4.00999	1.93993	4.36699	7.41836	6.62274	14.0947	2.0515	0.414214	1.19293	9.38034	4.82935
P0A6D0	argR	2	168.12	16965.8	383.292	378.085	399.283	427.532	442.968	483.497	653.606	366.456	391.45	402.951	398.175	433.376	363.401	366.315	6.68861	6.40844	2.05209	10.423	21.4437	3.44153	26.167	4.36369	6.26917	6.29062	7.59882	7.07013	20.0004	0.515749
P11875	argS	21	1497.59	64623.8	595.675	490.264	647.308	646.771	633.305	583.582	531.096	642.203	630.735	637.855	652.573	637.899	529	561.085	3.55874	1.29546	0.342917	3.14715	3.32248	1.86046	2.05763	0.688573	4.04854	2.02119	0.610832	1.82413	0.0762577	1.03384
P09551	argT	18	1537.71	27956.2	2531.37	9399.3	4066.47	5578.65	4801.63	8407.18	9149.58	3454.88	3950.65	4774.19	4700.73	4326.82	8884.69	8931	2.19736	2.4628	0.219123	0.341479	4.71267	0.404704	1.28232	0.973259	3.43815	0.960377	0.341223	0.529582	4.01863	2.89966
P77398	arnA	1	83.29	74224.1	11.3544	18.7658	7.84335	9.34634	5.71013	4.46573	2.08307	11.7385	11.2957	9.41291	8.09031	5.36552	10.9516	6.29121	22.2346	7.49556	14.0447	48.3572	11.4146	37.3487	3.39345	29.6997	40.4021	39.0785	51.7131	60.2821	0.478634	51.6111
P77757	arnC	1	44.1	36297.8	9.35769	12.0778	11.5888	11.5826	11.9456	12.3425	9.78455	13.6843	14.0886	12.8758	15.7968	17.6007	9.23537	8.98398	17.8237	34.1289	8.68815	0.149193	13.4084	19.2412	27.8028	10.7626	33.4102	30.3338	23.1179	28.8398	16.575	28.7927
P0A6D3	aroA	23	1621.22	46048.5	1434.46	872.682	1415.25	1354.27	1330.43	1220.31	1038.62	1414.29	1307.46	1369.15	1426.55	1407.61	770.489	771.542	2.41595	30.7736	2.92227	0.284066	1.92123	0.324019	9.47958	2.8341	4.0384	1.85109	3.64914	2.56763	3.31326	2.44341
P07639	aroB	14	1081.55	38838.3	647.64	628.294	644.993	624.856	628.583	470.762	392.38	684.651	630.233	588.836	646.947	573.673	598.619	534.134	9.96653	3.72103	0.54607	0.749187	2.26343	4.22015	7.68453	1.38001	8.48413	4.78206	1.6449	1.5798	0.113484	8.23926
P12008	aroC	9	697.91	39095	596.572	598.064	574.087	590.315	617.983	725.215	667.256	631.076	625.512	638.001	568.478	638.39	548.472	553.329	8.48002	0.463587	5.81411	15.7871	4.76887	2.82142	13.2099	9.839	10.1794	4.24533	9.10364	3.55119	0.195754	0.993935
P05194	aroD	11	562.06	27431.2	474.313	396.235	508.877	493.842	481.086	386.182	304.661	508.589	512.722	508.91	463.177	443.081	343.594	307.26	2.02853	14.27	1.83579	1.37015	3.74908	12.4944	11.1596	0.830283	2.70587	5.92292	1.39648	3.86088	2.23129	4.52461
P15770	aroE	7	646.79	29377.1	279.394	231.368	284.402	271.071	255.029	304.502	255.836	270.189	253.606	256.272	275.957	263.244	222.274	218.902	12.1335	2.27593	4.46605	8.77761	1.73097	2.66624	0.678697	7.52268	7.04067	9.64845	0.244218	0.869124	1.5914	0.537297
P00888	aroF	16	1426.18	38761.4	1328.91	1001	1216.15	1038.7	657.984	231.802	148.357	1185.25	1044.33	755.844	587.121	478.562	652.693	287.968	4.1014	17.2667	0.31391	2.26152	6.03923	1.74728	0.0323476	1.53216	0.950504	3.53004	3.15783	5.16863	3.23541	7.1953
P0AB91	aroG	22	1873.03	37967.5	4789.9	2371.32	4786.85	4590.91	4576.59	4224.17	3620.95	4255.88	4137.67	4464.26	4103.02	3972.3	2265.91	2383.61	2.81382	14.5609	0.537109	0.110551	2.95566	2.16395	1.86366	1.95608	1.539	0.325959	0.923443	1.57761	4.07721	0.53666
P00887	aroH	9	427.67	38692.6	373.181	209.186	360.635	348.978	351.752	342.649	322.738	339.568	319.332	311.223	319.108	301.338	211.462	194.095	6.5802	4.85991	2.6223	6.63809	1.58454	8.26553	3.53183	6.18682	0.357675	4.03651	2.44239	16.26	5.02167	3.4256
P0A6D7	aroK	11	591.81	19508.1	1202.42	953.14	1148.95	1077.17	986.703	732.129	623.22	1151.75	1012.87	964.664	884.482	813.948	846.493	730.848	5.24576	2.84111	0.849746	1.51161	3.85322	0.743115	3.58946	8.04298	3.90374	3.73844	0.961972	0.193366	4.39987	5.58323
P0A6E1	aroL	4	284.98	19120.8	545.254	741.194	542.804	483.865	723.29	496.472	614.554	629.644	592.948	633.514	553.279	501.983	644.599	532.874	2.91058	36.515	27.3396	6.38109	11.4681	32.2703	7.38607	17.7777	3.13446	8.15489	23.3346	8.70202	12.0018	0.442498
P0AE28	aroM	3	119.52	24883.2	236.037	371.643	205.978	211.423	189.615	153.795	98.9185	258.047	197.541	147.107	142.917	101.98	291.805	139.899	2.66488	7.88393	2.18158	15.497	12.2677	26.6805	36.218	4.06243	20.1624	18.5073	6.04862	7.13009	2.65141	9.55842
P15993	aroP	6	325.77	49639.3	450.444	642.046	587.639	593.104	614.791	491.674	346.701	694.62	671.298	547.245	527.107	334.861	496.721	314.122	15.9329	9.28348	6.70408	0.0241677	2.57004	0.270618	19.5963	1.49502	5.60591	0.434021	1.72589	6.43396	3.7186	0.985214
P0AB96	arsC	1	41.12	15825.3	11.9414	27.8348	21.1081	20.9169	24.6366	7.54297	12.2651	11.6773	15.9364	25.6671	10.2645	14.3204	26.7738	38.0974	22.231	22.7787	15.4685	24.9729	13.3651	35.0693	7.41231	7.05271	8.81757	22.3553	3.34444	14.3197	13.3249	8.88427
P30859	artI	11	890.07	26894.7	1381.87	1950.32	1428.97	1472.92	1059.09	1676.73	2050.51	1352.14	1232.67	1417.89	1384.2	1215	1876.61	1937.02	2.33653	1.56718	4.29797	0.205844	0.407896	4.93002	1.6942	1.08381	1.21723	4.21395	2.34425	8.66521	3.05796	2.11011
P30860	artJ	12	939.7	26794.7	2927.22	2071.82	3657.09	3234.31	2179.06	3113.83	3443.81	3465.34	3199.31	3731.39	3265.74	2884.58	2001.4	1995.15	3.29045	0.579187	4.0463	1.47716	8.24489	1.98961	1.35501	1.36302	1.50082	6.73626	0.774821	3.69094	4.4366	7.01241
P0AAF6	artP	5	221.15	26987	361.564	326.866	365.352	367.312	387.798	429.615	472.932	338.811	337.962	370.11	359.981	372.085	318.226	355.047	4.30232	23.8453	6.7403	4.12952	2.32588	4.71452	0.747541	4.5249	1.14475	1.23444	1.96381	0.206818	1.20135	2.0575
P0AE34	artQ	2	120.31	26182.1	84.3982	85.2029	82.6636	86.2567	82.7019	84.4261	106.291	79.2372	72.6657	79.6478	94.5816	101.693	89.0215	83.2347	7.00477	2.29684	5.00002	0.449173	2.88985	20.6529	7.39879	6.68935	7.14452	12.8765	2.52137	12.7066	10.3938	14.9973
P0A9Q9	asd	22	1909.93	39974.5	7210.45	4075.27	6319.88	5917.36	5961.34	5049.43	3622.48	6742.63	6720.57	6126.14	6542.06	5781.86	3849.94	3414.16	8.50598	2.34749	0.702187	2.04234	8.85324	1.97303	2.55977	0.897123	6.03932	9.51101	0.267305	3.33196	0.380347	4.70953
P28249	asmA	9	425.62	68902.1	76.1873	95.3036	78.4841	83.6796	86.3025	93.3762	105.187	81.0635	85.6971	84.0343	85.8493	86.1147	99.373	109.106	8.60878	2.50264	2.4863	3.31816	3.08569	7.55879	0.866934	0.597682	9.17667	2.16144	0.188297	6.47938	2.60338	4.57666
P00963	asnA	8	504.15	36609.8	563.057	324.71	686.071	518.748	469.46	221.138	49.7034	632.188	612.71	531.424	312.884	273.026	306.659	79.5542	8.92678	14.391	3.51677	0.345592	2.3285	5.15506	6.56385	0.965749	11.8733	9.87577	6.45288	3.61076	1.60336	10.4378
P22106	asnB	25	1533.91	62601.1	759.011	536.45	801.524	817.072	777.59	632.12	407.977	865.328	788.25	810.56	767.437	665.7	537.344	431.036	3.33867	2.51819	5.61046	1.99886	1.44123	3.95264	7.68102	0.855592	0.528115	2.37721	4.62519	1.2753	11.0269	4.30985
P0ACI6	asnC	1	76.48	16858.9	22.6129	26.8641	21.1973	23.5855	30.8064	30.1622	40.5316	17.8391	21.3964	18.3053	25.1887	26.4408	25.6691	23.242	20.1149	9.64707	10.1184	30.3369	33.212	4.55733	11.8049	28.2713	32.1768	13.7406	36.7951	11.7391	33.325	3.56385
P0A8M0	asnS	23	1658.7	52519.4	2418.09	1900.66	2448.47	2444.3	2516.49	2366.5	2228.99	2425.53	2411.86	2580.27	2461.77	2596.73	1998.25	2234.77	1.39804	1.87442	0.898402	1.35802	1.94645	1.04258	2.64714	0.570518	1.02084	0.783389	0.904811	0.350838	0.307694	0.0153452
P0AC38	aspA	13	705.07	52304.5	121.575	1339.68	156.54	182.734	236.463	404.173	633.436	156.219	198.504	251.606	302.067	370.1	1446.22	1823.38	6.47949	0.488219	4.34577	3.55909	3.05446	2.65368	2.36423	3.22791	0.879367	1.53137	1.21973	1.44207	1.05161	1.8898
P00509	aspC	32	2186.52	43528	3914.22	4817.89	3568.49	3508.01	3474.32	2815.27	2214.24	3575.6	3434.69	3348.91	3434.57	3252.47	4838.34	4613.92	2.19586	3.60863	0.614439	0.509064	1.30078	2.32778	0.394422	1.01523	3.77149	0.835533	1.99895	6.38419	5.26645	2.85523
P21889	aspS	33	2152.91	65853.6	1185.39	1092.89	1216.27	1168.73	1230.74	1177.83	1126.2	1183.76	1197.94	1181.32	1190.07	1277.68	1052.63	1152.62	4.47476	3.49111	1.48115	1.46636	2.30984	1.95515	0.218566	0.0196914	7.43286	5.11629	4.6582	0.724325	2.37915	0.147548
P0AE37	astA	2	90.62	38413.4	8.91672	10.3064	13.918	33.0522	62.1333	123.446	122.162	16.1684	25.1095	50.5686	50.2841	59.9908	56.9065	122.848	18.1334	15.6646	9.88859	15.371	16.7913	11.0083	3.56658	4.06512	11.164	5.44651	27.2604	5.84475	1.3023	2.57468
P76216	astB	2	125.57	49249.9	49.4798	33.5637	18.6799	33.8873	87.1949	131.933	117.384	23.502	21.5056	53.2411	43.1183	41.1579	43.0608	83.3199	26.9293	18.8355	25.3505	21.2943	35.9837	20.8385	31.5146	70.6274	30.227	56.6015	24.5501	0.0832254	0.230629	17.243
P77581	astC	14	1056.82	43620	157.949	421.336	323.365	554.393	919.154	1273.99	864.586	333.535	499.109	706.613	763.322	719.764	1021.6	1334.02	8.9023	7.45662	3.39624	4.49108	3.14499	1.71435	5.5382	4.92166	3.27585	13.0895	0.256524	3.0307	5.31366	2.32748
P76217	astD	8	492.13	52975.2	99.7449	128.648	165.476	196.839	350.404	699.077	494.94	176.937	213.633	240.966	348.385	462.797	303.802	630.737	21.09	15.1245	1.04014	4.62866	34.4302	5.79121	2.77592	1.39525	11.8568	4.20412	11.2392	7.49715	1.27257	4.32271
P76215	astE	2	77.36	35759.4	2.15657	16.73	1.75568	12.6425	31.5169	95.0663	92.5653	3.31814	10.5226	27.7216	29.4766	17.3256	21.5114	42.852	50.8538	14.9472	52.4086	19.9605	4.11851	4.90436	0.143587	51.2503	3.70034	0.598091	13.84	9.75929	18.7656	13.5379
Q06065	atoC	2	65.56	52125.2	4.68408	19.9418	1.77465	3.61373	3.46173	2.13255	2.39723	2.95132	2.62614	1.91121	3.92124	1.52761	15.1651	10.9189	35.2315	7.695	58.927	46.5099	74.3805	6.22034	15.8411	46.6882	51.9061	28.3068	30.8847	63.6719	5.14538	3.39014
P0ABB0	atpA	35	3144.25	55169.7	5360.96	7649.02	5522.31	5491.69	5573.89	5633.26	6108.81	5448.31	5126.12	5404.76	5696.65	5787.76	7688.25	8335	1.34117	10.3396	1.72702	0.408377	4.60977	2.30587	0.0635842	0.129553	2.45184	1.13661	1.39939	0.826343	5.0511	1.39692
P0AB98	atpB	3	168.12	30265.4	579.39	970.382	509.372	553.511	687.897	615.861	572.272	554.603	507.709	572.986	524.372	587.993	611.86	740.28	6.9866	56.5319	4.88715	4.42751	13.6976	6.23017	8.70713	14.7712	1.9031	6.03136	1.82968	7.54695	2.39937	14.9193
P0A6E6	atpC	9	946.26	15040.7	3024.49	4771.25	2838.78	2856.7	3240.63	3062.34	3271.36	3070.66	2728.71	2742.24	2791.79	2946.23	4312.92	3836.2	6.76654	5.34581	9.2025	0.183165	9.80702	3.367	10.1711	5.28179	2.86925	2.33836	3.39476	5.75935	20.1255	1.23008
P0ABB4	atpD	40	3586.2	50275.8	7417.44	9999.95	7193.1	7369.25	7488.61	7621.9	8114.53	7316.07	7184.13	7109.02	7539.13	7896.29	9940.26	11099	2.7081	2.99566	2.05861	2.63543	2.99749	4.09988	0.79907	0.0426366	2.32877	1.94907	1.73738	2.1783	0.102859	1.20433
P0ABA0	atpF	10	695.43	17235.3	3542.36	4757.88	4016.37	4062.89	3931.15	4187.19	4164.61	3556.71	3327.27	4096.8	3696.73	3939.01	5207.76	6038.83	3.38885	12.8452	5.31811	3.27579	15.2139	7.32948	0.406928	0.0930054	1.68678	6.51835	1.88782	5.73391	0.501272	1.62737
P0ABA6	atpG	25	1665.82	31539.3	1782.7	2760.01	1954.39	1993.29	2181.59	2199.1	2257.44	1877.21	2046.07	2172.33	1954.34	2101.83	2631.74	3202.38	2.80681	2.1754	1.3895	2.95292	3.72221	3.30018	6.80578	3.0626	0.22508	0.40631	2.96303	2.12558	3.83554	3.27225
P0ABA4	atpH	12	909.64	19302	2258.89	3219.39	2059.46	2198.75	2203.22	2140.96	2405.11	2263.8	2218.72	1964.45	2263.68	2392.79	3093.71	3469.07	6.03535	4.51109	0.427377	1.69716	7.38815	1.99052	4.24462	2.86828	8.18912	5.50081	5.24925	2.50671	0.901062	6.34848
P09053	avtA	11	617.43	46663	453.118	415.851	453.33	405.13	415.278	267.066	131.46	466.507	423.612	527.548	324.251	304.826	360.927	329.871	4.18055	13.4462	7.50713	1.90876	12.1837	0.112143	9.03724	16.0038	4.4253	5.5138	12.3149	22.6652	1.01617	43.0268
P41407	azoR	7	593.26	21626.3	1343.76	2078.66	1198.34	1068.78	862.824	390.044	146.945	1134.18	1146.5	973.703	789.29	657.568	1815.29	1064.76	3.61947	1.16527	1.21925	2.89384	0.108652	8.15331	32.9584	1.31038	4.21625	2.15832	1.91892	4.20063	2.75194	12.1937
P69228	baeR	6	259.46	27620.6	144.171	103.174	128.215	145.726	160.649	123.654	132.523	146.631	148.745	158.907	142.016	123.752	113.927	96.6096	6.92866	14.2777	5.4777	12.0366	9.85463	7.53301	4.98286	0.783646	6.36873	1.33783	12.7637	13.6803	1.79286	13.8681
P30847	baeS	2	104.62	51941.2	24.8489	27.7768	21.4047	23.3634	20.3906	25.7916	36.3296	23.0454	24.323	25.3659	28.4786	29.8417	31.8287	33.4749	6.58495	2.7086	7.2776	6.69991	6.66725	10.1183	5.99041	7.59827	19.0037	4.18412	2.82263	0.00627754	3.99354	11.4646
P0AEC5	barA	3	101.84	102370	14.0542	21.1074	16.712	14.7097	17.8913	15.9462	17.5404	16.3446	15.7851	12.9993	16.3678	11.4835	14.4957	17.346	28.3997	4.03045	2.69473	8.12327	18.1189	6.54031	1.80147	9.99492	1.63864	1.96672	11.6576	11.1491	4.4368	12.4184
P30843	basR	2	167.07	24997.1	95.3695	143.91	83.8755	112.989	139.742	160.624	177.498	104.882	131.05	97.8065	122.591	146.444	130.679	166.276	21.6742	6.13293	5.944	12.8691	22.4063	3.47138	6.25181	2.63194	17.8842	14.2818	27.9364	18.7096	2.83817	32.3404
P30844	basS	1	63.03	40985.6	2.22081	2.24708	6.51375	6.58683	4.09324	14.4482	0.0820575	9.51713	13.4652	8.19971	3.41899	7.32549	1.43695	0.0815224	88.4491	136.337	10.6642	4.93406	138.585	20.3718	0.502524	53.0751	27.3143	5.20546	52.6145	139.816	16.1112	0.706098
P0AE52	bcp	11	1054.97	17604.7	3347.82	2572.85	3376.05	3409.94	3185.52	3005.39	2977.73	3470.54	3521.87	3397.37	3383.04	3476.42	2577.64	2751.33	1.58898	2.76903	4.26286	0.167741	0.147953	1.17578	4.02058	1.1447	0.565151	2.52444	2.69573	2.48933	0.322056	2.33959
P28246	bcr	1	63.99	43305.7	40.0789	34.7041	24.4993	28.1312	32.7811	40.0281	43.2804	33.8407	36.4496	26.8549	38.0785	32.9218	34.5941	34.6357	20.9473	1.99835	5.2299	1.36349	26.3752	12.6196	10.1155	24.2654	32.6856	1.04331	11.4182	14.7146	16.1315	19.7944
P17445	betB	8	498.77	52859.7	266.936	177.801	236.873	233.291	235.216	226.737	218.663	218.635	221.041	211.68	212.727	217.364	183.087	187.557	6.70965	7.9417	3.77151	3.83243	2.32837	0.451102	16.6226	7.9643	3.90592	1.86896	0.261526	4.22968	1.29831	13.4455
P0ABD3	bfr	8	484.42	18465.3	574.622	1129.07	1028.8	2025.92	3832.34	3988.28	4121.85	765.23	1206.82	1374.19	969.884	992.779	1214.36	1035.94	7.3604	10.5222	5.41951	1.80391	4.5784	0.536035	2.67721	9.547	1.66208	0.518429	6.71409	0.507337	3.29852	11.4783
Q46829	bglA	20	1010.33	55306.8	659.105	639.166	712.802	692.706	699.394	689.151	692.313	693.661	677.344	743.655	724.734	747.516	639.251	721.959	4.67377	0.909437	2.38775	1.07241	1.82587	1.01526	9.90731	1.83327	1.49072	1.10001	0.537017	0.839307	2.42143	1.15498
P33363	bglX	20	944.75	83389.5	210.807	245.381	214.793	198.064	187.711	221.763	230.571	195.204	196.657	212.564	207.884	203.253	263.889	270.177	2.17573	3.1856	10.505	0.603548	2.82307	1.63203	0.101794	3.58868	10.093	7.43132	9.06517	1.77659	1.0369	0.0185271
P0AB40	bhsA	1	96.75	8791.53	191.668	21.4095	73.4797	69.9835	56.0114	198.393	437.358	27.8882	11.104	19.7246	5.43324	9.2366	10.4739	32.0363	2.78575	26.4498	13.0869	0.688149	13.4426	14.5598	6.74353	17.8255	23.7197	19.3944	15.9253	40.1007	8.36448	17.893
P12995	bioA	10	465.66	47286.5	255.435	320.735	244.932	248.486	282.614	231.994	247.188	293.65	265.757	275.706	276.278	287.939	250.892	257.275	3.66647	5.95335	7.06073	7.38598	11.077	0.0734799	0.293358	3.95931	4.11847	7.12884	4.90184	2.59455	0.141246	4.93844
P12996	bioB	9	477.9	38605.2	294.997	219.469	240.953	108.002	101.78	58.7468	38.2151	277.968	170.363	150.15	126.523	85.4597	119.499	66.0733	4.15693	5.78215	13.2288	23.9086	3.09853	16.2836	10.5935	2.24341	1.70011	12.1821	13.0692	25.6211	7.44253	9.9408
P13000	bioD	10	707.52	24106.4	944.202	800.868	1075.27	1044.98	1140.31	1088.05	1261.4	1318.26	1251.41	1244.63	1217.35	1064.36	697.388	793.108	4.64672	0.637784	6.3135	0.708952	4.29614	0.435702	31.6669	1.71675	5.11872	1.99447	3.14569	5.14848	3.24499	1.3179
P12998	bioF	3	145.21	41550.3	61.3806	44.7508	77.1235	69.5977	77.6526	55.6617	35.2811	81.0344	72.864	95.5203	74.1054	68.7317	40.0018	35.5235	0.294435	15.5338	0.791039	5.65484	32.4039	4.53886	10.4712	1.36199	1.19861	21.6716	2.32411	2.09779	10.1689	2.98612
P13001	bioH	3	187.43	28468.9	61.9404	53.7863	43.1546	44.5067	67.3083	80.8757	52.1459	28.4907	64.9009	77.5531	37.4522	39.4765	65.3858	59.0398	9.5628	4.3134	18.7622	4.35642	6.44815	10.3887	54.2357	26.3928	0.0829101	0.51105	19.5777	17.2477	6.27006	8.61151
P06709	birA	2	130.77	35271.8	51.4192	47.9842	29.6463	37.8917	32.8368	35.837	50.7349	37.5408	36.6914	38.9944	40.6372	31.1852	47.9465	34.5916	22.617	12.0469	27.983	2.002	7.10995	1.53337	26.2682	9.17062	4.80545	11.671	9.91281	2.3164	0.956555	16.1277
P20099	bisC	8	387.24	85778.3	58.5406	49.5442	64.514	61.4527	70.4475	72.0893	94.5638	82.0489	72.8687	78.5027	71.2435	71.7207	53.0278	50.1918	4.50719	0.892308	2.49303	1.26807	6.10152	13.3522	0.0901731	3.59902	3.7261	5.84393	3.08816	6.71393	3.56405	6.08248
P0A901	blc	4	200.23	19821.1	432.134	245.193	364.658	376.355	387.051	350.468	263.926	347.077	332.56	338.39	497.009	347.094	382.78	353.623	20.9246	26.3435	41.3328	8.32835	0.0881722	1.06844	0.411798	12.7844	9.59065	38.6524	13.2741	8.81286	4.37066	4.51408
P0ABE2	bolA	5	409.25	11968.1	981.424	1042.24	3073.93	3950.88	5386.72	4435.43	4099.34	3107.48	3886.68	4652.3	4576.15	3409.9	2865.21	3798.96	11.8283	0.935104	5.33142	1.0209	15.4462	1.25307	4.04902	2.10955	10.2352	13.1515	0.107983	2.59976	6.55778	8.47762
P06129	btuB	18	1222.4	68347.4	429.187	425.248	463.72	468.847	471.587	552.347	611.387	508.261	499.388	532.558	492.875	504.957	404.768	441.982	2.47175	4.05988	2.59127	1.50743	1.50608	1.71028	1.49324	1.43222	6.5484	2.77829	2.05433	0.376753	0.512866	4.7448
P06610	btuE	8	515.76	20438.3	832.283	920.694	800.294	815.404	820.909	788.421	815.288	832.725	854.252	866.812	796.573	778.72	757.691	727.878	1.3001	4.71952	2.61881	4.94882	4.29537	3.57044	6.7828	1.78544	2.06211	3.30313	1.06873	2.63258	0.6697	0.735312
P0A9H5	btuR	4	212.66	21967.1	151.288	138.406	146.638	165.295	122.257	125.015	110.511	154.204	152.288	107.793	158.558	172.715	125.072	95.7313	10.3205	20.7461	15.4794	3.37928	4.89679	13.6365	16.2175	12.5898	14.861	12.1255	4.67767	4.58352	5.07863	4.78096
P61517	can	14	765.59	25062.8	2527.62	1722.84	2744.47	2554.76	2705.99	2224.04	1568.35	2530.65	2482.83	2573.98	2196.29	1822.19	1509.96	1416.64	8.63744	16.9584	0.999027	1.39472	1.24516	3.19716	8.27067	4.87483	0.0960759	2.11779	2.84512	5.96881	2.0769	3.84065
P0A6F1	carA	20	1749.98	41387.1	4223.78	2707.49	3976.54	4000.16	3998.78	4018.32	3932.02	3863.27	3921.6	3981.99	4231.62	4111.64	2599.19	2582.95	2.46187	12.0079	2.29335	1.51535	0.412442	2.32068	0.076891	0.84892	1.39335	0.407112	3.63079	4.32243	0.549367	9.03942
P00968	carB	76	5713.41	117749	3522.52	2120.31	3369.88	3361.53	3373.52	3366.37	2943.2	3420.49	3397.09	3490.05	3425.14	3536.44	2061.23	2130.04	1.57249	2.49495	2.08327	0.344016	1.21879	0.23608	0.898475	1.93643	0.502542	1.88705	2.38796	1.39006	0.192692	3.6113
Q47083	cbl	1	47.99	35815.8	30.6429	50.7728	19.2384	28.2235	25.9773	14.7405	10.4072	19.5951	19.0833	25.8584	21.4435	18.8279	40.0917	16.0539	28.4312	8.87056	1.14773	27.8975	2.20897	13.644	32.0897	11.2517	61.3186	5.95657	2.1384	9.19129	21.4996	75.0393
P36659	cbpA	8	446.81	34415.7	261.712	287.435	245.808	303.639	336.512	457.664	545.919	226.985	231.365	250.502	293.988	305.536	344.11	351.881	2.68377	3.30305	7.73268	3.52968	3.14532	2.87867	6.33589	1.40524	0.726568	2.97482	3.61881	6.20132	3.98103	1.57963
P63264	cbpM	1	48.93	11487	174.641	361.269	162.429	222.78	205.497	215.512	274.897	102.022	137.915	202.592	134.506	156.165	252.569	370.678	11.4696	28.3354	16.5333	18.3368	13.1179	8.27781	29.8937	0.429097	1.13836	7.67179	0.395575	2.23335	10.8601	2.23779
P06961	cca	4	214.94	46420	58.495	53.263	52.4184	59.3243	57.8271	48.4607	36.2668	56.0113	49.4756	47.384	47.4856	48.7726	54.3273	47.0833	10.1042	2.06948	10.9612	4.36787	6.45817	9.46075	2.55364	1.97874	11.9687	2.99201	4.10098	4.60535	7.55835	3.50465
P69490	ccmE	2	43.72	17669.2	27.8099	30.7212	32.7276	29.1538	37.1246	36.7767	52.2632	38.1094	38.4931	32.0768	34.5396	31.7786	43.1863	32.9522	23.4196	7.90346	8.6352	8.19115	46.0092	4.06185	16.9885	1.73627	22.4323	0.0824548	10.6252	3.05459	14.974	11.8085
P0ABF6	cdd	8	623.32	31501.9	276.309	344.878	356.044	454.25	611.604	765.827	1053.13	300.554	346.265	458.306	431.833	428.783	363.834	474.92	12.5763	3.38655	1.18593	5.61036	11.5166	2.15861	1.50448	5.76863	4.68614	3.74607	8.86272	5.08701	4.6605	6.9804
P06282	cdh	2	114.34	28414.6	36.8371	18.5712	30.6083	29.3035	27.7549	41.3547	39.7567	31.334	29.7758	31.0826	27.5737	26.986	14.604	12.3907	11.1387	28.0752	8.02529	23.6837	11.506	0.753152	10.7379	15.9272	13.3791	2.50493	11.7739	10.0842	7.36044	8.05301
P0A9H7	cfa	2	120.79	43862.7	131.502	66.6801	21.9928	18.5803	10.6033	16.6951	26.6356	14.7478	4.2942	0.656215	1.07438	0.663406	7.79314	0.245765	17.6162	10.5491	13.6984	0.34354	2.92939	5.25284	3.16216	4.94472	36.8074	37.8318	15.3768	51.7812	8.93731	14.3984
P0AE63	chaB	1	93.67	8921.35	268.479	178.861	264.84	316.67	245.975	290.587	114.831	223.42	188.751	120.877	231.242	95.9087	149.826	102.697	13.3857	0.993614	20.1081	7.76408	11.3309	16.7985	132.514	4.47084	1.2602	56.5922	4.2132	85.8986	16.5148	103.838
P69795	chbB	1	131.47	11401.2	215.699	362.335	307.984	355.383	511.909	606.366	666.512	299.625	378.133	330.257	414.353	384.189	400.314	390.961	25.9813	7.38671	0.102269	10.1843	16.5198	1.29025	14.6634	3.3006	8.8639	18.4893	10.8396	10.2269	8.84289	8.29852
P17315	cirA	21	1253.95	73832.3	443.54	426.76	461.033	450.365	458.472	521.778	477.042	490.518	510.131	482.972	475.296	520.367	591.121	630.132	5.05119	7.19637	1.2186	5.9665	2.46404	4.62921	15.2547	5.27282	1.84622	3.22207	4.56301	0.342043	1.60977	12.5006
P0ABH9	clpA	30	1922.72	84136.9	613.351	396.793	852.502	645.707	547.519	506.94	460.445	898.822	771.59	726.552	733.052	674.704	542.955	526.106	5.65844	0.328228	0.334388	2.66509	2.56735	3.80063	1.59355	1.343	1.20252	3.76409	2.12653	2.29754	0.975289	1.94391
P63284	clpB	5	3078.31	95507.9	201.365	231.703	234.992	218.027	251.194	307.637	374.163	213.751	207.823	225.202	245.284	241.745	258.239	262.528	8.33704	3.29448	0.982055	3.89787	2.47013	3.92995	1.68202	6.03867	3.22345	3.28421	0.651544	1.0148	1.60625	0.294672
P63284	clpB	1	2706.07	95507.9	4.61933	8.99785	7.35724	5.93763	9.49836	11.5233	1.57227	10.4984	6.96098	5.9436	7.25083	8.25211	15.0221	4.50459	28.5674	0.334462	2.81585	32.5254	1.13237	4.57146	15.1892	11.8827	24.2989	4.93619	20.8986	22.8794	27.3901	10.1189
P0A6G7	clpP	10	790.6	23153.6	3036.67	2652.72	2921.52	2948.38	3218.72	3212.12	3091.99	2932	3148.81	2949.49	2888.17	3162.65	2812.61	3218.5	2.04651	6.7961	3.98643	0.921706	0.328884	0.563871	1.67086	1.52201	0.111361	1.17802	4.4829	4.0484	4.7032	1.0129
P0A6H1	clpX	21	1575.93	46309.2	1471.61	1062.24	1218.97	1146.71	1122.27	1197.26	1164.35	1310.11	1252.32	1228.81	1187.94	1252.68	1005.31	1034.28	1.63813	8.56257	0.722907	4.18517	1.11042	3.42303	2.58662	1.9666	2.42069	4.83741	6.87948	2.51957	1.51309	0.709911
P0A6H8	cls	7	565.18	54768.5	170.184	149.528	143.967	158.793	195.949	218.687	197.625	159.012	174.066	173.019	173.347	203.456	168.264	171.373	4.81734	0.130632	2.45369	1.18199	3.44735	6.2092	2.50435	2.57696	8.98978	1.59979	8.27377	6.64298	8.81583	7.72019
P0A6I0	cmk	7	483.42	24713.1	492.393	469.559	509.578	549.298	587.291	700.97	706.717	484.14	516.743	540.73	588.976	621.899	533.348	579.252	3.65618	0.746875	4.98341	3.66847	1.0038	5.76402	2.60479	4.18029	6.56563	1.99905	10.641	15.5945	6.79576	11.1001
P76290	cmoA	7	384.36	27740.9	247.734	265.236	254.263	237.064	238.485	224.071	186.856	247.132	267.135	261.818	261.744	251.612	258.166	257.209	2.83157	13.0442	8.22463	6.1476	4.03788	7.03047	7.10307	5.61947	6.68642	3.98386	5.1019	5.88063	0.173547	5.01422
P76291	cmoB	2	136.7	36965.1	57.5462	43.0651	56.6373	60.0805	72.8316	71.5189	63.347	55.358	50.6009	64.1161	67.2669	56.2932	52.0103	52.8704	23.1976	10.6068	14.6766	7.13115	7.07066	1.47312	24.4398	30.9199	28.7276	25.0162	4.79358	21.705	27.8408	17.7515
P0A6I3	coaA	7	308.07	36319	176.097	202.77	162.68	164.828	159.972	168.233	108.708	177.343	160.321	154.671	170.194	146.144	190.092	166.785	5.19735	9.32369	6.83408	3.1759	1.37714	0.749708	4.28482	3.34204	4.61	1.91346	5.54217	10.8269	3.74186	0.176895
P0ABQ0	coaB	7	564.55	43392.7	221.31	251.808	234.76	200.042	207.654	233.89	221.03	227.973	246.756	193.116	248.144	241.337	301.366	253.275	4.3955	1.59362	17.5123	6.40247	4.00984	3.24109	8.89883	3.00862	3.49219	5.61532	0.565801	14.2894	4.18491	23.3803
P0A6I6	coaD	5	304.92	17807.1	222.158	189.363	243.508	243.575	228.711	297.652	228.728	228.96	226.676	190.631	279.137	281.056	175.794	180.686	4.12403	9.91664	7.92114	5.4005	14.6424	9.88813	1.58216	6.80939	2.89679	1.80484	0.248848	0.66434	14.9204	3.98436
P0A6I9	coaE	2	117.85	22589.9	42.0883	38.7506	41.3146	50.4101	58.3586	67.0037	83.094	41.135	54.0368	58.0984	42.4512	45.8983	49.9911	58.724	13.8468	2.81368	14.7017	23.8848	21.7636	1.72299	22.9064	6.73817	5.24506	12.6796	8.90321	4.01056	4.34241	23.1697
P75960	cobB	4	250.18	26681.4	334.296	451.475	397.755	456.866	425.79	415.759	333.391	429.085	427.639	415.047	407.289	409.081	501.612	489.312	14.4406	4.26163	5.2386	4.60407	3.05717	7.18058	0.212078	4.25913	3.71148	6.4898	1.63048	4.97828	9.21468	0.662859
P36562	cobT	4	127.2	36945.2	261.867	206.487	326.603	301.489	305.693	276.187	165.488	321.507	281.815	327.346	301.641	272.461	214.756	217.645	3.52206	20.0589	0.619983	4.86075	16.8101	15.3907	5.63557	0.748905	0.388661	7.75225	0.275293	6.55916	1.28884	7.0438
P25524	codA	13	919.66	47543.2	809.641	443.572	361.239	340.281	338.967	310.682	386.395	347.247	419.148	510.802	417.196	618.242	432.106	960.779	9.0922	5.18222	0.901786	6.48951	23.8804	7.38885	8.88937	1.51239	6.4404	11.0028	5.713	1.7155	5.76452	18.7399
P0AA82	codB	3	205.44	43603.2	363.364	365.335	107.363	19.0501	4.41034	1.74541	2.45962	151.649	46.6062	11.4795	6.10171	7.67666	101.667	4.38386	5.24318	3.84626	0.969485	20.2829	93.6144	72.2524	1.64975	11.2785	8.55156	2.46015	49.431	34.7322	3.24256	16.3138
Q59385	copA	23	1729.28	87799.8	1382.02	2149.84	1439.75	1442.64	1581.71	1587.34	1830.07	1490.53	1509.07	1631.29	1771.34	1899.27	2145.69	1959.7	5.50956	9.24111	2.81403	2.24443	19.294	3.47116	3.45956	6.44614	4.79537	4.4591	2.96643	10.1958	18.4259	0.342258
P0ABI4	corA	7	514.78	36548.5	445.431	391.707	482.627	509.363	509.551	561.085	592.264	489.158	474.536	509.376	533.387	590.398	448.397	486.721	2.80125	10.4512	7.03648	3.61993	2.15419	1.06365	11.2461	7.40906	3.51758	10.48	5.44842	8.24808	7.5994	4.26619
P0AE78	corC	15	838.91	33259.5	332.176	424.601	360.531	323.357	341.482	368.484	380.796	320.668	324.199	333.795	316.752	339.842	435.888	383.362	4.17121	4.83237	5.07692	3.74499	5.11346	3.63958	4.08717	5.71519	8.08334	0.331206	6.7351	4.09016	3.24297	4.65052
P08331	cpdB	16	855.28	70769.8	165.345	332.281	134.98	144.132	138.432	161.833	158.046	139.598	135.971	131.09	144.784	129.112	354.729	362.218	7.24029	14.7244	2.36873	1.32855	8.40322	6.65587	6.98228	3.52137	8.92162	5.1186	1.37433	4.75864	4.41859	0.270459
P0CB39	cptA	11	449.44	66549.8	175.648	152.693	201.613	220.802	244.754	188.651	223.416	211.952	227.584	320.408	228.383	255.961	182.736	239.91	11.331	3.36334	9.66452	6.51989	4.22099	6.68644	2.15569	12.838	6.71597	20.1493	13.9045	2.26937	5.89072	5.60706
P0AE82	cpxA	5	233.72	51573.9	53.1459	58.5794	49.0881	56.4983	67.086	56.1794	101.703	76.1525	64.4248	64.4095	64.057	57.4843	50.227	53.2461	6.72294	6.39086	3.3618	6.68218	21.9502	14.1472	53.3925	1.37991	23.6461	15.2797	2.24186	6.81054	4.73373	16.5645
P0AE85	cpxP	7	365.26	18935.3	312.881	681.802	527.904	650.219	700.529	1016.03	1091.29	629.592	741.571	808.681	736.157	675.701	1006.98	826.807	6.74819	5.73358	0.496808	0.0968148	3.98181	4.42941	2.9999	1.89989	4.88327	0.264735	3.59111	4.72146	0.740025	0.800212
P0AE88	cpxR	9	633.62	26277.8	841.634	1027.11	816.848	822.084	956.888	836.251	1017.83	870.311	918.222	893.971	938.894	998.767	952.929	1099.52	8.59725	2.84929	0.550657	2.42829	7.7458	0.446438	5.92636	7.31182	12.9374	8.611	15.7491	7.44778	0.223634	11.5757
P0AE91	creA	3	124.42	17079	312.498	241.785	317.84	300.666	265.512	304.136	366.113	284.631	237.867	286.524	272.043	275.28	272.513	240.208	8.56314	18.2661	11.1358	12.0965	2.0621	4.694	4.65476	9.28736	2.87147	1.25872	4.51151	7.97664	7.89601	10.6756
P08368	creB	2	61.47	26090.8	17.2932	19.3902	13.8454	11.4378	6.21845	4.96548	4.74299	9.49218	20.2507	10.5635	12.558	10.4799	14.8628	16.4001	24.0212	22.5884	32.2607	48.8902	63.4065	21.5635	31.5353	108.457	17.7507	16.1827	12.9192	59.8979	0.0199395	15.2897
P24251	crl	6	316.78	15627	1048.43	852.989	950.11	779.375	737.635	509.938	575.943	882.822	794.221	759.954	608.778	510.179	744.972	549.18	3.84516	3.71389	8.54718	2.88247	1.39195	3.51378	2.62238	1.50696	1.29376	7.41996	5.84928	8.60257	0.604141	11.594
P0ACJ8	crp	16	947.46	23607.4	2272.78	3169.05	2442.68	2489.15	2752.99	2618.14	2904.67	2453.11	2469.54	2654.85	2582.84	2306.04	2818.78	3518.66	6.50394	0.162254	4.36097	1.26083	7.98995	1.83331	2.21811	2.35348	3.06403	2.44184	0.284804	3.26227	0.287132	2.31782
P69783	crr	10	824.01	18221.7	5925.54	5060.91	8056.22	7996.87	9769.76	11414.6	11441.7	7364.4	7621.48	8382.24	7850.06	8565.79	6251.42	6804.74	2.78649	1.84847	1.99636	3.04159	1.40449	3.05776	2.46023	0.0773911	3.74068	3.06687	1.73641	2.21968	2.26101	4.18488
P76621	csiD	9	565.76	37318.9	44.6979	365.576	805.333	748.743	579.903	576.28	671.846	789.994	862.971	847.594	405.33	366.004	550.475	382.051	11.4483	4.02559	0.332869	1.17595	25.2479	3.26205	43.1507	10.0261	17.5523	37.6711	10.738	3.35172	4.81321	9.93873
P54901	csiE	3	152.28	48991.4	6.0309	10.7778	27.4947	55.5696	104.382	111.313	120.906	22.2533	40.1928	54.9671	46.1242	52.5039	44.3612	88.0986	22.1945	18.8731	3.2729	12.4122	14.1244	24.2968	4.09168	41.0809	1.26578	5.05489	10.8993	15.8524	7.5037	5.21999
P0A9X9	cspA	3	264.21	7380.62	1053.44	2398.76	939.875	678.283	404.476	233.546	115.049	2492.65	1561.27	1157.95	814.925	561.049	307.387	142.554	11.5407	3.84906	2.59951	4.73122	2.87723	7.10125	15.3611	2.96661	3.47572	4.68631	2.45814	0.255139	5.54018	24.8645
P0A9Y6	cspC	4	380.48	7379.75	15083.1	12241.5	12911	11709.4	10101.6	11432	11549	12883.6	11143.1	10940.9	9373.51	8818.44	10496.1	8439.66	5.87583	4.45194	0.478627	1.00994	7.17146	1.25559	0.537953	2.49865	0.993578	0.906722	3.55467	6.5274	0.661053	0.34776
P0A968	cspD	3	92.57	7945.89	577.819	3172.22	928.171	1037.04	1215.73	924.27	552.924	816.365	653.203	405.106	305.368	284.921	774.094	376.317	11.18	0.972676	6.9119	0.970197	20.2349	0.0357636	34.2417	1.28309	2.65931	9.54318	5.19194	5.93083	7.16327	1.93797
P0A972	cspE	5	287.89	7440.8	4567.05	4119.66	3099.89	2112.63	1378.83	1636.95	2268.54	3869.54	2414.06	1940.56	1499.18	1739.21	1795.56	1230.8	5.44369	0.0626794	0.128476	1.14119	2.49759	0.842218	1.21883	1.8868	3.47623	3.11014	4.59607	15.842	3.24024	3.98854
P69913	csrA	3	199.84	6833.64	1264.65	1366.64	961.641	1475.58	1057.09	937.662	1141.66	855.585	1445.28	960.511	852.369	1386.79	796.486	1144.68	22.8907	8.8638	2.75125	2.05849	2.86877	4.41788	28.6618	26.1071	12.6941	6.21717	24.1732	23.3525	1.76978	1.93645
P15078	cstA	10	637.86	75037.6	415.912	2001.82	754.235	821.798	986.488	1159.96	1281.66	641.73	810.058	886.405	755.476	796.803	2386.16	2256.82	3.97437	2.22809	8.17706	7.83223	2.36126	3.95217	6.18092	3.83445	1.83309	5.88215	3.42775	3.90683	1.74183	1.29395
P36649	cueO	5	265.96	56501.4	197.123	139.299	156.92	148.904	147.864	141.253	149.947	126.014	113.577	143.649	118.422	128.103	131.176	138.363	7.6042	5.34342	5.00618	6.38201	1.85613	5.90096	0.455825	12.4415	6.44524	1.05466	4.49877	2.53576	5.28184	14.1966
P38054	cusA	27	1574.55	114616	450.168	553.912	355.822	353.561	374.242	361.225	385.088	417.755	417.24	423.176	455.133	463.169	356.071	425.78	3.05583	0.752908	1.9184	1.45071	1.96198	1.65483	8.5552	1.96977	5.29538	7.47603	1.30657	0.635267	3.78363	1.02563
P77239	cusB	20	1319.71	44259.2	1336.86	1510.96	1151.74	1078.94	1074.07	1168.75	1150.8	1342.59	1368.44	1289.18	1335.54	1389	1006.07	1079.34	2.59803	2.26203	4.3507	1.84675	5.20356	4.48148	10.7308	4.13814	0.420948	2.16929	2.73338	2.5207	3.39289	0.929818
P77211	cusC	14	984.87	50220.6	710.605	807.571	614.376	709.612	693.588	801.208	791.404	656.225	730.9	763.353	797.272	839.764	670.699	845.174	3.6499	3.79336	0.0302144	4.11135	0.477091	0.16068	12.3744	0.128655	4.16319	2.05605	6.33931	2.28525	0.577655	5.33649
P77214	cusF	5	346.66	12225.3	6416.26	8152.88	4843.95	4523.78	1812.51	4648.95	4684.45	5408.97	4149.54	5065.79	4785.37	3636.8	4731.75	4189.56	6.571	0.70543	10.6171	1.52406	12.6299	0.386396	9.27803	1.78451	5.03116	1.52113	2.628	0.0302183	1.16985	0.505585
P0ACZ8	cusR	11	510.28	25360.5	781.701	840.24	496.908	506.604	507.597	496.319	325.985	654.858	718.651	685.107	776.198	664.17	597.765	503.994	4.33063	7.21727	3.09695	7.37153	14.986	7.48626	8.37122	14.9618	6.42646	1.88675	10.5273	21.0896	11.7901	2.67493
P77485	cusS	8	499.78	53686	209.233	258.37	161.521	166.344	163.618	172.807	189.221	201.311	214.748	206.594	200.525	193.289	196.585	198.409	10.2586	4.42495	2.08201	1.38233	20.7675	3.55569	18.302	8.52926	2.45178	10.0164	4.86094	3.65878	1.99395	11.4631
P67826	cutC	6	582.64	26726.4	181.496	142.665	178.493	192.217	162.905	172.937	156.508	191.107	186.035	176.079	194.049	196.474	161.66	140.29	9.74641	14.0337	7.72414	6.34527	7.53571	5.64978	1.04691	9.55366	6.48792	1.129	1.84547	5.91749	7.19858	4.27396
P00936	cyaA	3	88.16	97506.2	27.3665	6.49638	6.99211	5.31147	3.47639	2.83704	4.60968	11.2917	7.21114	3.52062	3.19473	2.65696	3.94249	0.856624	10.4096	28.5031	34.4252	19.2356	23.7702	16.1184	19.2347	5.61769	12.897	0.808741	70.2099	23.4237	23.8996	25.7377
P27838	cyaY	4	183.04	12205.8	216.16	306.968	214.227	234.238	229.083	335.033	254.221	200.072	183.167	198.875	221.678	209.796	301.883	193.504	8.74471	6.37703	2.39909	14.5784	27.3947	6.13557	11.5976	0.364734	1.35207	4.02903	8.0343	38.0718	19.3422	1.25047
P0AAE0	cycA	2	144.34	51607.3	252.554	775.132	292.634	290.561	331.553	269.915	190.971	248.801	217.372	254.917	142.898	114.281	660.682	395.667	2.85873	1.91423	0.854232	6.62198	14.5542	0.380128	34.041	2.35834	4.59234	8.0839	2.77125	1.58502	3.9252	8.24749
P0ABJ9	cydA	9	557.53	58149	486.265	661.61	587.779	598.896	623.938	675.666	704.791	549.586	594.225	532.706	664.249	784.855	710.192	779.931	14.5404	2.68091	7.00486	7.37151	7.18316	5.33577	2.85291	12.8131	6.48332	4.46031	2.29822	9.83539	14.5	8.57297
P0ABK2	cydB	2	157.62	42407	351.028	342.41	345.578	371.89	423.34	431.323	362.997	341.991	308.581	376.589	388.612	391.513	404.884	516	4.77168	12.8429	1.98901	1.56661	11.2793	5.78691	3.40986	1.07416	3.58928	13.1919	4.32918	0.0952728	0.587368	1.30239
P23886	cydC	7	358.41	62862.7	183.094	148.328	178.131	191.733	167.008	180.753	199.321	190.338	182.343	168.995	184.766	190.425	154.352	158.565	12.5492	3.076	1.61571	2.68623	3.43975	6.15196	0.509621	10.7651	4.28763	2.31591	5.26965	6.94134	0.879833	13.2435
P29018	cydD	5	236.27	64997.3	102.024	98.0582	104.52	105.39	90.7504	96.7521	93.2048	103.446	92.955	79.3914	106.959	94.2932	89.7594	84.8829	2.79215	0.280295	5.29622	4.62998	29.7807	9.93644	2.29853	16.9514	9.97504	5.3968	11.0847	13.411	19.0955	5.32525
P0ABJ1	cyoA	12	874.65	34870.6	1595.8	2026.73	1854.87	1845.78	1909.94	1909.3	2305.67	1874.44	1896.21	1638.28	1408.61	1520.8	1864.79	1871.24	5.42321	1.59969	1.4181	0.0775403	6.1166	0.621875	1.63672	3.84013	0.230929	1.75125	0.870781	2.75355	0.631939	0.917419
P0ABI8	cyoB	7	488.1	74300.3	708.1	1157.58	890.786	934.271	1006.26	980.898	1017.13	878.291	808.208	818.715	707.795	669.699	943.911	956.203	5.13059	7.9404	0.530394	2.34843	15.4723	0.833322	22.898	2.33786	2.10902	17.246	4.7067	2.515	3.89664	2.56128
P16676	cysA	19	1186.7	41015.5	901.665	1011.67	377.23	257.065	185.517	125.105	124.734	374.142	260.769	169.783	179.906	160.01	231.272	147.475	3.78449	1.88762	5.68079	5.19493	5.65652	3.1331	7.33931	4.95197	3.04035	3.98997	8.04965	0.827278	3.50633	1.78879
P0A9F3	cysB	9	473	36109.9	456.082	341.151	441.04	447.261	430.862	417.095	382.34	451.511	423.119	425.023	457.616	450.168	395.743	387.128	4.66118	9.7106	2.51654	0.0938964	12.3813	7.46319	5.9334	2.13911	2.29718	1.01199	1.21551	5.52161	11.3232	2.78982
P0A6J1	cysC	6	435.35	22289.5	739.131	529.195	817.729	726.016	710.724	648.708	513.223	879.079	830.389	816.045	746.978	660.213	546.722	410.074	12.0607	8.55547	3.19761	2.20128	5.34818	4.37576	2.33516	1.28187	4.34675	5.14969	2.20291	1.1986	3.37031	8.79007
P21156	cysD	17	1019.85	35147.9	1653.62	1075.62	1045	764.959	439.954	366.441	421.065	1220.42	963.682	610.226	546.94	476.588	706.58	338.107	1.91392	7.06153	3.75539	5.57044	3.55809	4.10295	6.05859	2.2693	5.30431	6.70493	5.64272	2.2435	1.33512	6.16461
P0A9D4	cysE	8	432.73	29280	617.443	680.359	581.259	542.108	575.346	598.918	472.032	585.32	588.479	563.791	597.104	587.179	634.688	684.41	5.68328	2.4327	1.64405	2.17951	3.28679	5.28502	2.65493	4.61333	4.71422	10.6375	3.37044	8.28557	0.767827	2.90833
P0AEA8	cysG	4	210.23	49902	63.9161	39.1626	51.8236	57.3023	47.3607	72.3968	80.6197	65.4116	55.3951	50.1117	62.1779	63.4318	61.2339	39.2141	8.04835	12.598	0.767627	2.14023	3.64573	12.9903	31.076	0.784384	12.685	1.70297	7.9132	2.74473	11.3913	1.413
P17854	cysH	12	552.74	27940.5	829.321	672.461	812.032	597.621	485.223	329.129	250.927	1029.66	827.425	670.546	673.305	660.696	577.077	441.737	4.1949	6.18806	3.86888	1.19736	7.14749	0.673448	5.43789	3.27833	1.22179	6.29675	3.27208	3.27718	2.06983	2.35589
P17846	cysI	34	2450.48	63939.9	1833	1487.78	1887.62	1848.32	1891.45	1792.48	1076.46	1988.73	1916.91	1946.04	1959.5	1808.47	1357.01	1356.85	0.798681	3.64438	1.12107	1.10002	0.171159	1.80175	3.09697	0.217002	2.23727	1.6489	0.95976	0.882976	2.07329	2.53354
P38038	cysJ	31	2618.05	66210.9	2548.14	1670.78	2600.94	2511.88	2543.37	2409.35	1461.46	2672.54	2632.81	2640.89	2703.29	2580.45	1711.71	1727.37	1.41445	1.86969	2.40322	0.145063	1.39547	0.276034	1.35795	1.02913	0.970181	2.7139	3.76621	2.45667	0.734449	0.347745
P0ABK5	cysK	23	2368.1	34450.3	3998.41	5507.84	5018.62	5080.63	5315.7	4847.35	4620.4	5612.68	8093.52	5334.11	5357.5	5781.44	5607.15	6877.21	6.9762	6.10687	0.192085	0.595326	6.04147	0.991796	2.42095	0.319063	0.0193177	4.55097	0.0173914	1.91666	5.38458	0.730648
P16703	cysM	12	740.9	32625.5	599.079	551.723	688.132	675.278	654.08	550.74	482.55	633.484	677.726	710.856	645.561	643.22	555.53	576.654	5.67413	4.92834	1.20108	3.79922	1.50022	5.00635	1.35232	2.03052	3.13848	3.31567	1.05587	3.73864	1.49036	1.69461
P23845	cysN	21	1373.07	52508	1664.4	1238.81	1244.7	934.635	638.862	465.241	443.889	1383.4	1122.1	913.83	764.974	658.183	949.433	584.252	2.43938	5.81161	1.81309	0.704451	0.974634	1.77146	3.86438	0.652712	2.47623	3.22715	3.80724	4.50414	3.39962	3.87624
P16700	cysP	16	951.1	37573.3	1782.31	2092.64	1918.57	1946.53	1532.08	1938.82	2045.88	2091.26	2050.72	2205.9	2170.74	1926.61	1932.9	1997.69	1.52321	3.32086	5.89273	2.54341	0.568508	3.38543	2.87808	5.13946	4.56147	3.13855	1.68015	4.03671	5.05738	7.23559
P22255	cysQ	11	522.14	27140.7	814.463	894.169	952.86	1182.21	1459.69	1903.96	2235.64	962.591	1009.64	1228.37	1262.63	1390.45	977.07	1236.05	6.66884	9.80602	8.24244	0.956827	11.8521	3.87323	0.0495804	1.64257	2.17076	5.82591	7.46967	7.5045	4.82612	2.23648
P21888	cysS	16	1018.23	52150.6	541.432	463.502	533.87	514.439	538.42	516.882	457.016	538.973	538.197	550.904	545.905	550.867	450.072	485.954	6.73026	5.97367	1.53065	1.11511	0.693475	1.28468	3.40602	2.18723	0.774463	1.08746	2.97486	0.563056	3.61467	6.15929
P16701	cysU	2	181.36	30254.2	380.043	304.176	239.384	195.358	138.405	121.613	117.16	344.993	213.327	114.305	246.419	210.115	258.739	162.88	15.6046	19.4659	0.635004	0.980382	10.1056	4.80175	11.1658	4.65055	6.88913	25.5732	1.37521	1.02676	13.0473	14.105
P0AEB0	cysW	1	87.09	32498.4	78.7985	93.1069	65.7181	37.1164	24.5222	11.6463	8.39359	74.4356	36.0088	27.9534	19.1127	18.2814	38.9966	16.5111	9.88314	24.7811	9.67497	6.30408	11.2231	9.54268	28.6449	2.0139	6.64511	13.9548	1.84915	4.16429	14.8035	5.91345
P0ACN7	cytR	2	83.55	37777.3	17.31	27.4988	21.6428	17.7971	21.9571	19.4328	21.9267	20.8248	28.6386	21.1382	26.1945	22.6686	18.6016	19.4762	28.8322	11.1773	14.3	0.472872	17.8575	6.54737	2.1657	16.7498	20.0991	10.87	37.3582	32.2124	7.97317	38.5689
P0AEB2	dacA	13	1090.3	44397.7	936.972	687.596	954.896	913.199	928.577	975.747	1026.39	937.435	935.137	896.055	792.578	534.887	628.266	504.98	0.754661	2.75005	4.96747	1.45736	6.78065	1.4285	2.21311	4.40686	1.76118	4.51355	0.0651496	2.45971	9.17374	2.42716
P24228	dacB	5	315.28	51747.5	95.8168	64.5605	97.7498	97.0538	105.133	99.7053	95.6381	98.2745	89.7958	101.237	101.697	97.7191	64.8318	62.6982	6.30915	0.275524	1.29225	8.5916	12.0594	6.07414	8.15716	1.22714	3.43873	5.26713	1.48464	3.32557	4.7884	12.4234
P08506	dacC	18	1602.7	43563.3	978.214	1099.34	1033.16	1167.38	1350.16	1655.33	1871.92	1017.85	1090.89	1239.3	1249.58	1225.54	1174.72	1296.94	1.01925	10.4194	2.55935	1.90318	3.24601	2.04218	5.1702	0.443037	5.78246	4.28373	4.6727	1.55966	0.678735	4.1747
P0A6J5	dadA	14	805.03	47559	231.415	448.11	250.908	211.685	277.676	458.728	606.764	339.64	316.319	317.034	275.791	280.009	574.293	549.324	5.96075	8.06646	0.683196	0.527456	0.199141	5.67273	5.00724	3.90458	2.38626	3.66551	1.23389	2.34191	1.26254	5.50338
P29012	dadX	7	465.28	38801.9	65.0642	194.095	78.1837	101.236	132.404	213.924	309.773	97.2507	98.5653	124.619	115.337	124.916	227.639	281.394	14.0508	0.662075	5.05388	3.27037	4.9517	1.92256	1.97915	6.4056	2.63809	6.6782	9.43685	10.9674	8.22895	2.28308
P11557	damX	15	856.22	46116.3	935.588	733.278	1081.53	1044.09	1051.84	1137.38	932.37	1068.31	1110.22	1085.58	960.741	1042.65	795.154	659.942	3.14015	4.7176	0.0214024	3.19393	6.75955	0.247264	4.34978	0.0684587	6.30274	0.0738554	2.26611	6.29262	0.469125	1.44575
P0A6L2	dapA	14	1016.91	31232.1	2207.58	1921.34	2191.59	2201.21	2149.15	1887.61	1594.22	2084.84	2070.86	2203.22	1984.33	1896.06	1899.39	1787.75	2.97284	13.664	0.38192	1.83195	3.89028	1.9674	0.656608	1.21362	0.531068	0.584254	0.704338	3.41054	2.90449	4.55307
P04036	dapB	14	787.82	28720.6	402.57	230.745	551.503	365.69	429.451	624.659	422.244	640.136	544.608	657.408	733.709	767.076	392.813	405.159	10.493	0.799882	4.15411	5.18464	1.95844	0.0547221	5.37223	3.20952	2.65616	0.0376908	2.40631	0.87043	3.16878	1.85367
P0A9D8	dapD	16	1201.87	29855.4	5839.74	2598.45	5534.13	5233.15	5155.7	4382.6	3881.59	5505.23	5224.84	5168.33	5317.28	5083.47	2667.7	2771.37	1.01635	4.62909	1.20038	2.40342	4.33825	1.7256	1.96187	0.883374	2.09065	4.62545	1.09763	2.62572	3.65412	1.4884
P0AED7	dapE	6	263.7	41224.8	147.72	88.4125	97.5066	98.9988	120.886	100.445	104.732	105.06	98.108	114.423	106.962	103.405	92.6192	90.9684	35.0993	13.8043	1.90607	8.28535	0.0302876	5.62003	6.21592	11.6061	1.5059	21.9369	4.03129	2.26754	0.493108	8.16265
P0A6K1	dapF	2	119.65	30171.2	63.1368	54.3533	59.2998	55.3046	58.8593	69.7021	55.2336	65.3298	61.2936	57.7574	58.5181	67.6579	63.3875	61.4986	9.83883	3.82001	14.9173	7.2644	10.2825	0.0760104	15.6362	0.762902	13.0224	1.62847	5.25901	6.72526	2.4011	9.15245
P28248	dcd	6	341.36	21218	312.188	411.67	270.413	288.218	252.089	246.245	213.734	276.001	213.288	251.4	269.879	222.54	546.961	381.768	2.21236	13.4941	2.5334	3.47709	13.0079	9.83836	5.50501	8.65062	0.465637	6.1528	10.8847	6.33198	1.21129	4.56553
P0AED9	dcm	5	174.85	53413.3	61.7913	49.4915	69.0281	56.4915	56.9515	41.1486	53.703	67.1324	58.9337	54.3893	65.7809	57.1145	52.4168	49.1885	16.0534	6.02417	5.32257	13.6731	20.9032	5.21111	9.86256	9.46497	6.4417	4.24754	2.05809	2.1139	7.73452	16.8343
P24171	dcp	23	1645.46	77449	849.655	892.215	709.563	722.602	652.35	678.518	559.379	724.756	693.274	645.784	729.773	706.537	858.423	671.825	1.2843	9.69688	0.989607	1.9469	3.86408	2.11279	0.693489	1.32677	6.25217	2.92107	0.674139	0.557278	5.4205	2.84716
P0AEE1	dcrB	11	674.83	19757.1	1426.78	1226.99	1420.85	1417.99	1494.61	1641.98	1615.26	1348.17	1333.02	1435.49	1474.58	1552.97	1344.51	1430.09	1.41355	0.590644	6.5122	2.68281	5.90523	0.459225	5.31903	6.23969	2.02417	0.0824194	3.13983	0.249005	3.36243	2.28209
P0A830	dctA	7	525.93	45388.7	63.3561	2063.32	146.794	144.51	152.812	116.654	124.073	83.7967	74.0121	86.0791	93.9066	89.8005	1985.68	1901.85	11.0686	5.91639	6.84837	6.80136	4.50476	9.67985	33.1327	8.17146	8.59446	7.05987	19.8439	5.26731	0.911492	9.88134
P0ABN5	dcuA	2	119.65	45702.8	189.541	251.802	248.563	251.78	274.338	210.323	233.209	234.04	226.156	283.37	268.692	277.509	249.25	374.277	11.9012	5.97207	19.6351	9.98752	9.02083	0.269451	12.6197	10.134	12.5255	3.91801	1.86811	3.60755	1.12101	7.22255
P76316	dcyD	10	455.28	35113.2	319.626	375.076	467.967	503.046	666.04	529.348	471.495	416.18	512.48	596.06	437.328	506.169	386.181	519.139	7.90781	3.72783	3.43465	3.2961	22.9838	8.07749	3.92827	5.51316	4.10319	16.7689	2.9345	5.65155	4.03635	0.196074
P0A6J8	ddlA	10	502.13	39273.3	245.22	270.088	262.395	250.301	260.718	264.961	243.732	225.502	240.322	228.512	221.797	227.65	263.253	294.917	4.36367	9.00255	7.62588	2.05986	1.78781	5.41414	0.604397	4.89439	4.09526	7.53273	1.6515	6.21327	14.2243	3.89984
P07862	ddlB	5	321.28	32800.8	176.617	154.21	199.018	193.263	190.7	177.664	216.174	194.532	192.318	201.84	185.202	176.634	172.849	183.084	5.54031	6.66983	1.31726	2.53949	7.25323	3.12453	5.71542	0.0185727	2.17243	4.124	3.49473	3.02611	13.6799	16.9105
P76128	ddpA	9	506.31	57587.2	73.2408	212.16	81.0541	104.258	114.724	190.073	236.209	84.8931	95.0877	89.7988	93.9815	81.461	232.833	181.014	8.12181	1.01233	0.63535	6.90252	3.53222	4.03356	14.4751	6.46415	9.42432	9.10889	9.11908	4.75898	4.37084	6.70736
P0A9P6	deaD	13	1142.93	70484.6	429.243	264.113	40.3895	16.6106	21.3945	15.2382	24.7148	79.2036	24.4395	20.923	25.2154	24.0933	22.9369	24.4514	4.85411	1.82934	5.44623	11.0619	2.12653	8.47634	12.9636	2.45997	13.6701	1.24265	2.13525	11.7065	13.5541	61.2589
P09549	dedD	3	87.83	22906.2	200.295	245.579	298.782	275.278	253.14	178.791	142.768	250.893	287.604	278.949	147.034	155.537	234.048	193.064	9.08627	1.90374	2.3694	2.18052	8.87274	13.3471	12.4898	8.38989	3.05791	5.99173	5.84848	9.91329	10.745	9.63002
P0A6K3	def	5	284.4	19298.3	486.661	276.763	310.972	349.896	357.833	330.301	464.087	239.588	275.586	288.653	264.929	235.575	211.093	225.981	4.46828	4.92088	7.23366	5.00019	2.25504	2.94472	0.455699	0.162906	2.08639	5.54036	4.84386	4.25451	1.84095	1.07892
P0C0V0	degP	25	1875.87	49305.4	1798.16	1379.42	1670.25	1619.43	1727.2	1820.11	2026.77	1791.28	1795.34	1844.74	1856.58	1904.81	1383.2	1594.35	4.48478	2.20823	2.03418	0.00729418	3.56961	1.67248	0.0601285	2.18589	1.77378	0.414059	0.65625	1.11914	1.50503	1.72655
P39099	degQ	12	911.94	47158.1	437.889	463.093	441.88	442.571	457.757	448.262	541.572	466.022	451.012	433.441	459.937	461.662	450.459	463.99	4.77179	0.57434	5.45964	11.4283	13.6601	1.2348	9.62335	2.82084	0.246266	4.10312	1.46984	3.07812	2.30068	2.3426
P0AEE3	degS	5	213.77	37539.9	189.693	176.272	139.725	166.706	143.107	154.579	143.345	152.967	162.887	118.466	148.2	156.983	118.336	127.732	10.5684	15.965	0.592282	6.305	7.12453	15.678	1.07888	8.60326	11.0089	1.57113	18.1652	4.38947	9.76162	3.26493
P07650	deoA	11	691.79	47159	221.759	189.687	188.522	214.97	191.104	318.27	478.486	181.198	190.748	198.704	215.072	248.449	202.016	252.422	14.3307	6.16382	3.55874	6.40991	1.85869	1.25477	7.52248	4.93898	0.642764	1.68433	0.427468	4.00491	6.15543	6.15001
P0A6K6	deoB	20	1273.95	44323.9	1037.67	1200.74	1024.29	1124.33	1257.38	1866.08	2665.39	1063.06	1078.48	1139.22	1305.99	1318.87	1251.93	1368.96	2.82698	1.28071	0.0881287	0.375904	1.52264	1.43268	2.70767	4.80363	2.82321	1.15167	1.67851	4.37363	1.86281	1.48412
P0A6L0	deoC	14	986.16	27698.3	973.69	859.052	976.173	1067.87	1260.11	1797.14	2775.25	939.704	1022.01	1109.56	1165.59	1528.5	864.536	1249.69	4.73332	6.45319	0.670499	6.51662	2.37252	1.33916	2.37368	2.5039	4.22492	0.204506	0.710962	10.1648	5.57264	8.90894
P0ABP8	deoD	19	1401.17	25915	1698.74	2183.24	1754.44	1855.35	2039.91	2296.9	2626.39	1659.43	1721.56	1989.76	1855.74	2036.19	2140.13	2669.53	0.350623	0.914239	2.12632	0.405799	0.891818	2.88426	8.04021	3.49019	0.915466	4.03106	3.09695	3.96539	0.250226	3.53789
P0ACK5	deoR	2	113.39	28511.6	56.7104	44.3892	69.3237	45.005	60.7129	88.4941	64.6313	57.3406	61.1996	38.3028	55.8097	52.2462	40.4915	57.3872	23.9222	7.62705	13.9399	16.7092	0.440043	10.9889	88.5741	5.05275	8.24851	54.8988	1.73754	38.4156	23.5664	50.909
P0A6P5	der	21	1062.34	54983.5	455.985	374.79	389.513	409.489	399.645	399.083	380.842	441.864	397.948	421.404	423.753	408.347	359.69	320.993	4.12837	25.1739	8.33383	1.76749	1.85598	0.231823	8.97991	0.967077	4.10469	10.2205	0.337201	5.94453	2.58592	1.1192
B6WQ64	DESP	2	37.74	33121.5	130.058	53.4818	41.2079	50.2392	25.0619	176.609	189.674	57.0918	32.2461	26.98	69.1628	67.1355	122.206	42.3839	2.66704	13.7395	1.45376	1.74678	14.3247	18.0221	0.0955499	2.77115	20.6932	11.6795	7.01317	48.2374	5.54272	5.47196
P0ABN1	dgkA	2	144.64	13218.1	282.133	302.559	283.32	294.523	202.352	237.877	200.68	334.308	247.331	202.541	261.552	294.639	298.329	288.722	11.9195	5.86802	2.11469	5.01418	2.4621	5.05992	4.21389	3.31125	1.11403	3.14915	19.431	8.41765	4.6023	17.3175
P31460	dgoR	2	112.66	26045.3	76.0447	122.208	63.8196	71.3266	72.3862	115.748	107.076	76.5776	80.8192	68.677	110.674	106.57	111.715	112.844	1.87655	14.1597	3.35985	15.8332	2.15543	9.81134	19.9877	1.84338	9.46118	6.57849	6.28266	9.85278	9.38502	1.96354
P15723	dgt	4	165.55	59327.5	40.0334	47.6774	57.8859	48.2936	78.9237	138.359	156.806	53.7018	73.766	50.5	57.1561	70.0988	63.839	62.2067	11.3559	11.6927	18.8965	7.61132	9.0265	41.9291	22.4329	15.5967	23.6626	21.6819	5.56939	0.872453	4.1714	6.96366
P76015	dhaK	14	886.98	38173.1	471.749	646.091	476.087	488.176	479.662	557.242	555.133	442.857	453.071	444.574	467.554	455.753	593.548	672.312	1.90012	4.38375	2.86078	3.81239	0.624408	1.66798	2.01752	2.79108	3.08165	4.47037	0.677068	6.07177	7.5664	2.30375
P76014	dhaL	6	415.78	22599.3	164.624	135.868	166.362	183.268	217.572	177.921	130.381	163.302	209.41	194.611	167.837	161.247	118.432	152.414	7.58928	5.33668	8.30512	2.36664	6.60644	15.9562	0.53031	10.3412	2.28167	0.244022	8.05326	2.64744	4.76995	2.037
P37349	dhaM	16	990.41	51398.3	442.742	156.818	392.191	416.398	349.888	312.531	266.144	352.205	312.286	294.168	367.843	345.532	155.896	128.11	1.97226	9.16631	1.86088	5.59092	4.02052	3.4633	6.85246	2.11693	1.01778	1.85573	4.29317	3.48812	3.60287	2.92016
Q47150	dinJ	2	116.51	9382	152.524	136.199	97.9449	102.143	117.027	125.413	165.04	100.637	107.697	82.1397	106.23	107.401	118.531	141.816	13.7613	11.1158	1.96026	1.16232	7.19436	1.73636	1.75527	2.24783	0.0350193	33.3606	0.734583	2.76774	2.22233	2.00408
P31680	djlA	5	311.01	30541.5	175.259	111.959	175.984	174.107	141.898	184.131	206.222	175.498	134.68	164.516	199.62	178.85	117.845	140.577	9.69301	4.3029	5.22134	4.43671	3.40702	3.80677	8.78167	0.379523	13.2267	7.50812	6.12673	4.09055	9.3028	5.05136
Q46857	dkgA	11	824.85	31072.2	611.988	397.113	959.14	1445.97	2004.7	3065.82	3765.02	687.661	926.55	1130.9	1325.4	1438.82	868.503	1343.29	2.11689	0.436104	2.93965	0.284714	0.421106	0.883744	0.812971	3.32159	1.86838	0.408117	2.43581	4.13812	2.42601	3.9463
P30863	dkgB	5	309.2	29400.4	162.332	184.429	137.559	151.707	149.243	114.158	103.736	172.792	154.042	145.795	158.218	163.647	202.799	198.561	4.90106	12.5314	3.97829	14.0096	3.0888	21.3962	0.220847	4.08371	2.76319	4.02489	8.39819	8.82444	0.55907	5.59611
P0ABS1	dksA	11	905.83	17498.7	3437.73	3146.49	3904.16	4459.57	4778.98	5446.98	5173.54	3506.99	3866.67	3797.69	3761.08	4140.5	3776.78	3599.16	5.13446	4.47742	2.63069	1.30709	2.41279	4.72996	0.639018	2.15461	3.00269	0.630808	0.823112	0.173597	3.39767	5.24985
P06149	dld	33	1881.71	64553.6	601.704	874.23	545.794	545.231	608.765	535.633	589.048	565.968	570.892	574.516	575.769	604.613	844.414	887.97	6.45171	4.36626	2.07036	0.660007	4.13799	3.25076	1.81382	3.36105	7.60145	6.9855	1.0042	2.19555	0.978617	8.34968
P76251	dmlA	2	85.92	40271.1	17.5794	21.2376	23.0196	16.8068	15.8029	10.5431	2.57605	22.5868	23.853	13.0866	12.9129	13.8826	22.8373	12.4282	20.4925	6.54417	10.4978	17.399	43.7962	30.3446	54.7095	13.0093	3.27137	47.2735	16.1352	4.78875	5.44256	6.02951
P69853	dmsD	5	300.61	23311.7	266.142	244.547	219.396	256.403	264.276	274.948	249.672	236.051	219.542	224.093	238.708	209.955	213.345	197.21	6.81579	20.6699	4.98313	17.9275	6.5146	2.18411	1.58573	1.92135	1.89022	12.0244	7.72804	3.02829	3.27803	2.79009
P03004	dnaA	9	384.64	52500.2	176.573	174.688	161.841	152.847	130.694	124.632	106.756	176.348	139.137	147.226	128.767	116.099	162.71	132.177	5.33236	2.12056	8.83393	4.47675	2.49274	0.0629959	0.101243	8.15846	1.1452	1.29898	5.87597	3.12286	2.17639	3.75609
P0ACB0	dnaB	11	512.49	52339.7	267.788	268.327	234.839	242.307	255.549	268.236	235.334	250.129	240.414	261.072	257.32	257.246	274.835	260.541	3.79953	2.39897	11.1662	8.45925	12.886	6.58004	8.29957	7.24371	4.20121	9.83281	3.72226	10.0776	1.21804	2.74264
P0AEF0	dnaC	3	161.05	27899.1	54.2563	55.4207	83.6622	93.7575	104.161	178.495	149.419	59.771	74.0346	53.1193	69.5865	62.074	64.6162	172.311	13.5189	21.7132	24.2727	13.6993	1.49024	9.76121	68.9341	6.92335	7.5818	9.4437	14.7677	20.7946	30.2554	46.8708
P10443	dnaE	3	163.91	129804	15.6442	29.6771	13.7611	14.1419	15.4767	14.6789	17.2675	15.5254	12.5779	14.7436	13.0749	13.5501	24.2568	22.8045	18.4179	9.03662	8.94782	4.91008	26.7249	7.68531	9.10413	20.3463	15.9855	5.01993	6.93718	16.2085	8.84101	13.1691
P08622	dnaJ	11	572.44	41056.5	609.871	618.486	682.485	698.249	692.297	718.503	785.638	676.235	629.733	785.231	696.521	669.817	731.318	841.262	11.5741	0.359923	3.33221	6.41381	2.60008	3.70893	1.38649	3.86023	2.49361	8.24209	3.47463	1.19061	5.62035	8.65207
P0A6Y8	dnaK	55	4595.02	69054.5	6867.19	7409.56	7001.99	6837.96	7112.32	7926.78	9962.59	6983.64	7006.91	7010.73	7590.92	8053.16	7493.87	8318.54	1.03753	2.59106	1.00405	0.845578	0.743883	0.136137	0.981986	1.15107	3.45041	1.2225	4.32146	1.31424	0.651607	1.31194
P0A988	dnaN	9	514.95	40542.7	387.153	351.387	369.45	375.859	389.476	363.834	310.319	362.048	339.008	363.862	359.488	345.485	397.32	404.722	4.87324	7.79898	1.39918	0.840616	17.7232	2.01413	6.3264	0.840526	2.9913	0.464502	2.50855	6.14343	5.96622	1.79612
P0A8J2	dnaT	2	63.37	19425	95.5512	144.427	73.5567	69.4297	60.1196	38.9821	40.6704	72.1775	72.1846	61.9212	48.624	59.2317	138.343	89.6552	8.76509	19.0833	2.66253	20.5307	13.8265	20.022	16.1282	10.3744	22.3017	8.82358	14.7882	7.60267	30.4086	1.94485
P06710	dnaX	5	251.13	71075.4	44.5233	47.8474	47.4251	41.8491	40.5281	30.8925	18.5517	44.1719	45.3251	37.5767	44.7855	47.3079	44.694	45.6455	8.23725	25.202	3.68985	2.59129	0.538413	1.46717	37.2371	8.01953	3.05115	6.3186	11.653	0.87638	15.4361	4.36817
P0AA89	dosC	4	214.22	53126.6	21.1968	28.0155	46.7108	62.7378	85.0321	105.24	128.161	43.4634	64.4597	64.3846	53.2753	44.4773	70.0277	77.2919	15.1707	26.6995	0.0981442	9.16493	10.2005	7.75146	3.08652	5.97535	5.57002	3.67399	17.9056	7.18885	6.97266	5.92821
P0AEF4	dpiA	1	38.07	25419.2	2.77376	13.1831	3.52741	1.02606	0.725592	0.127741	2.59019	3.22602	3.20913	0.129276	2.60231	1.30946	3.26748	0.130314	111.726	0.630041	136.312	123.899	116.329	0.999421	57.5996	135.843	23.0066	0.448108	61.6517	115.408	69.0685	1.48785
P23847	dppA	38	2352.03	60237.2	3109.06	8117.65	3114.21	3104.38	2948.5	3151.3	3480.57	2830.27	2954.51	2886.01	2870.53	2709.58	7808.05	8302.7	1.41847	0.351995	0.720818	3.55728	0.560936	1.19143	2.9442	1.61287	2.04905	0.0698158	0.838957	0.732938	0.376623	0.239546
P0AEF8	dppB	2	107.33	37454.2	146.649	271.778	116.004	106.141	127.943	96.7605	100.704	112.544	115.484	93.9187	100.591	94.938	246.223	230.022	11.1843	0.645334	0.982024	0.358018	15.3441	1.13973	6.68321	11.6639	22.5111	5.39513	11.4643	18.6996	7.83417	15.0447
P0AAG0	dppD	10	601.94	35803.4	361.984	606.768	277.551	271.929	283.408	295.75	276.133	296.773	249.38	256.167	261.984	241.76	545.133	645.409	8.28422	7.65414	2.55795	0.951516	9.94538	2.98659	4.64503	17.6556	7.08187	1.09576	8.94916	6.29162	2.37683	0.00260995
P37313	dppF	10	591.2	37518.4	376.911	639.661	306.17	321.518	349.684	342.517	352.224	311.962	288.934	283.104	326.129	325.18	626.646	757.488	2.90876	4.32154	1.27362	9.85713	8.03905	4.70111	5.18314	0.410081	0.471102	2.43824	4.75933	3.76878	4.04924	4.88764
P0ABT2	dps	14	1022.7	18665.7	801.346	1221.77	806.653	1143.34	1741.1	1590.13	1963.01	715.737	1275.09	1743.21	1731.97	1857.7	2830.47	2451.72	4.85081	4.3917	2.92879	1.15422	22.7994	8.48595	13.2253	2.14816	2.47906	17.8615	5.36298	6.04637	12.7213	4.78991
P0AEG4	dsbA	8	428.61	23071.7	632.774	853.776	972.525	852.573	654.518	883.937	781.764	965.278	824.818	1044.43	886.283	798.844	958.439	771.319	5.64727	2.61863	2.273	3.17241	4.99741	4.99413	15.1297	4.90982	2.87153	4.59494	1.62409	0.190353	0.538509	8.05311
P0A6M2	dsbB	2	86.67	20110.6	150.459	145.658	191.895	182.821	209.16	207.963	203.124	204.293	180.786	210.861	229.672	215.942	171.292	197.501	7.66755	4.13168	3.76557	0.842112	3.9046	19.3498	8.33124	6.10465	8.36151	3.28983	17.1517	11.2269	7.79631	32.3172
P0AEG6	dsbC	6	410.99	25586.9	505.476	353.469	493.157	508.474	504.555	454.927	383.827	511.607	468.52	512.66	436.156	428.167	367.246	358.566	2.44401	5.61703	2.60615	8.3804	3.76397	5.9401	1.65462	0.713547	7.32212	0.860937	4.33188	8.69733	1.91663	0.866435
P77202	dsbG	5	263.88	27459.2	175.485	153.307	184.151	183.497	195.875	219.281	285.198	173.582	158.105	179.435	185.879	163.694	162.616	155.367	2.92076	5.08988	1.32519	4.65206	1.30811	5.48088	12.4263	6.49165	2.69385	3.42484	6.6348	1.04871	1.14986	15.3318
P00926	dsdA	2	68.07	47852.1	59.2336	27.7748	38.474	42.9347	47.2592	46.9335	48.1437	39.0308	36.0451	26.3323	50.1474	51.996	48.0604	24.6528	18.7838	29.0638	3.62239	3.07987	5.87685	19.8196	25.104	25.3293	37.7897	10.208	5.2658	7.31392	3.20928	7.44278
P0A6M4	dtd	5	182.84	15922	175.068	221.134	207.107	192.796	210.552	169.508	131.396	199.776	223.661	216.895	175.018	217.421	194.239	201.646	20.4144	10.7291	6.53297	1.35318	8.1096	9.8314	4.19972	3.36998	10.8147	4.99901	2.14203	20.8232	13.4999	17.477
P32695	dusA	8	379.23	36768.4	175.264	163.279	206.529	205.137	207.9	186.351	123.856	205.13	194.043	193.007	195.333	175.896	154.91	153.158	9.75816	2.99388	7.04795	2.86712	3.3166	3.60603	8.00743	3.76195	0.273278	5.43144	3.7545	4.70343	8.94806	4.34741
P06968	dut	6	386.13	16127.2	1946.59	1786.57	2028.19	1927.88	1986.4	1831.2	1465.61	1930.16	1840.9	1922.15	1749.83	1658.67	1844.56	1737.07	4.09507	5.63154	1.98004	4.23537	0.495233	1.72545	1.66183	1.44805	0.530036	0.595778	4.47933	3.94363	4.7016	2.37707
P45568	dxr	5	242.88	43341.9	56.364	60.8609	78.2583	81.0435	83.6866	66.3144	69.6207	70.2945	85.3592	72.6601	72.0606	66.0722	64.2685	65.544	15.1904	0.157095	7.5616	2.24996	4.57726	17.7973	17.0604	2.22669	3.3268	5.26627	0.767601	7.04759	3.22474	0.090895
P77488	dxs	12	681.38	67555.8	266.795	297.474	243.291	243.188	243.457	239.122	246.656	256.249	233.069	246.391	269.059	265.272	335.669	325.06	2.38806	1.14459	4.39008	0.00783938	3.19516	9.66526	4.58728	9.90246	6.10911	10.6242	4.15277	0.908266	7.22183	3.42294
P06846	ebgR	3	154.12	36169.9	32.7967	38.3003	28.5892	31.8425	36.6213	34.6035	31.7726	35.5291	40.0001	28.3205	36.8476	53.976	36.1231	35.3612	18.3558	0.965806	18.646	19.4647	6.19053	6.92571	14.3102	1.22392	22.0825	3.96588	12.4694	28.3623	30.248	8.17765
P0ADB7	ecnB	1	148.05	4788.52	10601.3	11243.5	15096	21005.8	27623.8	44148.6	60544.4	13972	16942.7	21835.2	22898.1	24835.8	18375.5	30091.8	4.97821	4.93562	0.921014	1.36025	9.88385	8.26205	7.70986	2.7133	2.69731	2.90934	4.84918	5.00199	10.4021	6.21201
P23827	eco	1	72.68	18162.4	40.8209	65.2595	46.7539	52.7596	36.2107	102.014	169.024	48.9564	44.4136	32.7948	63.1778	54.6749	83.5015	67.2025	13.5965	3.66768	1.31944	19.1494	0.129105	34.9725	11.2979	24.325	15.9036	8.71105	26.4458	5.9141	6.78073	17.0268
P0A955	eda	13	858.96	22251.9	2429.16	1915.62	2594.29	2550.7	2506.75	2139.82	1899.18	2341.89	2460.72	2462.77	2297.78	2403.9	1867.16	2181.23	1.8982	3.00849	0.196179	3.66739	1.51636	1.20318	2.90046	1.37134	0.778657	1.78895	1.16808	5.26524	2.86303	0.359322
P0ADF6	edd	2	44.81	64579.8	37.7534	13.9823	39.4574	40.5965	41.7275	34.0989	21.1721	40.4664	36.7734	40.4282	35.2357	28.0868	16.5392	4.34315	12.3731	32.4224	3.30243	5.29071	25.6774	6.96361	49.9797	25.2935	6.02504	9.97084	12.9508	7.47177	17.0231	26.7129
P0A6N4	efp	7	538.51	20560.4	4796.75	4159	4326.56	4013.3	4021.48	3745.52	3365.31	4196.85	4298.2	4181.17	4091.8	3883.86	3748.27	3974.19	4.14469	0.878866	1.72115	4.8132	8.46566	8.02733	6.32495	4.27103	0.454744	7.51188	5.63166	10.1374	5.12389	1.40416
P0AEH5	elaB	6	457.79	11280.8	3058.3	3981.41	3800.46	4348.17	5462.63	3732.95	5792.38	2933.04	4272.21	4275.12	3321.46	3733.96	3747.06	4471.42	20.7564	4.40307	32.6306	33.5414	9.67879	8.38801	28.2525	4.69273	9.07249	26.5662	23.8866	26.6456	4.8956	18.9574
P0ABU5	elbB	4	181.68	22948.8	115.909	155.921	101.352	117.982	110.813	122.669	52.4799	95.55	88.5604	142.272	104.405	145.537	223.213	272.777	25.3439	7.64438	1.68194	10.5496	15.3049	8.50519	10.9175	0.912011	14.7135	23.6307	3.499	6.80729	1.11349	11.5033
P27303	emrA	6	304.79	42691.6	153.139	68.0806	160.502	149.925	150.747	144.097	156.239	121.394	124.621	120.133	103.961	103.325	79.3559	86.2614	3.84961	14.2494	13.7004	6.79711	11.0635	5.48715	6.95578	1.56673	6.12322	0.508714	1.45535	6.06446	13.8344	8.02613
P0C960	emtA	3	161.55	22194.4	105.39	93.4872	88.5288	74.2536	66.3102	60.2186	60.7982	106.779	81.6714	51.8579	33.9705	15.7656	75.4593	12.0337	8.60776	0.618778	2.12228	0.053429	9.72027	2.71304	4.69174	18.9224	15.1374	18.8517	1.63379	68.3356	2.99479	15.1976
P0A6P7	engB	6	433.25	23528.2	618.078	522.031	640.254	635.889	646.768	690.68	680.863	687.685	723.324	589.64	681.943	616.059	563.455	563.12	3.85188	1.1605	5.48623	3.62336	10.796	17.2372	9.28082	10.4913	12.4544	13.5635	2.34573	9.21951	6.53075	2.97032
P0ABU2	engD	13	923.32	39624.3	1232.93	1010.15	1292.62	1226.48	1261.47	1010.31	888.41	1321.81	1326.78	1303.28	1118.28	1092.13	883.111	860.778	2.33524	3.39947	3.09498	1.65858	4.62142	2.87508	3.87297	1.54399	0.598329	7.34191	4.46685	1.67955	3.8163	3.16893
P0A6P9	eno	20	2417.56	45608.4	8991.8	7073.06	9804.61	10089.2	10768.7	12479.7	15167.5	9647.93	10089.1	10398.2	10166.8	10564.6	6975.95	7827.64	1.72443	1.13888	1.21024	0.697935	0.685095	0.309498	2.10842	0.761809	2.8829	1.37845	0.941603	0.728145	1.93619	0.316021
P15047	entA	6	302.52	26215.3	212.092	140.037	185.214	167.068	147.777	148.615	97.6315	221.93	187.919	178.558	169.609	145.389	173.296	92.8086	12.472	3.46912	0.365434	0.491308	5.15505	16.9608	7.74354	0.428239	12.2273	3.14575	10.7774	1.02866	14.8265	7.0533
P0ADI4	entB	7	408.78	32515.3	430.689	332.061	426.201	385.272	348.011	236.271	141.195	497.452	468.035	418.259	351.219	296.703	327.525	223.173	22.0444	6.63681	4.23874	1.45071	0.244723	6.23691	20.0011	1.7911	2.59759	2.90574	0.24692	3.2626	8.53974	4.1698
P0AEJ2	entC	4	178.94	42886.9	181.487	92.2621	113.146	87.3185	48.8833	27.1599	16.9268	130.925	103.329	78.8327	67.7631	58.611	68.1524	25.9587	4.91579	2.35926	4.87039	2.76988	20.386	13.458	36.7879	3.60019	3.21148	3.27958	1.7012	4.0804	4.23906	8.05974
P10378	entE	9	497.62	59057.1	195.954	141.671	162.459	151.775	133.49	114.768	93.9317	193.819	181.693	167.944	180.942	177.677	151.638	134.222	4.96404	7.10266	2.23316	2.57489	1.53564	4.61133	6.28651	1.33413	4.09092	1.15569	2.75893	1.14416	5.77023	8.29939
P11454	entF	7	388.39	141884	60.7897	34.4098	49.6016	48.3916	47.0283	36.8207	28.0668	59.9951	54.502	54.2043	54.7607	47.5901	45.1952	30.9542	6.71433	4.94263	0.961428	4.18734	6.97053	1.35145	3.99315	3.27601	8.03449	15.2726	6.38424	10.7709	9.78064	17.1024
P0A9B6	epd	7	351.12	37258.2	124.516	139.66	125.247	110.755	130.105	99.405	79.8039	111.119	103.123	111.167	110.395	88.3941	165.671	116.146	15.7369	1.29769	11.2484	1.2437	14.9566	8.3767	0.762044	18.633	14.047	6.80846	14.3969	15.0789	2.52219	28.8307
P30845	eptA	1	85.21	61609.7	12.346	7.78755	1.52624	4.87293	0.336263	0.0463138	0.0464475	2.93845	0.166221	0.0462498	6.42026	0.228544	5.40924	0.0931359	28.0452	84.1188	3.3282	46.371	30.5941	0.0374533	0.398822	87.7501	1.80633	0.0703175	71.2315	113.202	39.7415	71.4531
P37661	eptB	3	128.71	63745.5	53.1615	59.8908	15.5741	23.0646	39.1196	16.477	59.4897	26.1204	33.3687	37.8639	15.1515	28.4461	64.7113	37.6346	35.5177	2.05851	31.9592	61.0856	56.414	23.8772	9.96785	89.7509	0.0776589	18.8505	35.5416	81.1082	4.92684	47.069
P06616	era	5	255.25	33770.8	318.772	245.274	226.479	198.134	192.515	156.892	145.52	243.014	175.518	189.648	155.835	207.362	187.136	177.283	19.9499	15.5607	42.598	16.3715	0.950856	1.75214	0.934279	28.6995	0.852462	35.5239	11.514	29.7458	8.8292	12.8723
P39176	erfK	7	392.76	34371.6	80.6286	122.739	153.466	198.526	243.531	338.021	429.728	122.488	148.537	163.333	175.554	176.056	225.548	269.195	7.28756	2.85357	1.40814	2.74015	5.48911	8.4871	2.06576	1.49923	0.664781	3.64308	8.9153	7.58335	2.5745	0.427065
P0ACC3	erpA	2	99.51	12074.8	786.6	567.375	678.068	497.742	389.23	302.06	231.502	672.743	574.148	541.773	382.374	366.342	570.441	360.033	3.37543	1.00897	4.4723	2.43393	9.9786	17.4616	13.3221	2.37298	1.55863	1.58669	3.52563	3.18989	3.63504	0.787982
P0AEJ6	eutB	3	169.83	49353.6	46.2137	81.4928	55.7103	55.0669	33.645	57.0875	20.6275	55.5253	50.6464	38.9445	48.6222	48.5522	101.877	58.4857	22.6755	4.38919	22.7527	11.9571	20.5868	5.71336	14.1677	1.33579	0.769743	37.9392	2.80764	3.91102	3.37632	7.50842
P19636	eutC	2	53.06	31743.4	32.2306	22.3267	17.2209	18.0158	14.8555	23.9479	17.3659	17.6271	15.3647	21.0859	17.8911	14.0337	19.3491	17.7961	9.7046	10.042	10.8809	0.00936403	29.0549	6.18017	10.9604	14.6189	3.73354	8.56046	28.3004	29.1397	13.8492	2.65564
P76541	eutL	3	157.31	22755.5	109.497	114.686	138.655	163.174	132.456	138.253	119.831	126.643	132.229	133.401	137.364	169.601	121.299	148.048	5.34818	10.9977	0.782252	2.40802	6.14308	6.71128	8.04319	10.1943	3.67049	3.71547	5.39347	7.87594	1.44269	0.23697
P0ACZ4	evgA	3	145.33	22657.8	65.7072	46.9796	45.7382	54.7412	62.5304	42.5971	41.1122	60.38	37.9235	47.4145	45.4397	36.608	57.5189	35.6783	13.039	1.63002	7.70829	22.3747	3.11298	14.0086	75.2831	38.5982	17.2877	27.9048	0.468825	13.9717	9.40435	10.2462
P0ABU7	exbB	4	414.15	26252.8	779.869	446.716	490.638	436.213	286.325	181.349	96.0861	548.925	395.031	353.044	347.157	343.738	292.411	219.816	4.68657	1.71377	2.24492	2.05901	10.7036	9.6465	12.9697	3.11273	3.84237	3.93034	2.2809	13.463	4.94346	12.5118
P0ABV2	exbD	7	312.72	15498.9	665.747	487.497	503.647	454.531	290.081	168.818	100.248	478.176	467.439	366.207	304.644	291.183	374.53	237.266	3.34391	0.464911	1.975	6.01607	7.37299	6.85909	22.8779	2.34313	1.03307	2.47005	0.673077	2.62939	3.58439	8.12545
P0ACL2	exuR	4	224.17	29798.9	70.8616	58.0698	53.9894	57.832	52.5081	54.4517	68.0428	54.9176	60.9791	46.9681	49.0153	54.0941	57.7826	52.4003	1.98251	0.810029	4.33354	11.3309	5.06662	14.9869	5.91921	1.25932	5.03429	4.26572	3.41639	7.75635	10.7651	6.63982
P0A6Q3	fabA	9	531.97	18938.7	2802.09	4180.96	3504.52	3466.76	3690.35	3173.95	3511.53	3449.91	3237.32	3471.69	3512.98	3192.18	4067.03	4686.58	4.47966	0.672196	0.52797	0.799428	5.50108	3.71491	5.12897	0.378988	1.23498	4.6389	4.94969	3.29815	13.4526	0.0391489
P0A953	fabB	25	2253.93	42568.1	7148.29	8233.94	7165.48	7264.73	7245.46	6975.75	6560.46	7582.98	7554.4	7605.62	7584.93	7222.87	7856.82	8434.09	3.37716	2.96851	0.276217	0.330406	3.82577	1.64985	1.7043	0.30829	0.3612	0.359363	0.384128	2.01604	1.37785	5.26562
P0AAI9	fabD	6	696.44	32378.4	783.176	833.092	727.506	846.843	651.317	738.131	718.316	757.421	771.697	678.477	808.427	950.57	861.285	913.789	8.90234	11.8455	5.31747	1.02908	8.97398	2.9523	4.02657	1.92852	2.95853	2.4622	0.252505	1.6781	6.52564	2.01582
P0AAI5	fabF	17	1387.76	43000.6	1817.32	1720.7	1666.8	1680.25	1639.02	1640.29	1659.66	1713.28	1636.74	1618.4	1819.88	1777.83	1749.93	1717.78	2.03291	6.74334	0.70499	1.46573	4.01838	1.10953	0.25998	5.46483	3.31823	0.316469	2.19762	0.365736	6.09714	0.59322
P0AEK2	fabG	12	1158.44	25526.2	2429.13	2269.83	2352.95	2362.18	2556.11	2344.06	2121.85	2469.9	2467.58	2389.27	2570.62	2494.69	2362.42	2399.86	4.19739	6.27576	1.94488	1.1925	11.071	1.49926	4.46833	1.7944	2.71445	0.602342	3.09501	8.38446	4.80454	10.7498
P0A6R0	fabH	12	1181.14	33476	1289.21	1062.66	1179.77	1365.35	1365.86	1234.98	1229.14	1331.01	1265.46	1317.84	1355.72	1290.73	1054.22	1142.27	4.78392	2.23188	0.74815	7.20932	4.81818	5.91333	2.90474	1.18057	1.26482	3.61321	5.42546	0.10224	2.62672	2.99409
P0AEK4	fabI	20	1468.99	27828	4028.39	3248.67	4324.35	4411.41	4590.5	4077.67	4141.31	4065.24	4104.95	4540.49	4383.08	4436.21	3416.41	3882.58	1.77237	6.86625	2.58345	2.07626	1.47105	1.32298	2.03204	0.507078	3.74083	5.44977	1.1619	0.311933	1.08216	0.0480056
P21151	fadA	12	907.72	40831.6	292.664	1144.28	1100.56	1191.61	1238.64	1108.15	769.376	646.648	693.606	675.462	606.941	596.313	1445.93	1137.23	4.85122	16.7158	0.713532	0.107852	3.34219	3.01078	3.07934	3.44497	4.44043	7.89737	2.2966	1.33586	1.74125	2.73768
P21177	fadB	23	1316.79	79525.4	203.264	994.664	675.638	747.813	881.996	787.563	612.649	387.929	472.408	495.679	461.225	421.176	1094.83	920.119	5.00867	3.86755	0.718968	3.91674	3.73325	4.68388	1.35961	4.68794	2.46048	6.57702	6.58624	4.79334	7.06421	0.682399
P69451	fadD	24	1422.8	62274.5	269.954	880.095	531.323	745.371	1090.95	1502.85	2072.97	502.843	661.42	736.604	967.819	1115.37	1159.09	1839.02	7.1337	3.93272	0.51593	2.05068	7.95813	2.27366	1.8888	1.1121	7.50278	1.56828	5.64183	6.22116	2.11844	4.26477
Q47146	fadE	28	1987.86	89149.8	270.813	520.038	811.758	761.95	778.659	922.804	1103.43	501.141	574.519	500.814	575.717	616.794	704.234	840.867	11.4526	9.77977	2.23016	2.87914	3.88832	0.785805	0.938603	2.39364	0.611123	2.74042	4.39557	7.64766	2.37126	2.03789
P42593	fadH	11	526.66	72614.3	62.8628	220.093	226.464	277.784	333.294	313.31	269.084	128.224	170.123	185.542	146.149	184.833	325.276	285.038	10.8366	3.18917	0.99828	4.14669	1.22307	1.90701	6.08601	3.24986	13.2375	3.99114	3.47842	22.9106	4.57773	3.68695
P76503	fadI	12	641.19	46483.1	91.6761	280.989	172.799	181.571	229.564	275.931	271.305	132.478	152.538	178.592	164.467	195.86	326.69	405.351	2.26233	0.712065	4.62136	11.084	7.83881	1.81037	1.99388	8.61046	1.17397	10.3659	2.7666	7.69423	2.36682	1.04278
P77399	fadJ	11	576.42	77005.7	66.6378	155.369	106.035	109.353	117.587	153.672	169.451	84.6344	92.8421	98.5784	108.449	119.771	179.505	232.224	5.66822	4.60008	1.36604	0.803593	4.90417	1.76009	7.92337	0.158385	6.76	2.45673	5.14782	2.62085	1.05016	9.0181
P10384	fadL	2	166.19	48493.5	4.51572	12.5528	115.411	138.229	265.816	166.563	87.6289	90.2818	70.9166	48.4935	32.7704	30.0569	100.814	23.8269	73.7233	10.809	11.2285	3.40071	6.61852	5.50102	1.68327	26.589	0.899196	0.977963	8.62975	31.7019	0.288397	5.44327
P0A8V6	fadR	5	286.29	26933.9	169.95	206.461	189.35	175.186	207.323	186.001	190.412	205.965	213.723	221.975	192.679	207.631	151.104	196.582	6.73712	0.749485	15.157	2.82105	19.4572	10.3303	2.06017	6.09807	13.2511	4.1799	5.6588	9.92715	7.66098	6.96077
P0AB71	fbaA	21	2098.86	39104.6	7673.17	6288.66	7015.33	7278.49	7535	8129.29	9655.2	7437.66	7567.08	7128.18	7968.95	7433.64	5757.63	6075.8	3.1402	0.675956	4.95732	3.05064	1.64068	0.206173	4.31765	2.91692	7.04631	0.21955	4.08917	9.58096	0.440922	6.69527
P0A991	fbaB	3	232.77	38067.2	77.4631	97.3622	96.4428	90.4459	91.8978	173.11	145.519	141.15	104.515	167.58	195.16	202.329	208.712	274.326	13.7549	10.7074	9.30545	17.7403	2.38446	12.4058	13.4941	6.38243	9.06367	4.47644	2.96814	12.8392	9.64302	0.245207
P0A993	fbp	13	765.18	36792.6	864.349	1238.89	792.05	744.677	700.844	580.1	367.101	736.687	727.264	636.548	653.816	633.152	1342.51	1105.53	4.88954	7.6722	2.84465	0.12782	3.1439	0.949685	0.294369	0.565318	4.21799	2.27775	0.347618	2.45778	4.0983	5.02329
P13024	fdhE	7	339.94	34706.3	240.972	233.243	203.599	213.719	214.255	135.701	82.7135	218.901	212.247	178.343	216.62	217.125	251.034	217.815	10.041	7.0429	0.712423	5.54584	3.59016	5.08922	4.85697	0.610222	19.6244	3.26725	2.88046	3.5112	8.34066	12.806
P32176	fdoG	2	136.47	112549	4.59717	9.06827	12.3751	15.704	14.3622	18.0329	11.3181	30.5727	27.3286	27.7627	29.5687	30.6456	19.5917	18.0932	15.3796	19.5953	11.9721	3.3072	20.7565	12.2109	27.7692	7.05786	4.58315	7.00331	11.3658	12.8504	4.96159	0.608097
P0A9R4	fdx	8	513.93	12304.8	1738.33	1288.67	1388.94	1375.3	1475.98	1295.47	1332.33	1448.79	1449.84	1319.73	1375.14	1400.62	1240.43	1133.18	7.61986	1.84543	6.61882	0.164692	1.18476	4.60445	10.8199	0.360075	3.88219	3.76146	8.5072	7.45346	8.68198	2.49781
P80668	feaB	2	36.72	53647.3	3.78241	20.9388	11.1756	13.6919	26.3678	31.9228	33.0678	8.06542	12.9357	13.765	15.1002	11.633	25.6618	29.1132	31.635	23.0511	6.31545	33.3187	6.76421	12.8605	23.8383	43.6305	2.0671	34.1354	24.3075	45.4488	2.20633	22.6513
P05825	fepA	11	846.81	82038.5	229.609	123.663	199.121	230.908	200.934	202.971	244.189	300.888	286.699	301.989	331.315	330.283	157.05	155.611	7.32186	1.41928	2.67552	3.83147	9.12908	2.25296	10.4471	11.8033	8.20432	16.1552	4.00503	6.18975	0.190492	5.66761
P0AEL6	fepB	4	181.69	34244	188.162	169.372	146.088	142.713	135.819	161.73	204.315	148.79	158.857	151.203	169.923	129.554	164.895	167.512	10.2229	5.96462	7.54624	2.97898	4.29171	1.63998	0.684064	10.275	0.740596	5.84968	4.33633	7.82599	11.2457	3.12767
P23878	fepC	2	45.78	29747.5	23.6644	84.4446	23.1444	15.5096	23.8386	27.6654	17.0017	29.2236	25.7956	22.3483	17.3897	22.7157	38.1183	29.1146	15.9057	11.2169	31.2346	11.8621	12.9264	4.83299	5.79725	2.72605	15.3716	19.1282	7.40451	46.5974	25.667	25.4052
P0AGD7	ffh	22	1315.87	49737.2	608.044	540.77	615.12	565.414	542.844	621.549	580.579	658.652	600.011	584.235	573.4	517.364	513.308	449.639	5.06724	5.60113	2.40976	4.25585	0.120363	0.812368	2.02054	7.51949	10.5277	8.84882	7.29764	5.69962	10.1643	3.19724
P06971	fhuA	8	321.16	82113.3	52.085	76.4137	97.2493	75.7077	87.9682	84.6315	86.1124	87.1997	66.3974	104.993	71.3414	75.4063	91.1952	86.3388	5.09798	3.62414	1.60931	4.82689	9.81478	7.72633	19.5926	8.8836	0.342909	9.55471	0.688925	8.62849	11.4151	0.734084
P07821	fhuC	2	80.03	28850.1	38.0012	23.8055	20.9824	23.5711	23.5771	22.3412	25.596	18.3667	19.8024	22.6079	19.2337	19.9529	20.9087	21.8494	15.0169	7.69011	9.78833	5.35635	17.4474	19.3106	2.82211	4.15684	3.17897	2.98915	0.5204	2.87685	3.16491	18.2182
P20605	fic	4	291.07	22927.4	140.128	136.964	189.183	283.995	341.741	524.614	675.689	193.292	244.057	286.83	320.03	373.426	165.482	323.894	11.0659	15.1405	2.75644	3.27187	5.22105	3.66384	5.83468	13.6567	2.16052	8.90991	0.851504	12.6879	13.2583	20.278
P69380	fieF	1	36.69	32888.2	55.306	14.8383	51.6348	44.942	34.7996	47.8985	33.1538	53.3921	46.328	51.0066	44.2583	53.3252	9.52311	13.2715	14.9242	12.1368	18.3997	1.80452	1.17196	11.3802	3.88466	11.8041	17.34	21.4773	19.2526	5.6071	7.7202	36.032
P31697	fimC	1	45.18	26653.9	16.758	2.21236	0.44458	3.6861	0.0614243	0.135757	0.681855	1.06495	1.52425	0.0618919	3.71275	0.729872	2.05463	0.694621	11.0365	79.6504	121.825	18.4443	0.622347	78.3367	128.782	125.135	135.784	0.195931	2.90655	110.936	33.6806	122.306
P0A6R3	fis	4	382.6	11214.8	2210.54	1314.82	1346.85	969.326	524.824	208.582	78.2388	1573.86	1109.51	882.38	770.949	681.052	820.155	293.257	3.92696	0.0187066	1.60556	2.52534	8.31636	4.75469	0.198483	0.640456	7.88072	7.06701	3.19426	3.04503	7.70785	7.70838
P75780	fiu	14	833.75	81891.9	261.43	126.843	251.294	246.791	253.845	262.053	313.521	255.092	245.35	256.459	221.899	244.603	151.296	130.369	11.031	4.92343	0.931257	0.595667	5.92415	3.08843	4.47143	0.594414	1.76439	0.926932	3.97802	2.32761	1.47304	5.46374
P0A9L3	fklB	8	462.36	22184.5	2245.2	1941.09	2366.96	2218.53	2099.61	1865.77	1462.55	2233.77	2179.48	2234.87	2159.08	2118.63	2014.91	1947.85	3.37703	2.79805	0.0648965	4.16511	10.2531	0.851018	1.30471	0.299299	1.2611	0.209619	2.40928	1.71524	0.245052	1.12862
P45523	fkpA	8	546.75	28846.1	1459.77	1291.66	1443.86	1518.65	1317.5	1492.63	1466.87	1549.18	1593.64	1471.36	1681.59	1547.83	1194.1	1264.05	1.90136	10.98	1.80279	2.10945	2.73201	0.99064	4.81374	1.68998	3.90646	0.42184	4.17154	3.86479	0.488297	6.76664
P0AEM0	fkpB	2	147.59	16052.9	307.818	371.96	317.355	281.484	248.452	205.291	172.794	253.656	290.249	255.786	240.862	233.117	296.794	290.205	10.0402	9.66511	4.31012	0.582746	2.72219	4.05455	6.11511	14.8872	2.80952	5.62418	7.07144	4.91095	0.596607	10.9908
P61949	fldA	3	325.24	19706.5	1762.59	1803.44	1814.9	1935.64	2001.93	2132.12	2075.94	1940.44	1948.27	1974.05	1973.9	2041.93	1735.91	1733.35	1.3409	27.3363	3.77148	2.59123	5.10303	3.90969	1.83039	5.02071	7.38237	6.45602	3.27664	0.810582	1.30777	2.42787
P0AEM4	flgM	3	198.43	10316.3	135.312	275.129	61.7207	68.3035	53.6239	56.4041	65.2918	86.0634	62.0853	55.738	61.3816	43.9613	195.373	144.654	4.56939	1.98991	9.11641	9.31001	6.21062	8.03095	13.5233	11.1786	14.217	8.45428	15.8343	34.7113	2.74479	6.83956
P04949	fliC	7	522.25	51246.6	14.2053	575.044	6.77288	5.44324	3.31899	4.74996	7.20495	1.41953	4.56953	3.70493	2.46865	3.5827	96.6918	36.2348	24.2933	10.5869	65.9573	38.3564	20.9687	34.95	32.826	52.2849	11.2354	20.6553	94.0479	3.2099	15.2334	45.4862
P0AEM9	fliY	24	1991.23	29003.2	2668.9	3022.86	3683.41	3785.65	3210.83	4178.37	4239.89	3425.48	3465.33	3951.68	3725.1	3400.34	3143.17	3325.48	2.55313	6.04535	2.68866	0.347957	0.627467	1.0005	1.27745	2.0353	1.46878	0.67425	1.28978	0.745992	6.80038	0.86859
P39180	flu	25	2206.35	106743	2035.45	2451.49	1068.79	1109.4	1039.3	1096.69	1243.85	1153.3	1035.42	1140.79	1285.75	1150.45	2499.01	2367.25	9.73824	1.80535	3.85704	4.43371	8.55423	2.71078	4.13613	0.402062	1.99521	6.47319	1.81418	4.73801	2.28702	3.4516
P23882	fmt	6	394.66	34128.8	264.78	273.141	294.26	304.498	349.378	331.695	384.794	274.167	293.325	321.981	302.128	321.394	291.784	314.076	5.25345	4.94659	10.9428	1.33672	4.09767	0.78447	1.53191	6.37582	4.35808	4.79015	4.7898	0.0632023	0.468494	33.2813
P0A9E5	fnr	4	315.26	27931.3	512.863	680.554	518.333	447.773	505.428	298.915	402.523	536.788	501.351	498.222	410.704	414.73	512.042	416.463	15.0146	14.8599	0.788461	8.91549	10.3232	4.82676	2.00402	6.44064	10.0469	2.48925	16.8511	22.3832	0.3648	0.0814823
P0AC23	focA	2	102.1	30951.9	109.418	171.691	149.464	160.167	166.481	153.452	197.184	146.379	149.044	148.643	164.272	147.759	151.718	181.232	4.31589	5.26631	11.9675	4.61062	12.3054	16.3292	8.79437	8.3823	1.74217	3.12659	6.63524	17.1811	5.24721	4.01484
P0ABQ4	folA	9	555.61	17969.9	563.227	626.955	660.201	670.872	691.858	703.491	711.348	614.314	605.862	669.261	671.466	707.981	695.329	910.527	3.58136	9.02645	8.59084	6.39028	9.30136	2.22267	17.6176	2.24093	4.34426	2.33155	3.62391	3.70585	1.33774	0.0776161
P08192	folC	10	705.12	45359.4	273.054	235.624	279.478	259.709	245.66	264.591	194.944	284.624	253.883	258.822	260.007	261.799	249.36	239.365	1.41241	0.240837	3.52398	1.09863	6.86831	4.22834	6.6413	1.41477	3.19949	1.94378	0.963059	3.2007	1.28315	1.3062
P24186	folD	11	894.93	31006.3	1356.54	1063.7	1582.77	1499.95	1560.19	1608.68	1131.55	1508.35	1537.8	1574.27	1595.42	1564.09	1239.82	1384.81	5.12773	4.11896	1.54185	5.92648	13.8717	4.10049	3.04385	1.07917	2.74555	2.58852	0.61474	6.90603	5.08903	8.01965
P0A6T5	folE	15	1087.13	24796.9	2272.86	1223.41	3212.65	2886.67	2117.34	1267.47	335.952	4544.48	4130.3	4280.89	3598.03	2968.24	1367.42	957.475	2.75793	1.33156	0.0616545	0.473437	3.99421	1.03585	6.96405	1.99196	2.98066	4.35582	1.64379	4.39403	2.4812	0.701283
P26281	folK	1	83.35	18049.4	176.368	141.032	134.626	148.139	97.5811	123.313	102.745	153.761	158.848	103.885	116.998	138.412	161.533	93.2715	12.0036	10.7114	18.2764	0.622614	7.83727	5.16891	13.8918	1.77806	3.92148	2.97887	8.71922	2.80559	5.99397	6.26538
P0AFS3	folM	1	59.87	26313.6	19.7334	25.0877	11.0767	20.0638	25.6914	16.4122	15.3117	12.3864	18.0711	9.72465	13.7166	20.6086	17.3237	17.8691	51.764	0.480064	8.08262	31.2113	16.7251	4.20618	2.12822	76.2507	37.8308	14.1671	59.7091	75.4722	9.8559	69.7758
P0AC13	folP	6	250.41	30577.7	184.918	182.577	153.572	184.861	141.594	139.197	111.444	160.631	158.444	138.151	154.604	143.649	176.471	162.998	5.42077	2.07492	3.95184	12.1912	3.28018	3.8061	6.98369	3.53798	1.49735	8.8866	5.8201	4.08482	4.35833	13.789
P0AC19	folX	6	342.65	14055.4	979.391	666.074	877.494	911.825	801.88	597.246	444.086	910.182	841.346	863.8	735.343	651.892	736.682	543.647	4.61818	5.50792	2.86468	0.183027	13.6009	4.40032	10.1544	5.27308	0.276118	6.41484	4.99268	3.70108	3.14764	0.680683
P28861	fpr	10	527.01	27715.3	411.846	331.319	353.692	392.421	399.106	401.796	379.585	421.597	421.662	397.14	393.013	401.315	332.011	329.916	7.2131	8.17732	3.66549	1.72824	0.676097	2.22094	5.18474	0.974138	1.08467	4.89117	5.93853	3.62655	4.16745	5.59362
P00363	frdA	18	1070.28	65911.6	112.442	1043.09	184.963	204.292	323.866	424.706	510.587	126.514	158.821	201.839	163.624	171.793	976.411	1027.68	9.14693	4.63374	5.96162	3.12477	6.72919	5.62281	8.14478	8.68587	12.1321	3.41537	9.04946	2.14197	0.787562	4.28196
P0AC47	frdB	7	324.2	27087.2	85.8726	1035.11	167.77	205.399	261.792	346.5	392.368	110.609	118.123	111.336	130.965	152.563	1001.06	1092.02	15.0896	2.46488	3.45234	3.24191	0.456983	3.19447	15.362	8.06874	4.72229	7.01853	15.3221	4.11084	0.456473	12.0708
P0AEN1	fre	10	620.31	26207.3	693.082	847.461	614.403	610.62	692.29	536.282	495.282	612.141	583.62	586.169	645.993	593.783	638.84	583.904	9.10731	18.1867	3.87043	4.33601	7.40899	1.81033	9.36251	4.38686	9.43456	1.76624	3.04938	4.8558	3.40552	1.25092
P25437	frmA	14	1052.15	39315.9	827.093	980.249	739.816	732.771	758.574	795.13	776.585	771.887	774.883	685.423	745.561	815.11	972.952	681.978	4.98471	0.685648	1.14765	2.26748	0.386293	6.60459	9.217	6.85088	4.41719	4.12674	12.3525	3.12673	0.757716	9.80406
P0AAP3	frmR	4	223.46	10293.3	325.675	294.986	246.944	260.852	248.146	261.713	308.336	258.275	267.484	242.763	254.16	244.075	281.949	317.132	9.84925	4.32774	10.0843	15.7137	2.42965	7.07952	5.01188	1.71944	17.1395	3.97413	13.0986	6.91017	6.79664	4.11855
P0A805	frr	16	986.15	20607.9	3195.75	2725.36	3150.75	3052.59	2984.92	3347.35	3416.22	3521.01	3372.97	3230.68	3190.99	3332.35	3408.6	2969.3	6.4894	4.86713	3.28632	1.45069	6.15127	1.16977	2.12864	9.4833	6.61097	1.42564	2.66932	0.360286	9.70754	1.01358
P04335	frsA	12	653.89	46960.6	224.608	150.435	193.936	184.401	195.33	156.589	155.438	195.223	193.019	190.106	185.017	182.075	155.306	153.661	3.77199	10.1885	6.80203	0.553464	10.5549	0.408696	2.34291	1.16899	1.83801	2.97789	9.97879	11.368	6.62724	2.96815
P20966	fruA	6	282.97	57463.6	127.813	132.62	241.817	288.386	386.83	592.288	946.338	223.252	252.997	298.912	363.735	426.909	189.746	277.607	7.74138	12.0416	2.5473	3.44507	5.71831	6.74712	3.36793	0.73763	14.0668	1.91809	1.67598	18.2524	3.04156	0.172815
P69811	fruB	9	640.75	39605.5	232.846	184.521	308.368	364.113	559.456	971.374	1465.48	328.963	347.286	478.956	471.2	576.165	245.794	295.468	4.33039	8.97848	11.8805	1.99636	0.792671	1.91833	2.37993	5.97943	13.9076	7.1237	3.99551	5.32457	11.4415	1.25293
P0AEW9	fruK	8	454.89	33716.3	200.47	140.545	276.14	290.282	369.057	550.555	673.935	266.189	336.052	297.008	294.363	361.635	189.144	194.322	4.44059	6.5356	18.55	16.3669	11.0862	9.18438	4.15018	1.22089	13.8351	2.18316	2.1346	12.936	11.697	1.25387
P0ACP1	fruR	5	317.88	37957.7	192.288	323.121	178.461	190.749	221.209	235.907	167.304	180.084	200.093	189.099	195.205	206.467	252.976	282.079	10.8325	6.29107	1.52799	2.30922	19.0594	0.991902	12.4069	10.9899	9.40055	9.10803	14.0026	13.2683	3.329	9.9547
P0A998	ftnA	5	377.82	19393.4	306.857	375.875	451.636	356.329	363.141	296.946	243.743	629.883	747.36	543.611	732.823	684.754	306.015	386.02	16.8924	1.48905	4.72051	3.31486	6.67245	12.5867	42.1372	13.3975	3.5952	3.93535	1.17112	4.24192	2.85514	1.56794
P0ABH0	ftsA	16	1034.08	45283.5	660.776	596.103	564.637	585.763	614.671	607.199	760.115	512.805	531.444	480.803	516.018	581.85	497.851	591.502	2.61915	6.03609	9.28248	1.74847	0.779809	2.75802	2.65212	3.31647	5.20648	7.06432	4.66246	15.3139	1.03933	5.06703
P0A6S5	ftsB	2	93.28	11596.9	168.25	107.225	148.833	149.709	117.241	94.8615	62.5156	176.954	133.005	97.2608	75.9718	45.1796	107.779	47.6585	28.8357	24.2723	15.1443	1.06405	35.9629	6.7884	27.5062	9.27491	4.6266	12.6112	13.4799	2.00825	18.0417	3.63433
P0A9R7	ftsE	3	164.27	24405.9	272.444	282.436	276.188	291.783	290.758	307.033	310.795	276.137	274.314	262.94	277.378	271.285	291.238	260.218	5.35675	8.96289	0.754412	3.4774	18.9449	1.61959	7.8954	8.36271	4.84407	1.39919	5.9086	1.93765	7.42124	26.3073
P0AAI3	ftsH	37	2106.24	70645.4	1462.53	1197.99	1442.16	1477.04	1418.58	1435.63	1452.16	1476.41	1428.65	1382.08	1323.39	1295.14	1147.69	1064.23	2.42989	0.314691	0.619473	0.365362	1.19923	1.89569	2.07886	4.4894	0.242921	0.814671	2.26308	2.49846	1.23242	0.523855
P0AD68	ftsI	8	351.43	63819.5	81.8333	85.3268	84.4766	81.8163	78.1882	51.4322	33.3052	80.0658	73.7195	73.9456	32.388	11.7026	77.851	44.6742	4.2274	2.90741	5.06952	1.08459	1.02684	5.3082	8.58317	8.15222	2.12999	1.21487	5.27152	2.86842	10.0222	19.5163
P46889	ftsK	8	418.39	146554	78.8203	59.5809	47.9482	30.7463	16.8325	8.09255	7.74858	51.7711	31.2809	13.6485	12.325	9.41999	27.9311	7.45948	7.38606	3.49509	0.744725	6.60946	0.618448	3.49599	51.1784	6.53228	8.76153	21.8427	14.8252	11.5618	5.59375	9.56876
P29131	ftsN	7	412.15	35753.4	275.636	224.354	296.431	288.788	260.857	296.372	296.181	333.894	347.787	294.465	277.085	292.474	212.769	154.928	7.01271	3.20276	18.1118	3.63253	2.2681	5.23508	10.6568	3.45047	9.48584	0.519896	3.52818	1.80334	6.40515	4.77952
P0AC30	ftsX	6	431.66	38501.3	94.0839	99.2039	102.348	106.926	105.913	141.812	98.4926	107.099	107.084	97.3705	120.651	118.722	125.378	118.949	10.6151	26.1817	7.55929	3.97126	6.80906	15.7062	12.0095	3.4739	3.22574	27.6872	7.41953	8.30907	4.19084	3.01811
P10121	ftsY	15	1054.24	54461.9	675.952	613.127	638.666	632.837	661.263	735.605	754.199	688.793	677.453	658.279	679.758	711.061	648.213	674.47	4.16454	7.02475	0.997411	0.329734	3.26845	6.2689	0.753835	3.12023	2.6539	3.08305	1.2603	0.678644	0.204438	0.219611
P0A9A6	ftsZ	34	2820.99	40280.6	2833.53	2252.77	2594.66	2315.7	2132.48	2071.75	1525.09	2792.02	2568.73	2281.07	2242.29	2005.23	1808.54	1417.82	0.667181	0.476958	3.40409	2.81512	6.13423	0.987699	7.31263	1.65307	2.52589	0.598787	3.54492	1.39412	3.43533	1.09981
P69922	fucI	3	182.52	64916.9	22.3976	97.3929	23.8044	28.993	34.7213	39.0362	23.091	19.3676	24.795	31.8804	33.5796	28.7647	117.786	116.486	12.4963	4.76273	5.03378	17.1952	23.0619	5.74301	1.02261	13.504	0.130065	0.987985	0.559578	15.8498	3.27591	5.96318
P0A9S1	fucO	4	215.36	40600.7	21.5262	170.638	81.5639	90.6862	101.552	105.397	55.4985	69.0769	72.9959	69.4218	80.2409	70.7667	223.422	187	15.4965	5.5072	0.00754355	3.29533	17.8053	16.2626	28.1453	9.60489	9.99044	12.4987	7.99488	24.005	0.211014	4.41992
P0AC33	fumA	38	3016.68	60242.6	1285.51	3870.17	1151.06	1115.15	952.754	569.346	312.872	1026.99	982.036	875.351	760.385	623.299	3736.86	1937.62	1.58479	2.84081	0.15034	0.108662	1.73313	2.9057	0.792393	0.349782	3.10788	0.731626	0.226849	0.940847	2.03526	0.303764
P05042	fumC	15	1060.24	50438.7	398.136	1257.85	459.674	463.179	494.235	467.255	520.035	465.086	512.861	452.362	586.854	529.511	1077.41	1171.6	8.13015	0.26284	10.3297	1.04847	0.765673	2.71525	2.60641	0.532898	7.07074	0.794743	3.62196	16.8775	1.93419	1.67368
P0A9A9	fur	8	567.48	16766.3	1764.54	2404.36	2003.79	1975.16	2096.15	1906.44	1596	2014.39	2066.67	2127.03	1956.79	2129.18	2344.56	2068.88	17.9109	11.0664	2.56298	0.831058	2.03795	2.4312	4.80939	1.41505	9.05335	6.41495	3.86597	12.6451	1.57112	5.51421
P0A6M8	fusA	48	4787.46	77514.5	10483	10131.1	10455.3	10516.8	10423.3	10875.4	11441.9	10261.6	10104.2	10310.6	10749.3	10918.8	10458.8	10584.1	1.85924	1.26074	1.26747	1.12474	1.91274	0.207514	0.189089	0.921748	1.34496	0.445469	0.0912933	0.67085	0.624818	1.35909
P37147	fxsA	1	101.5	17662.5	69.6395	97.1871	33.34	66.2103	91.1523	96.0761	209.695	35.9491	65.9578	105.099	79.9428	58.8837	159.013	102.065	46.4639	14.8199	13.8483	4.82505	6.16059	20.2541	6.13426	22.5917	17.6772	15.1097	3.25792	22.8881	3.44696	15.2963
P25526	gabD	21	1419.2	51669.6	479.716	820.311	760.691	896.999	1044.22	932.154	762.857	627.322	821.26	814.184	770.17	833.726	822.619	1000.42	7.83263	4.6022	1.41374	2.85239	5.0918	0.303652	5.42414	3.22276	3.55856	1.06499	4.21228	5.09957	2.34643	7.55101
P22256	gabT	18	1374.75	45727.5	475.612	985.429	842.221	1035.68	990.537	1023.17	790.263	736.612	874.49	987.154	1014.64	1078.21	1102.06	1386.59	3.53164	5.4579	1.3942	0.197398	0.881075	3.8697	3.13715	1.4755	0.606135	1.63285	2.92149	0.479061	2.68044	8.33834
P69908	gadA	1	1126.88	52633.1	16.7857	40.0579	4.21246	10.0623	26.8569	74.5123	306.18	5.05547	4.16318	15.1498	24.8465	31.15	36.3688	55.9787	29.0198	8.5249	30.8775	20.97	6.58264	7.7395	9.64454	0.369057	14.5232	7.42528	4.00315	3.61612	23.3346	12.5783
P69910	gadB	1	1138.77	52616.1	12.5002	29.1143	13.7145	18.6796	26.639	72.1902	168.881	13.5812	13.8392	19.7493	25.8603	15.9539	18.7181	17.8741	43.1522	1.90169	28.7384	0.99491	19.4689	9.30897	14.8338	3.45214	9.22656	2.5204	4.86296	9.16163	14.0669	8.87528
P09147	galE	13	603.04	37223.6	464.302	539.396	492.982	481.527	562.72	506.72	533.722	520.827	456.54	542.588	512.883	552.468	558.454	603.233	5.8534	3.5087	5.94576	0.061146	8.71655	1.73895	0.098857	6.57587	4.51491	3.02537	5.49253	4.58629	7.64926	5.36796
P0AAB6	galF	19	1477.28	32790.1	2256.25	2061.7	1997.12	2057.39	2159.33	2450.51	2589.82	2028.2	2068.39	1978.98	2078.46	2066.46	2023.21	1884.46	3.83847	7.24607	2.88934	0.305123	9.52844	1.8333	4.16382	1.74571	2.33393	0.788885	1.56784	4.37972	3.61067	7.93038
P0A6T3	galK	10	593.92	41397.8	569.711	928.519	501.725	549.585	637.363	663.19	727.721	484.86	532.638	529.19	557.39	563.915	907.102	870.695	16.9388	7.3995	1.26582	4.46109	5.24959	4.73137	0.0422579	0.405065	4.66631	0.684133	2.85252	3.16895	0.70422	3.33046
P0A9C3	galM	14	1064.45	38148.8	887.934	963.503	794.515	869.996	863.867	810.772	732.516	770.203	746.816	838.608	803.437	780.407	983.43	970.229	3.75224	0.688496	1.75971	1.82976	2.26424	6.43763	5.9156	2.32901	5.91754	3.69906	1.32133	0.561176	1.56892	1.58339
P0AEP1	galP	1	56.34	50931	12.6249	18.8586	39.2256	32.1844	44.0832	23.3942	14.3947	15.6926	12.2654	22.6056	17.9928	25.1302	15.6024	6.26412	20.2362	66.7194	74.9369	89.3691	53.1978	61.7752	7.49653	68.5514	20.5212	29.7425	14.0741	22.4541	19.4143	3.01834
P0AEP3	galU	20	1492.38	32903	2589.61	2183.28	2575.35	2709.33	2693.01	3134.28	3567.21	2648.77	2661.99	2610.4	2858.99	2842.53	2208.4	2439.4	1.96852	1.71094	1.73922	1.56454	4.19181	3.27429	2.47511	0.655691	1.34451	3.61516	2.72548	0.327339	2.75643	0.929716
P0A9B2	gapA	32	2087.93	35492.2	17419.8	11249.4	19223	19073.3	19866.2	18741.2	20672.4	19064.9	19840.6	20440.6	19845.9	20582.6	10912.8	13400.2	3.61374	1.77844	2.26646	0.624392	5.24649	2.84913	0.165702	2.96965	7.41679	0.784212	2.18375	5.30421	1.51383	3.18294
P23522	garL	2	99.84	27349.2	34.6616	61.2406	30.4264	29.9847	23.3134	96.2407	101.549	39.4105	38.9308	40.2042	48.1979	51.5328	150.398	101.671	17.3724	17.5405	13.0185	11.5566	13.2498	16.5164	0.745979	8.77504	23.2586	13.3136	7.74136	12.6155	3.4368	10.3544
P0ABQ2	garR	9	688.55	30389.8	158.359	309.74	185.341	246.299	258.034	259.615	199.694	240.66	377.802	431.919	469.047	449.768	1183.54	1443.51	2.8735	0.891865	5.88431	0.947799	3.59013	4.23397	2.7646	8.64194	8.78622	9.08756	0.828517	2.99942	3.24307	6.97966
P69828	gatA	9	683.07	16878.8	2698.54	8130.05	2279.35	2206.33	1844.79	1696.48	1311.79	2515.48	2380.47	2096.28	1910.91	1802.57	7892.29	4673.66	1.98367	0.761757	2.50104	6.60574	2.27105	0.385459	6.56576	1.60235	0.267676	0.321685	1.13038	7.31582	1.76382	0.669862
P37188	gatB	7	724.45	10197.3	5081.3	24997.4	3682.04	3492.83	2272.84	1928.69	1224.79	4234.41	3683.6	3039.76	2456.63	2013.25	18209.3	7540.61	2.98186	4.49936	4.41065	4.05613	3.22078	1.46698	6.99055	0.572742	1.40806	1.47177	0.3289	0.670704	3.30058	4.04577
P69831	gatC	9	496.85	48315.2	880.35	5204.27	798.157	450.949	424.69	593.936	758.322	962.609	692.423	497.61	212.206	271.236	4196.54	778.675	4.00919	1.70606	0.790678	8.0917	7.56729	2.80778	3.59602	0.921732	4.02108	2.0873	11.5464	2.48197	0.599962	0.233799
P0A9S3	gatD	10	768.96	37348.3	319.943	2275.22	288.529	265.53	241.614	244.694	274.855	320.299	276.447	252.146	257.433	221.319	1786.66	1521.44	6.64008	7.45463	0.489266	5.87603	7.3738	2.86487	15.0217	0.19045	4.23477	4.15106	9.01924	0.140396	3.152	2.40427
P0C8J6	gatY	15	809.13	30774.6	2456.33	18434.1	2372.68	2291.94	2201.96	1696.84	1472.94	2421.81	2300.93	2087.41	1719.84	1465.33	16193.5	9758.98	4.26032	4.02396	1.01718	0.640029	1.76804	1.92425	0.0601553	1.31667	3.40276	7.02201	2.26719	3.49592	1.15905	3.06566
P0C8J8	gatZ	22	1527.22	47060.8	945.401	5242.9	412.864	248.564	219.151	221.908	239.91	569.064	303.047	177.376	177.583	171.973	1069.23	262.047	3.43839	11.9287	2.68341	7.36544	13.6905	8.56424	2.82073	0.343363	2.82034	13.8932	0.915762	4.35711	2.48862	3.85851
P15877	gcd	16	748.17	86673.8	205.149	59.8324	251.694	246.6	289.465	329.839	434.06	187.761	190.995	209.209	198.658	198.942	72.6664	94.9429	4.39576	10.6891	4.36506	1.00876	13.6559	5.46323	13.0231	2.13873	2.87166	0.479852	1.87129	5.16537	2.38428	7.3827
P05852	gcp	7	307.31	35967.5	158.334	125.184	169.998	177.289	191.643	201.876	161.711	165.125	198.933	196.522	165.723	190.469	129.134	123.124	3.33189	8.78173	1.70271	11.6717	1.70142	6.78388	3.86235	8.461	6.34504	3.07519	2.40632	3.92301	5.17792	7.86785
P0A9F6	gcvA	2	62.27	34362.1	15.8702	26.0306	23.3857	19.8003	35.134	31.8369	40.3015	27.406	32.1033	41.6103	34.3224	35.3682	37.45	37.0031	44.3541	4.19909	2.6122	27.2908	13.8581	23.1433	4.79799	8.38551	8.83006	5.2245	9.37356	27.8505	4.9731	3.71352
P0A6T9	gcvH	2	162.52	13784.6	1198.97	841.916	895.661	1013.62	860.947	1041.71	826.429	924.577	965.967	869.234	981.181	993.216	1104.32	1240.37	18.059	8.09783	2.48541	3.18702	3.90852	12.7245	2.60989	1.31818	14.0344	6.05344	6.58188	14.955	2.42234	21.6321
P33195	gcvP	26	1819.92	104292	527.226	552.616	522.957	491.909	503.352	453.971	346.632	506.494	520.294	476.264	483.536	468.484	530.744	464.668	2.15345	0.925918	1.54133	0.488225	3.5405	0.373458	5.19649	0.524619	2.70304	0.292034	0.412213	0.917201	0.0827768	1.79987
P0A9I3	gcvR	5	488.45	20737.5	629.159	609.355	563.576	639.199	517.173	487.096	409.746	595.557	503.686	455.988	542.529	408.21	343.838	250.833	5.10094	39.6878	0.243426	1.54007	18.9646	11.839	4.45697	6.88666	11.2399	1.03517	4.68626	6.75345	6.79172	5.99779
P27248	gcvT	10	541.28	40103.2	678.194	581.372	752.855	726.269	751.585	596.193	526.195	717.333	699.031	733.806	691.435	648.669	630.982	588.554	3.93672	3.60457	1.95323	0.211299	3.0837	9.11469	11.9568	8.72014	3.88981	4.79605	6.61469	8.72115	11.2556	4.49895
P00370	gdhA	39	2627.78	48532.4	5753.88	2709.17	5471.99	5186.78	4576.17	2425.21	660.043	5314.85	5108.72	4922.83	4308.97	3502.03	2897.9	1817.55	0.853003	0.620502	0.92216	1.27047	5.13511	1.05737	7.55464	1.52527	0.577334	0.968125	0.979903	0.761588	2.00323	1.03018
P18956	ggt	15	669.8	61711.2	197.04	225.45	200.494	220.028	208.398	262.097	242.318	190.323	195.672	196.626	207.927	190.359	220.855	197.468	4.99135	5.80547	1.18263	0.869993	1.52105	5.01026	7.25245	0.773952	1.95819	10.7232	1.23324	5.28616	3.93084	5.03728
P75913	ghrA	10	502.17	35303.2	492.893	471.383	422.651	450.734	468.444	400.898	357.072	427.88	463.809	480.475	439.972	441.148	470.518	452.1	10.0373	4.24821	0.81825	3.26748	16.3123	9.47628	13.1469	12.4202	1.48422	11.5402	8.23127	2.09899	4.37587	9.92571
P37666	ghrB	16	901.78	35355.1	1917.72	1210.12	1785.84	1766.11	1543.76	1541.32	1181.97	1910.41	1950.31	1534	1801.32	1668.19	1232.97	1009.36	3.30902	1.90439	2.36674	7.12113	6.31921	0.299542	5.6422	6.35503	5.0448	2.33298	4.28147	5.84735	6.22546	8.04384
P37330	glcB	23	1351.76	80419.9	286.268	954.766	368.398	524.572	519.98	483.273	415.772	326.934	447.425	442.263	430.017	370.698	1051.93	891.259	12.172	1.01196	3.60131	5.23951	1.25109	1.43425	3.53915	4.06732	6.22908	4.06803	0.376237	5.07407	1.21464	1.3328
P0ACL5	glcC	2	44.73	28790.3	2.88487	134.675	31.0211	24.1111	10.9985	12.5407	4.64006	28.553	23.4083	9.58711	16.2564	21.7631	41.9589	39.885	40.4944	34.9497	25.0166	27.0295	61.5637	66.8396	1.32897	10.3168	32.4788	2.67936	18.2493	0.240758	0.00776291	3.18951
P52073	glcE	1	36.35	38318.5	1.70046	10.8261	12.685	5.72861	9.64253	10.6224	5.77284	3.17864	16.9642	7.16012	6.45197	2.84099	17.2314	0.819666	74.511	37.3505	42.1653	77.9946	49.4867	15.5375	33.129	137.18	100.118	3.98126	18.1664	136.758	19.4906	125.058
P52074	glcF	1	35.87	45063.3	0.170382	59.9432	6.89708	19.9869	14.01	7.33866	1.42508	2.78115	19.7163	7.23112	3.64669	0.167838	24.5867	5.00156	127.12	0.938677	74.4516	53.902	42.2612	39.0234	124.518	132.845	2.14155	6.82939	38.9769	0.832649	7.47281	64.237
P0A9S5	gldA	7	354.67	38669.7	131.601	206.146	168.195	173.05	167.537	201.259	185.436	154.597	172.022	181.569	210.813	211.848	206.944	247.701	10.3262	3.54146	5.17686	4.14075	18.354	5.23936	5.928	2.03461	2.14651	16.7412	13.8915	8.87354	2.75353	0.313303
P37747	glf	14	744.84	42920.8	674.926	652.448	604.293	558.699	530.263	440.041	309.24	550.743	529.033	525.443	506.848	386.199	686.836	466.679	6.14085	6.58929	1.42816	0.785258	1.09346	1.00004	5.42643	4.41698	7.68064	0.866546	1.47117	0.0244987	2.40041	2.99808
P0A6U8	glgA	9	496.32	52771.1	361.102	373.175	332.405	363.346	419.157	432.858	482.455	346.867	376.922	385.157	398.635	425.798	371.46	460.187	21.7085	8.12997	1.54278	2.31566	11.5491	3.55849	2.90053	1.40915	5.7035	6.5973	9.82864	8.67483	1.165	10.0152
P07762	glgB	12	615.07	84265.8	163.614	183.663	185.844	180.515	211.405	219.591	230.925	185.971	196.479	208.998	187.928	209.173	191.943	225.319	12.2966	2.0359	9.23032	2.69744	18.7073	11.5225	10.7185	6.18564	1.16256	2.76658	1.51429	2.78056	4.39211	1.71567
P0A6V1	glgC	16	934.63	48648.5	671.955	740.325	963.902	1019.45	1067.89	1015.88	1031.71	940.581	978.02	1024.83	1072.88	1154.67	921.955	1210.55	5.47432	4.16987	3.14217	1.45923	5.85444	1.5881	1.4776	3.74255	2.85935	5.28225	1.34615	0.196485	2.90459	0.963156
P0AC86	glgP	19	782.28	93096.1	196.863	229.959	212.003	227	255.918	205.313	198.568	234.383	246.266	246.43	246.11	251.944	204.291	265.428	6.32506	1.21405	6.82829	8.00441	4.02238	4.32534	6.06181	0.385514	2.21176	3.26161	3.42266	2.64519	2.38999	6.39046
P26649	glgS	1	46.89	7868.6	4.21654	6.01442	19.9793	49.2709	104.122	152.485	202.695	24.3126	41.4715	62.2753	116.219	106.913	5.76915	79.8093	63.3718	40.3093	15.8873	3.91284	4.82022	14.8128	6.59177	14.8456	20.3944	30.4057	0.518279	3.44016	6.22867	14.3487
P15067	glgX	7	309.2	73512.5	72.6507	75.2263	74.0415	75.3923	80.0511	76.6045	55.716	79.0906	71.5078	76.7771	72.8765	66.3616	81.9155	63.7588	5.90355	5.14593	1.25637	12.9534	6.23386	2.55269	2.25036	0.721265	0.165494	0.887794	0.679084	3.90368	13.4949	4.35164
P0A6V8	glk	13	728.17	34683	528.05	721.634	619.729	604.317	686.837	627.571	606.906	617.307	675.518	653.297	645.508	700.4	665.12	712.24	0.86003	4.8532	0.347788	4.37195	1.60381	0.939155	7.12611	1.79364	10.1483	1.36471	4.24099	2.71286	1.52316	1.34253
P31120	glmM	23	1535.85	47495.5	1268.67	1011.31	1161.62	1195.2	1219.26	1304.97	1371.28	1173.78	1152.54	1218.67	1223.99	1244.64	1115.88	1189.72	1.82537	1.83174	0.0443792	1.67087	0.138829	0.27772	0.575645	2.31861	3.09726	0.191798	3.42282	0.409632	3.26488	0.607189
P17169	glmS	32	2914.09	66834.6	2485.34	1778.9	2324.48	2363.81	2331.71	2168.12	2073.03	2312.08	2237.44	2234.97	2353.32	2307.65	1887.23	1808.41	2.26515	0.0952583	0.130384	0.983818	2.9377	3.12286	0.51997	0.724959	4.04378	1.09728	2.76534	4.78742	2.71145	3.00848
P0ACC7	glmU	13	711.91	49141.6	536.863	338.43	501.497	512.329	552.48	535.523	558.131	520.847	488.522	510.751	529.579	582.104	406.722	413.37	11.8809	11.2756	10.9608	4.51937	0.910802	12.9827	12.4104	2.27707	1.10647	4.01727	4.4863	7.23634	2.17795	4.21941
P0A9C5	glnA	35	3009.61	51852.7	8726.5	3900.38	7673.91	7807.13	7664.76	6480.67	4279.42	8321.15	8317.25	8309.09	8309.97	8282.58	3719.84	3931.89	1.14284	3.49214	2.04165	0.435705	0.659721	0.256772	8.03567	0.884278	2.45636	1.60629	2.14496	0.139523	0.689189	3.3181
P0A9Z1	glnB	6	238.82	12399.6	772.334	881.773	1057.82	906.346	1206.56	928.727	715.707	1053.58	1068.08	1061.74	1086.4	1017.5	835.198	953.023	18.2903	5.05507	11.1377	1.36791	5.41202	10.7701	11.1686	10.5168	0.291908	3.96169	8.56865	0.719594	1.99366	1.75674
P27249	glnD	16	718.38	102308	83.1665	89.3381	80.0405	81.9841	94.0921	76.7528	50.5128	86.7235	83.9431	90.0748	63.8142	67.7421	82.6888	70.2847	9.36517	6.51624	10.9824	4.77131	2.21123	9.97121	3.3114	2.76301	16.3493	5.43454	1.91237	0.261184	6.71278	0.32631
P30870	glnE	11	708.87	108332	104.932	105.593	98.425	102.147	102.433	105.015	63.7386	101.735	89.2827	96.4203	102.658	89.5094	109.299	93.7468	6.4665	3.3179	3.25149	6.54505	0.371796	3.66436	2.00322	8.88529	3.39951	3.93564	10.7506	16.5483	2.51111	2.11468
P0AFB8	glnG	7	351.79	52204.3	146.107	62.375	142.431	147.561	140.265	120.981	123.142	157.812	173.078	155.656	146.884	148.83	60.5323	57.8651	12.3024	9.85881	3.97881	7.09762	10.4246	0.688363	6.83749	9.33825	14.1833	9.95344	8.29477	8.23259	17.681	1.22001
P0AEQ3	glnH	20	1353.58	27155.2	2549.33	6037.12	2776.9	2938.23	2000.72	2829.02	2925.8	2734.78	2807.6	2603.91	2826.64	2603.36	5141.88	4603.03	5.64578	2.68153	6.8686	1.38755	9.04386	2.24945	0.723728	2.67893	4.38471	0.425895	3.05359	0.116	4.25992	2.85762
P0AC55	glnK	3	187.8	12233.7	323.515	30.8255	307.981	340.017	348.048	314.175	270.694	379.381	349.608	398.742	369.861	298.981	21.015	9.80649	12.5613	6.32771	0.415375	5.11058	7.63412	8.61063	2.7012	7.97536	0.342001	6.77376	8.84259	11.5661	26.6207	7.82851
P0AFB5	glnL	4	263.62	38514.3	143.316	68.329	108.014	101.789	93.6277	123.154	84.9331	106.375	103.359	113.484	120.437	108.753	69.3937	55.5286	9.94592	19.2421	4.78355	1.12328	3.43131	11.1504	24.9986	8.03948	7.60177	11.6521	4.29297	8.65618	4.87502	1.11471
P0AEQ6	glnP	4	161.79	24330.5	156.183	264.916	159.644	156.782	188.303	171.578	250.125	206.453	191.583	177.148	236.562	202.107	228.631	319.394	21.1191	23.5381	0.353126	18.4123	1.79322	20.8518	8.94947	4.68948	2.21941	0.303334	3.7388	3.50986	11.9381	5.72695
P10346	glnQ	5	411.9	26696.1	782.152	1337.17	853.531	842.731	903.27	931.307	981.869	908.89	935.067	910.017	876.162	893.905	1124.85	1231.19	2.37517	5.62943	4.22028	5.33412	0.941675	3.47545	6.36619	0.218704	7.30675	0.38936	0.644583	3.88805	7.40344	1.85979
P00962	glnS	32	2113.32	63419.8	1268.07	1112.8	1297.04	1266.63	1277.38	1255.14	1232.07	1287.58	1386.29	1353.75	1231.95	1362.49	1090.91	1189.43	2.0191	1.95548	3.91653	1.41768	5.30625	3.1953	0.648609	4.05622	1.81387	7.60853	1.37457	0.695187	1.5075	0.6694
P0AC81	gloA	4	148.06	14892.5	448.87	735.115	543.892	503.673	565.103	755.4	490.237	591.121	611.28	507.344	445.166	735.823	747.797	471.209	13.5856	22.1841	4.51603	8.51284	12.1504	9.50134	5.26123	2.1821	0.557325	18.9664	0.30507	1.10181	0.256314	8.08491
P0AC84	gloB	6	375.06	28398.3	309.212	394.417	337.956	380.173	465.89	472.886	535.988	319.158	371.637	381.936	365.738	428.249	439.408	576.176	5.83587	6.6289	5.30665	4.83431	2.60437	3.84164	5.18415	7.85087	6.97479	0.951981	5.75136	9.04915	2.90581	9.28391
P13035	glpD	9	436.81	56697.1	65.1668	87.0603	155.539	173.705	183.552	205.172	199.572	106.137	131.56	141.421	174.359	178.716	195.097	261.031	9.96257	1.72682	9.18132	0.767069	4.01404	4.81756	1.64626	7.61293	4.77489	0.518236	5.20924	2.85128	5.23681	19.2267
P0A6F3	glpK	17	1196.2	56177.3	199.821	606.729	671.044	698.824	647.105	547.36	429.898	409.543	391.569	405.836	361.07	302.484	982.955	774.25	9.27999	3.58895	3.30419	1.04709	0.537492	5.89216	4.59412	0.0675127	2.51057	3.56028	2.0424	8.96086	0.0861517	0.686938
P09394	glpQ	1	85.36	40799.3	10.2508	19.0649	28.2384	34.0601	32.153	32.6908	37.8213	12.4277	15.5603	17.3076	13.6006	13.9159	25.0108	32.7981	8.77063	5.71733	2.39329	14.5707	22.9431	4.95475	9.3143	8.16457	41.4157	39.9408	2.67085	10.9734	22.1754	50.8401
P0ACL0	glpR	3	251.28	28012.4	111.678	127.067	122.156	121.958	141.853	138.464	155.541	125.146	126.405	137.797	126.856	136.25	110.871	138.235	5.21848	13.4343	7.75315	6.90883	0.544349	0.527877	5.06623	5.7368	9.47528	2.86476	8.16206	6.79622	5.41979	1.02412
P0A9C9	glpX	8	421.63	35811.6	163.738	124.792	146.074	128.425	145.977	134.129	136.027	153.372	145.089	148.861	163.063	146.886	120.332	119.391	6.62182	1.83348	4.52267	9.73166	15.7908	12.2788	25.2626	11.5278	6.92211	10.9101	5.65156	7.15083	13.4141	2.42499
P77454	glsA	1	69.3	32864.5	71.0388	55.2913	31.1916	27.3271	39.2304	67.6403	109.273	9.72964	15.131	17.8049	21.0554	23.8798	13.711	23.3057	59.0389	6.05315	3.96366	12.0727	5.14132	7.8264	1.98653	7.86879	5.21928	29.4608	4.38469	17.6948	0.619015	7.58513
P0ABH7	gltA	30	2401.14	47965.9	5260.72	10535.7	4659.78	4941.36	5316.81	5962.87	5931.06	4527.88	4884.74	4775.52	4936.33	5021.82	10597.9	10743.8	2.45951	0.927628	1.98839	0.099201	3.49942	1.54602	3.83245	1.11466	3.24878	1.08462	0.375093	0.402667	1.24082	3.83608
P09831	gltB	78	5880.97	163176	3465.18	1503.27	2716.64	2710.73	2655.88	2630.66	2544.29	2536.62	2484.47	2507.5	2430.69	2261.62	1329.22	1058.94	1.31704	2.2951	0.0253176	2.03064	0.338083	0.540614	1.15697	3.02121	1.17789	0.153345	0.449137	1.44398	2.15235	2.95844
P09832	gltD	32	2056.56	51964	2729.66	1124.59	2415.73	2335.32	2633.41	2247.59	2344.57	2161.19	2241.24	2251.58	2031.54	1967.87	1065.49	862.484	1.49729	0.661248	2.11319	0.33177	1.65382	0.352806	0.129125	3.56455	3.29849	1.95903	0.641854	5.22337	2.68228	0.240642
P37902	gltI	24	2111.51	33381.2	2199.6	3784.08	2349.31	2505.46	2007.12	2992.99	3264.45	2138.7	2117.48	2497.41	2307.75	2181.27	3725.66	3996.68	1.481	0.574165	3.13787	1.35654	5.62303	0.206575	0.684049	1.29904	0.710872	1.76086	1.63832	3.98435	0.573241	0.145945
P0AAG3	gltL	2	141.96	26625.9	153.035	159.436	133.029	127.867	108.932	110.63	88.7526	148.056	117.844	97.6013	105.915	101.71	161.033	103.127	24.1364	9.07477	1.83795	12.2864	10.6919	0.719374	81.0566	5.12093	9.86877	5.72869	5.25052	3.87991	22.8777	6.36751
P21345	gltP	3	144.59	47110.8	95.7434	31.4735	107.891	110.983	97.3172	95.7275	57.2985	120.949	89.4008	81.4425	80.4001	71.8572	36.6468	22.3312	9.84993	8.82105	7.45358	5.07207	8.03607	1.34558	1.3736	5.84087	23.6725	9.71649	31.8106	33.0053	8.2693	0.525301
P04805	gltX	29	2000.42	53763.8	1863.81	1480.95	1758.29	1750.8	1720.44	1709.49	1545.03	1784.36	1907.75	1769.62	1809.85	1878.82	1495.69	1525.43	3.837	0.965756	1.20382	2.077	3.69383	3.08995	3.60349	1.07852	3.41211	8.33239	3.86681	0.252821	1.93419	5.07052
P0A825	glyA	33	2952.31	45270	9806.11	8002.26	10613.9	10089.6	10117	8263.48	6078.68	11209.7	11486.1	10333.6	10038.9	9339.68	7140.8	6249.12	2.76865	0.948166	2.04756	0.533413	3.90726	0.493429	0.0853077	2.77666	3.21337	1.30844	1.9785	2.46171	3.34176	3.84531
P00960	glyQ	12	769.78	34734.2	1117.48	973.624	1084.16	1097.9	967.341	1044.35	1035.95	1111.32	1111.58	1016.04	1101.36	1231.85	1034	1048.49	1.94184	0.727391	4.95962	1.35601	4.71683	2.97264	2.75159	4.38022	0.461173	4.90178	2.8917	4.76975	1.97913	5.02571
P00961	glyS	49	3976.6	76747	1871.88	1798.02	1826.43	1883.64	1865.34	1846.72	1927.31	1840.62	1837.72	1901.44	1999.03	1982.4	1753.47	1989.27	2.47588	0.332835	1.07008	2.01089	1.83966	1.53033	0.711158	0.745189	3.32598	2.25223	0.120337	1.18658	1.0533	2.23683
P63224	gmhA	12	741.46	20783.6	1360.82	1846.02	1290.3	1257.53	1343.03	1192.84	1097.34	1285.7	1315.83	1272.25	1300.05	1300.49	1665.88	1742.36	10.1443	3.30616	1.42515	1.61095	4.47306	1.40215	4.03946	4.17912	2.76173	4.04036	6.45119	2.41893	0.731289	1.77913
P63228	gmhB	5	319.59	21262.5	507.165	466.016	413.662	350.694	392.443	431.888	382.592	372.076	388.475	397.671	421.316	371.364	466.715	473.863	15.0216	2.65177	12.1236	5.0886	9.54886	22.996	9.56968	11.9074	1.07519	3.26314	10.4472	17.8775	9.80586	2.43351
P60546	gmk	8	574.25	23560	596.969	378.31	555.63	593.141	536.914	645.797	709.782	637.685	625.929	576.58	609.142	697.453	379.776	388.676	1.11119	1.35498	4.63244	3.29488	0.2249	0.268637	3.97926	5.90311	5.63139	2.01291	1.17556	4.38242	0.530504	3.28569
P77334	gmr	1	43.91	74600.5	1.09023	0.065584	5.15917	4.83589	8.7422	10.4483	5.242	3.65662	5.4558	6.00045	2.08344	1.85332	7.01279	4.97322	25.9279	2.48241	33.7888	13.8493	6.56043	2.83343	139.672	32.5352	2.60194	35.035	41.5156	44.7484	26.6555	47.7767
P00350	gnd	33	2967.63	51431.3	5520.68	3274.54	5280.87	5440.27	5394.38	5085.97	4898.42	5213.26	5230.53	5233.84	5357.28	5372.24	3569.45	3661.98	1.47951	0.153056	0.774161	1.21085	0.503667	0.8641	0.448113	0.915558	2.04392	1.52972	2.36807	4.43903	1.23509	0.0359839
P0AC92	gnsA	4	278	6553.43	406.95	239.64	315.111	356.892	321.53	426.474	421.617	302.471	293.27	313.404	331.522	350.66	190.073	252.272	14.8887	2.67162	5.05417	4.33838	15.0258	1.40426	8.30326	3.19178	8.99494	3.84001	4.43206	1.44463	12.9627	2.84934
P77695	gnsB	4	369.58	6525.55	1878.07	1688.39	2037.42	1865.19	2040.2	2265.95	2706.84	2040.33	1970.5	2186.22	2037.05	2174.52	1935.92	2309.46	3.49922	7.34068	0.210808	4.47592	6.08944	0.844372	0.779101	2.96802	3.48709	0.543901	5.89492	4.48607	1.44075	0.843518
P0ACP5	gntR	3	155.87	36380.8	71.4835	88.334	68.7017	68.5287	86.6874	114.299	130.456	70.2124	76.608	88.6515	86.6543	90.5549	139.628	147.467	16.9063	3.12741	11.0065	23.7151	17.4139	10.5776	21.1605	16.4366	5.34223	17.1175	2.89741	14.377	8.39049	3.22428
P39835	gntT	2	58.7	45917.9	29.6373	5.12063	32.4779	32.0384	45.4055	54.0933	57.3955	23.8676	21.4367	28.3581	31.5775	32.0601	10.47	22.7844	13.2013	6.4194	2.70568	0.125648	9.79204	5.7137	22.7925	3.65999	10.0422	5.24185	1.48235	0.826444	62.8155	9.75898
P06715	gor	18	1146.48	48723.6	758.894	670.541	715.653	724.627	756.215	776.225	689.469	725.731	701.623	735.158	751.914	762.393	740.251	728.494	1.95346	6.83289	3.65027	0.851239	3.02817	0.425137	11.4901	4.8487	0.537023	1.08715	3.90195	1.89638	5.10422	0.231931
P32662	gph	4	232.47	27354	410.543	350.897	355.078	351.465	326.679	269.941	153.174	356.055	370.288	325.648	311.568	277.239	343.828	275.537	4.66569	0.128157	0.392043	4.97757	10.5453	4.36975	20.5434	0.990603	7.12403	0.878428	9.06835	5.81555	7.34494	3.85517
P62707	gpmA	13	917.8	28520.7	4527.61	5207.75	5242.24	5393.25	5782.74	5928.27	6917.65	5397.88	5674	5581.16	5546.84	5864.85	5364.17	6053.47	2.51609	4.25807	0.0021094	0.200769	2.45422	0.675404	1.34569	3.0728	1.62379	4.90036	3.20169	0.303757	1.46861	4.99258
P0A7A2	gpmB	11	603.86	24032.3	509.664	717.958	500.354	519.83	457.238	309.045	195.602	515.772	481.734	449.587	484.218	392.461	688.306	508.86	6.16547	4.40175	14.1444	9.69391	12.6853	0.605785	12.4	0.709261	5.84005	7.26715	0.552519	2.30114	3.79206	1.83192
P37689	gpmI	18	1323.38	56140.3	1469.11	460.365	1530.6	1521.31	1522.55	1439.57	1375.61	1550.43	1469.99	1575	1576.21	1516.53	519.621	539.798	1.91654	0.278214	1.22892	3.0634	1.97414	1.38673	1.60341	0.814542	0.752719	0.205769	2.53031	2.66852	0.0901022	0.973577
P25552	gppA	10	539.36	54818.6	133.236	122.905	131.311	134.435	132.073	99.0915	52.532	131.474	127.338	118.307	120.142	111.184	123.497	92.2038	5.66994	2.94537	8.80691	1.12085	5.29611	3.99677	3.08942	5.09157	9.20351	2.18267	4.97402	0.480574	4.7644	2.27683
P0A6S7	gpsA	11	671.05	36320.6	438.456	463.479	411.143	408.592	497.979	548.991	634.536	401.803	421.809	466.106	434.16	482.021	433.588	517.345	8.60723	3.78221	11.5689	6.23494	5.88233	6.53507	5.31582	7.45331	3.29089	10.362	6.51999	9.51663	1.59775	9.11769
P0A9M5	gpt	7	655.07	16941.8	1834.96	1905.37	1761.75	1655.14	1489.86	1308.03	1198.47	1620.44	1657.65	1475.72	1663.22	1623.49	1882.29	1910.56	6.28957	2.72846	7.61698	0.146358	13.9921	2.28906	5.40215	0.110646	2.56732	0.765447	1.38654	1.18219	2.24338	1.41105
P68066	grcA	8	411.33	14257.4	454.006	917.576	767.344	636.986	467.153	287.985	229.236	687.094	699.786	580.207	739.079	612.851	978.631	764.999	4.16362	10.7369	8.26649	1.40671	4.85817	14.1012	23.3544	2.78333	9.72742	10.1556	2.93471	7.15124	2.43671	5.207
P0A6W5	greA	9	622.9	17612.1	1520.84	1618.37	1482.39	1335.7	1174.21	1038.58	882.383	1541.12	1497.67	1250.17	1063	1093.43	1670.37	1199.23	5.22441	5.27827	5.84697	1.7689	1.58953	3.29179	14.4621	8.09649	12.0031	5.45862	2.85872	11.7529	2.04925	4.80499
P30128	greB	3	96.59	18497.5	89.5052	141.324	161.592	128.646	140.663	126.158	111.253	163.347	170.205	121.449	68.6716	72.9442	123.925	48.9011	44.3446	2.57962	5.87174	9.60511	15.6904	12.8012	46.07	5.89508	2.23283	4.29651	24.4409	2.26784	1.14593	23.1946
P0A6F5	groL	43	3997.66	57274.7	8583.14	10813.5	9288.01	9018.1	9269.68	9650.45	10734.1	8619.94	8902.72	9001.25	9089.75	9886.92	11493.2	13601.1	2.30359	1.88519	2.3632	0.346806	0.300345	0.214845	1.09908	0.307611	0.480947	0.979105	1.2951	2.63999	0.94444	0.350177
P0A6F9	groS	7	386.04	10362.6	5761.25	8336.97	6795.21	6733.09	7086.92	7132.85	7286.31	6683.83	6590.94	6795.02	6857.19	6955.94	9307.56	10388.9	10.1464	0.213075	0.46917	1.73379	8.53693	8.24788	7.53135	0.655186	0.893973	9.29178	0.77102	7.70372	1.72333	7.37661
P09372	grpE	11	760.01	21766.2	3408.42	3332.86	3476.38	3310.43	3227.92	3465.6	3683.73	3221.02	3399.99	3224.28	3488.78	3590.63	3277.13	3571.69	10.1021	0.233077	0.801048	0.56532	5.33521	0.916645	6.42931	4.45758	4.74394	1.52643	2.01328	2.519	1.59981	3.32186
P68688	grxA	4	187.82	9660.76	515.037	602.664	477.571	451.18	445.112	374.607	390.097	507.673	518.451	381.436	446.747	400.426	490.14	416.044	4.91189	6.16673	16.3173	1.72384	12.3028	16.2918	4.86371	9.12719	20.1145	4.60096	8.61234	0.0298521	7.52522	4.80803
P0AC59	grxB	11	619.69	24316.7	781.319	915.337	822.399	810.593	959.064	1047.77	1277.39	760.947	834.362	900.13	797.985	915.084	682.471	945.838	5.18568	29.4573	0.366136	0.920724	8.05944	4.68477	0.807901	5.94696	1.32391	4.27539	1.75078	0.0746974	0.212687	0.586086
P0AC62	grxC	5	301.34	9113.62	3851.87	3002.42	3421.25	3578.49	3386.34	4476.72	4753.92	3362.06	3569.19	3324.19	3971.44	4257.3	3248.35	3240.18	5.47739	4.87849	3.54998	1.30086	1.70236	3.52484	3.40255	4.84912	7.66083	5.65797	3.41191	3.0111	1.05372	6.20995
P0AC69	grxD	5	470.54	12852.5	3874.05	2890.81	3776.52	3690.61	3422.99	3193.86	3087.47	3678.88	3693.18	3612.76	3262.86	3121.5	2244.79	2009.2	3.63793	4.97067	0.519812	0.83109	3.27362	2.47273	4.00045	1.69713	4.63927	0.893588	1.27813	3.14721	6.94098	4.61743
P0A6W9	gshA	12	681.77	58214.3	390.508	318.184	373.867	384.805	416.175	381.963	362.18	382.976	406.188	402.69	408.166	399.53	289.172	307.339	2.75475	2.90234	4.75146	0.65489	3.58955	1.2017	6.79497	1.37964	1.15756	2.3107	8.03032	2.38167	0.261245	12.7005
P04425	gshB	15	1028.59	35520.3	876.368	749.086	810.325	861.145	815.139	783.351	699.681	793.611	801.474	832.376	817.976	892.107	779.274	805.546	1.59331	1.49697	3.05188	0.862892	1.87132	2.58285	3.35911	7.62554	1.51162	1.80083	3.44448	3.87566	0.0470144	1.32845
P75796	gsiA	6	292.81	69052.4	63.4354	66.567	58.4423	59.4885	51.7157	53.5178	54.3621	58.9586	54.5803	45.4582	59.0181	54.1926	56.2988	56.3882	8.70483	12.5732	9.83227	3.50789	5.40058	3.81081	0.496383	5.89567	1.51257	0.581706	7.86656	5.17169	8.64235	2.11038
D9IX93	gsiB	13	737.39	56416.7	393.797	449.702	421.935	431.609	399.779	466.922	521.326	399.641	440.893	417.454	423.43	406.817	461.677	446.728	3.96492	1.34192	2.92487	1.05762	2.85613	0.528253	0.422864	7.241	6.2685	0.755839	0.882377	2.67923	4.07988	2.74427
P75798	gsiC	2	133.48	34026.2	118.402	111.143	101.846	106.133	100.891	99.8034	111.669	102.144	93.7081	87.0091	99.5987	115.311	99.9023	104.764	7.33718	9.1095	0.648363	1.6426	9.60569	0.188485	0.0260138	8.3269	8.40001	0.230048	4.6088	13.6371	1.60352	5.70192
P0AEW6	gsk	7	267.2	48400.1	192.941	100.535	147.781	147.541	125.977	138.633	97.5004	165.592	146.371	128.053	148.889	148.276	110.551	100.552	9.27318	6.91706	3.1039	4.28192	3.25664	5.00491	11.195	9.21595	1.63255	8.29497	1.40612	1.34158	1.49285	7.80163
P0AES0	gsp	16	1039.35	70469.4	409.777	138.353	353.705	345.424	349.019	334.499	321.377	359.218	342.456	342.071	369.217	363.912	144.068	140.97	2.7	2.16853	1.8701	1.60434	5.5141	1.46656	0.708918	2.69496	1.21768	2.09066	3.73646	1.81536	1.48716	5.87109
P0A9D2	gst	14	761.03	22835.8	731.154	979.697	683.001	773.733	889.216	950.46	1122.84	767.201	836.995	728.994	804.627	874.225	903.713	1030.23	7.55519	6.72911	5.18118	2.83319	5.28975	2.96855	4.72747	3.19117	8.82644	1.6034	3.85847	2.30154	4.5152	1.80806
P04079	guaA	37	2738.5	58623.9	2965.62	1866.24	2644.68	2660.27	2633.07	2242.59	1786.45	2669.16	2722.31	2460.74	2529.28	2562.95	1815.08	1744.01	5.94891	0.633349	2.08208	0.501887	4.58576	1.40773	0.444883	3.5528	4.40187	1.18263	4.1325	2.91665	2.13854	3.27175
P0ADG7	guaB	22	1631.99	51972	2167.1	1458.3	2468.22	2459.66	2291.56	2126.53	1688.01	2391.57	2289.38	2624.17	2231.09	2498.43	1698.84	1680.73	2.91402	6.47306	0.276834	0.670076	1.38479	4.28509	2.20031	5.6093	3.27024	5.46539	4.80683	0.895569	6.99513	7.67746
P60560	guaC	16	1279.78	37341.8	1679.43	1679.93	1461.88	1495.57	1479.19	1334.13	1120.21	1441.29	1495.86	1386.16	1427.77	1460.18	1619.86	1625.09	3.23628	4.12921	1.36401	4.12268	1.3279	3.9099	0.356526	0.756329	1.71354	5.59329	1.53043	5.58987	1.32715	0.551529
P0AES2	gudD	1	72.03	49091.6	13.486	10.0983	13.9465	15.0442	5.78597	6.54487	6.25571	11.7744	6.58185	5.28735	10.7088	9.72477	16.1856	18.4581	27.6882	1.30708	14.8221	35.941	23.3665	13.2094	8.94473	10.2074	37.3575	8.48237	19.3691	22.1047	36.9952	19.7469
P17115	gutQ	5	208.61	33991.6	107.977	168.677	108.942	114.274	106.931	109.956	95.2439	118.234	130.818	113.894	136.51	109.135	145.301	121.639	14.5286	19.0045	7.30124	4.01087	9.95122	6.39021	22.7801	0.233409	2.45681	2.37368	5.11868	13.4175	6.87606	1.79708
P0AES4	gyrA	40	2403.41	96885.4	1108.69	924.566	1082.26	982.016	1015.44	1063.51	1013.5	1123.94	1071.2	1047.25	1045.16	1064.13	932.764	943.421	2.02381	0.655899	2.47382	0.921887	0.83153	4.65696	3.55941	2.4635	3.05008	2.77575	2.92934	2.01252	0.231688	4.8352
P0AES6	gyrB	33	2161.96	89875.9	933.983	761.662	911.95	895.896	937.552	975.869	1045.08	889.849	924.532	885.012	940.418	1016.82	770.705	846.601	1.61545	6.38461	0.12102	1.11534	4.69875	0.253333	1.27431	3.33995	1.82969	4.96469	1.7536	2.8078	4.53082	0.419612
P33012	gyrI	2	94.89	18051.8	86.292	131.294	121.551	185.281	221.461	547.423	944.671	109.237	138.782	140.594	177.554	206.404	241.781	251.46	11.1988	3.56208	3.50431	5.92971	6.03611	2.07918	10.1987	17.2726	4.28894	8.20906	13.125	2.01534	0.482731	3.91738
P31658	hchA	16	938.83	31152.6	582.972	871.418	926.003	1510.19	3033.56	4430.07	6818.51	797.823	1096.05	1726.93	1657.1	2046.6	1148.84	2401.81	6.31106	7.51564	7.83163	1.89509	9.08447	2.92446	2.40932	3.839	7.68833	5.73104	0.71285	0.0618234	0.612972	1.67636
P0AES9	hdeA	2	213.28	11832.1	4922.56	5374.06	2732.71	3296.72	3851.23	11883	26993.1	1918.68	2215.19	2961.27	3716.65	3975.83	5643.99	6282.58	6.21895	2.31694	4.76165	0.36634	4.32686	2.97704	0.723803	8.09095	5.45832	2.06316	9.60304	11.0648	0.502942	15.0321
P0AET2	hdeB	3	146.24	12017	421.103	486.229	256.318	337.711	417.452	1915.39	4178.8	174.616	192.012	345.465	407.54	488.759	452.897	583.969	3.13371	6.54395	8.92327	2.14312	6.47602	2.59024	3.54227	5.84657	1.37459	4.03846	3.14879	4.62847	4.34	1.74
P0A8R9	hdfR	3	140.84	31708.4	89.9469	66.002	97.977	85.6039	104.767	83.7998	86.983	84.5118	78.5971	99.3492	75.0272	69.6388	68.4995	80.0897	10.1734	2.02506	16.9448	0.353977	22.0971	19.481	20.2419	7.02656	12.3243	9.75413	4.00587	4.00284	0.62468	20.5081
P0AET8	hdhA	7	380.85	26743.6	340.515	442.241	360.815	439.223	426.684	456.793	480.996	388.466	360.213	370.497	429.921	366.921	431.509	416.772	14.683	0.802075	7.58694	6.51421	8.28598	17.2792	0.0049285	8.44926	5.04721	5.76698	3.06659	5.97941	18.2562	12.4447
P15038	helD	13	573.71	77909.5	81.3326	73.6903	64.9846	69.9873	80.905	74.4564	74.4091	72.229	68.1547	67.4067	84.5279	82.7531	79.7357	87.9803	7.39873	6.89256	1.89524	8.44587	6.57961	12.307	3.36376	4.83896	2.34259	13.2176	2.12718	5.48626	8.89826	7.81537
P0ACB2	hemB	17	852.96	35583.9	643.204	733.669	687.341	694.914	705.242	613.187	626.256	672.101	703.557	701.681	668.713	703.193	735.381	817.45	2.18436	2.40828	6.05522	7.02371	4.91817	2.74054	2.80112	0.756648	5.57928	5.46981	1.00814	3.15805	1.64626	3.89769
P06983	hemC	10	460.23	33812.8	405.792	395.784	442.606	430.294	422.023	489.225	541.972	432.723	428.847	453.096	460.98	458.363	466.334	466.773	5.29784	2.06122	3.54473	0.783977	4.05934	3.11287	0.704759	2.86351	0.258936	6.20828	5.08235	4.16967	2.577	2.57216
P09126	hemD	2	82.75	27762.5	38.4946	68.343	48.4328	52.9433	78.1442	69.0376	61.5783	47.7684	56.5618	74.4707	53.7149	56.7182	74.9829	106.955	20.2646	11.6986	4.97643	11.646	32.4731	7.46714	82.1824	15.6477	8.11765	26.0188	0.94485	5.6409	0.577716	11.5693
P29680	hemE	11	480.6	39204.9	485.364	428.013	466.944	470.815	422.804	413.024	367.792	457.501	465.33	430.937	448.36	452.838	418.59	369.627	3.19051	11.3448	2.58029	4.62455	0.916525	10.7467	2.8569	1.90525	3.10894	3.74631	3.01601	3.15611	0.966373	1.29462
P0ACB4	hemG	5	211.53	21194.9	168.866	155.108	146.84	146.085	138.667	146.496	151.552	142.055	151.275	162.918	119.49	119.511	179.938	140.361	3.1049	11.3326	0.95313	0.227554	12.0943	0.887646	7.84201	9.24673	2.73337	18.4782	0.432001	4.14541	6.09528	14.6308
P23871	hemH	3	98.25	35843.3	27.5084	36.2821	38.0594	31.2996	42.329	35.2739	58.7028	36.222	40.6674	58.425	34.8977	39.3566	34.7679	40.0069	21.3196	11.1493	10.1116	23.2372	10.8673	1.56795	8.85689	1.56684	19.0127	13.7699	11.4865	7.00044	10.5362	3.09274
P23893	hemL	18	1066.34	45318.4	1680.39	1409.26	1704.64	1752.8	1704.85	1502.25	1325.07	1620.09	1659.96	1735.64	1675.49	1691.98	1413.02	1529.47	2.25735	0.289522	1.76564	1.67755	4.28779	6.18837	3.13521	0.915245	2.98935	1.40869	1.79484	0.545141	0.651188	3.39278
P32131	hemN	4	269.19	52677.7	89.4373	74.1567	70.4239	71.0668	79.1261	68.1438	46.9502	83.7181	83.9841	71.1069	82.4772	71.8234	67.5439	64.2308	14.5041	7.51328	8.42439	3.84592	14.9471	6.88683	9.66483	8.17039	19.4063	5.44211	10.3945	9.35515	14.6651	7.79425
P09127	hemX	15	839.84	42918.9	584.903	665.234	592.448	620.318	629.121	623.024	577.993	612.379	569.076	564.131	675.629	664.948	699.382	680.769	1.78545	8.16822	4.45258	0.424264	3.9792	6.14178	10.1482	5.3625	7.51864	3.83386	0.00848366	4.47462	6.14613	4.24497
P0ACB7	hemY	7	462.58	45198.8	203.767	284.171	229.145	235.88	266.435	255.393	200.266	216.985	238.346	226.399	227.82	255.968	308.652	249.278	5.23457	2.50792	6.77248	2.6381	2.9197	8.14526	22.6607	8.08306	1.18857	2.67784	5.48224	6.3925	11.0143	6.25793
P46118	hexR	4	202.55	31937.4	82.4075	178.379	66.6447	70.0829	71.6621	68.9196	76.2918	71.1989	67.4751	59.493	71.8799	76.5338	171.949	173.982	5.25213	6.40245	2.79286	0.664415	5.66662	8.35155	8.32315	0.725938	2.1625	24.9252	0.440288	5.7272	7.24036	6.76082
P0ABC3	hflC	16	1002.86	37608.5	850.547	888.262	894.722	909.531	977.835	1083.45	1220.65	911.436	990.478	1025.32	990.838	1064.69	830.129	936.014	1.62234	0.983156	2.47176	1.30673	7.53455	3.24204	2.48275	3.44917	5.57404	7.37449	1.16668	2.3015	0.810117	0.416092
P25746	hflD	7	515.94	22915.2	321.149	241.528	332.601	322.475	324.744	309.337	329.5	358.476	381.957	330.905	368.077	367.983	281.122	365.816	6.43112	12.0754	6.72704	3.53787	7.49402	1.22844	7.38607	6.37187	6.57323	0.544322	6.37529	3.25068	7.49471	0.908978
P0ABC7	hflK	17	1176.72	45499.1	1216.3	1138.99	1256.76	1271.52	1232.61	1319.69	1554	1379.63	1259.56	1257.3	1456.13	1460.98	1175.97	1279.8	3.30322	8.03563	1.37577	2.16234	4.30375	0.257866	3.69713	0.431974	1.29851	5.3332	0.723631	3.44143	0.984431	0.128354
P25519	hflX	15	1013.97	48279.3	337.036	319.279	332.146	297.975	320.913	335.347	287.438	346.847	354.862	310.515	313.463	314.62	268.396	313.882	6.8873	2.46836	6.11344	8.9891	11.7643	15.4395	7.79242	1.12827	1.37133	0.0162251	7.58667	21.5416	5.99684	20.2313
P0ACE3	hha	2	99.71	8604.46	271.907	253.898	134.553	118.777	95.7883	114.402	96.8774	179.391	176.419	101.819	133.812	83.8544	142.148	60.9986	12.7916	22.3454	2.38661	14.45	12.1549	14.9671	17.2925	4.88818	0.887674	7.06036	14.8338	30.6338	7.87623	11.7668
P0ACE7	hinT	4	275.15	13214.9	1213.55	1236.19	1123.65	1145.81	1186.08	1251.51	1098.54	1114.42	1146.94	1084.39	1155.58	1145.66	1281.95	1457.98	5.52109	4.81227	1.07007	5.4397	6.51018	9.35398	9.19804	1.55624	10.09	9.39163	1.70594	5.25392	2.68946	3.8035
P23874	hipA	1	53.54	49226.7	3.1051	3.57657	3.55388	3.89469	3.72159	5.80697	2.78529	2.96727	3.28358	2.9233	3.40781	3.47403	4.22204	4.19768	22.2114	6.93494	20.6655	6.08877	14.7009	14.6504	136.319	1.05138	10.0653	37.6995	12.9018	7.29799	19.4405	10.5298
P10371	hisA	14	1041.35	25998.6	956.377	705.636	1192.22	1167.93	1091.77	955.315	720.069	1463.39	1468.63	1347.48	1411.17	1313.3	639.596	565.225	10.3179	0.320779	1.28643	0.792484	7.48303	3.05237	5.72657	5.93361	1.00958	2.04213	0.552185	8.69509	0.949904	5.80445
P06987	hisB	17	1320.05	40234.3	1481.43	989.239	1805.16	1838.61	1923.95	1660.36	1616.08	2270.34	2248.1	2268.49	2354.29	2315.33	907.411	980.491	4.71725	8.04954	2.45501	1.78831	4.70051	0.212759	1.48297	1.71139	5.97082	3.9728	0.824461	3.00547	0.509164	3.76234
P06986	hisC	15	1037.06	39317.3	1699.89	1102.9	2093.02	2089.81	1914.87	1615.79	1128.16	2579.92	2537.06	2423.56	2418.86	2240.51	1012.41	926.335	1.4029	5.87207	1.86625	0.484072	1.21602	1.31388	1.23677	2.96568	0.558042	2.98165	2.1503	3.16117	0.0242523	0.425927
P06988	hisD	13	840.05	46063.6	1644.27	1106.97	2118.76	1990.35	1988.67	1708.21	1255.61	2714.03	2788.89	2589.77	2502.46	2586.41	1111.02	993.691	5.468	1.06374	2.21616	0.204709	5.07686	5.31642	0.0137965	2.64032	2.06948	3.60403	0.0437344	2.86325	2.7583	0.00375325
P60664	hisF	10	972.92	28418.6	971.844	672.865	1237.21	1205.64	1183.62	1038.06	830.454	1593.22	1523.16	1354.51	1484.81	1406.82	587.779	569.444	2.24793	0.993957	3.66829	1.66162	0.41188	2.9866	3.55316	1.62651	5.96789	2.19427	0.670521	3.34252	0.422059	3.85299
P60757	hisG	18	1120.28	33327.4	1558.3	943.637	1836.08	1762.96	1665.6	1134.84	500.093	2331.15	2359.62	2130	2079.8	1886.79	892.436	709.415	6.73578	3.60644	1.20384	5.9673	7.73815	2.93798	6.85674	4.65792	9.95894	0.00226684	4.48692	7.22702	0.287407	6.29132
P60595	hisH	8	621.16	21620.8	905.177	799.247	1253.75	1220.95	1225.08	977.715	784.887	1471.53	1501.83	1397.72	1313.19	1189.12	663.476	612.372	8.87102	3.69624	1.95954	1.26695	5.62709	1.10088	2.80506	2.85184	6.40177	3.8807	0.281564	2.37238	6.80484	0.902671
P06989	hisI	5	356.69	22723.5	1563.28	994.827	2029.02	1910.16	1788.76	1871.74	1866.31	2509.76	2420.77	2231.21	2155.16	2207.28	1087.86	985.96	7.40605	1.33477	3.15792	0.618724	3.48956	0.5581	8.42003	2.5692	5.89583	5.91899	4.84569	8.06819	6.28567	6.8409
P0AEU0	hisJ	17	1446.37	28447.6	4111.49	3616.42	4614.38	4777.23	3330.05	4900.29	5158.66	4597.84	4291.02	4872.14	4433.96	4113.82	3384.63	3398.41	0.864303	0.528314	1.65265	0.500776	2.64233	1.36735	0.922098	1.21431	3.61862	1.18672	1.40933	1.4219	2.91663	4.13079
P0AEU3	hisM	1	49.44	26834.4	25.7521	33.536	56.4214	60.7369	55.6961	31.5104	27.2033	65.5842	51.5055	35.0528	55.6639	34.1441	30.3001	29.3864	19.1064	42.2613	19.9043	8.92268	23.6788	16.8237	27.3797	35.7575	30.1371	3.33988	14.827	2.78691	3.38558	31.4322
P07109	hisP	9	637.15	28617.1	449.641	427.527	459.993	487.463	519.285	520.427	508.126	454.697	465.065	471.545	503.629	510.986	454.21	454.421	3.97088	12.2914	4.34769	2.62445	2.69364	0.944043	1.90456	2.96259	7.8192	5.61573	4.01174	13.2434	6.07731	7.86192
P52094	hisQ	3	177.88	24615.3	132.335	106.199	156.296	129.352	163.226	164.606	208.18	145.585	191.3	135.201	184.243	177.324	100.453	140.913	12.456	11.8125	11.5509	1.10927	8.22832	9.75233	16.6309	12.1276	15.9833	14.4677	14.3529	21.3102	5.81452	11.0511
P60906	hisS	22	1334.91	46982	1184.18	958.497	1158.13	1176.95	1174.51	1181.93	1063.25	1195.14	1180.22	1145	1254.34	1261.36	939.28	958.627	1.74371	0.708562	3.38715	0.237062	2.91918	3.15145	1.64856	2.01766	2.00866	1.49849	0.928604	2.21132	2.14235	4.39224
P76341	hiuH	1	69.78	15432.1	118.226	234.023	132.744	122.681	125.306	71.0397	54.3383	162.249	179.044	197.156	152.937	180.197	112.625	176.067	8.13591	13.0687	10.225	16.6766	0.0411297	1.59896	5.43942	0.591792	5.19221	0.86111	5.77886	5.51579	12.1379	4.31336
P67910	hldD	20	1414.23	34853.1	1293.3	1275.27	1412.02	1449.19	1624.53	1553.85	1749.57	1291.9	1407.83	1424.92	1413.8	1438.56	1262.52	1475.19	2.55967	1.72162	1.52336	0.245083	0.168299	1.00501	1.60911	1.47467	2.03109	2.17085	3.57594	0.338863	5.65229	1.13996
P76658	hldE	18	1000.22	51000.7	715.211	733.094	735.745	782.289	778.32	824.237	844.649	712.351	742.46	734.535	791.103	827.987	749.709	792.983	2.47428	3.20001	3.70745	1.02631	3.95947	2.16619	6.50725	3.02857	1.93925	2.66565	0.680681	5.0874	4.61258	0.368294
P24232	hmp	7	350.57	43822	179.837	228.326	186.075	166.121	148.468	62.1483	65.2942	194.028	178.453	148.942	126.672	103.645	169.204	72.3545	14.0487	4.07021	0.340988	3.9344	7.86614	2.49231	71.2893	8.69997	12.3197	3.06101	7.45349	7.70003	4.41177	0.300951
P0AEV1	hnr	3	123.12	37260.5	57.4115	93.4549	65.8256	64.1349	80.3619	87.3861	83.8196	64.3978	65.5654	76.6158	72.4086	68.1964	70.2837	82.4749	8.20113	36.6646	6.56792	0.0190162	10.527	7.56139	1.32256	0.423176	5.49123	9.38918	1.54263	6.14835	0.657566	10.7004
P0ACF8	hns	9	980.81	15512	10496.3	12757.4	10894.9	12233.4	13388.5	14102.6	16167	11625.4	12260.8	11688.3	13185.8	14799.4	13137.1	14778.3	2.41015	15.177	3.92284	2.42621	1.52972	8.5396	4.74379	0.0937669	4.24272	3.45191	0.637592	2.92328	12.1409	2.80477
P28631	holB	2	147.15	36895.1	19.3836	20.936	18.1554	14.3827	19.513	18.8347	11.1246	21.1128	19.7356	20.3646	19.8991	18.1549	19.0839	23.7909	7.90339	14.967	4.23802	21.7103	11.6765	14.9102	5.56145	10.5228	27.5271	4.98577	32.3922	29.1883	15.1981	2.82743
P0A9M2	hpt	9	596.78	20084.4	773.618	481.136	756.753	807.913	737.155	715.841	571.406	740.866	775.327	704.711	726.129	761.761	468.466	478.428	3.67454	2.69776	4.8062	2.70147	1.31344	1.16064	1.05059	9.44144	1.29219	2.50471	1.41271	5.29405	1.36706	4.33567
P43329	hrpA	13	626.08	148917	74.704	60.8514	70.4695	72.8383	71.2101	77.6627	77.9009	70.509	73.8469	69.8772	76.2239	80.1499	59.4305	50.7686	6.0343	11.0534	1.9297	1.28877	18.8169	2.71949	1.57371	3.2572	3.70676	1.36636	3.98598	5.19422	10.6975	13.6337
P37024	hrpB	1	38.65	89073.9	9.13919	6.35492	9.00521	8.47553	5.74851	7.64146	8.75632	7.06275	6.91493	7.04432	6.1501	5.65295	6.7375	5.52881	11.2447	20.2274	13.9115	7.91654	0.440246	5.26036	8.12724	10.1304	18.9926	19.7318	26.6775	9.90966	18.3054	3.70831
P0A6Z1	hscA	16	1034.49	65594	625.127	428.92	566.619	526.834	458.37	366.47	257.986	543.749	539.224	496.542	472.9	480.057	406.693	325.448	2.33857	2.79533	2.18758	3.74899	2.71955	4.11749	0.842466	0.294725	2.0207	0.861489	6.77547	6.66311	10.0406	5.03383
P0A6L9	hscB	3	280.31	20107.2	380.652	230.957	364.966	348.181	361.407	241.708	213.405	346.054	353.785	343.343	359.916	332.007	239.535	240.749	5.99655	27.1055	5.65164	5.40055	6.39534	8.76333	4.2119	3.07671	2.61169	16.006	1.73646	5.97641	5.29679	5.98684
P08957	hsdM	13	652.1	59251.5	219.072	159.717	163.194	140.565	117.143	135.343	119.413	176.133	169.89	146.619	161.514	158.345	161.731	95.4885	5.52992	1.01851	1.84118	3.1983	8.29776	13.6973	0.464675	0.339239	1.15561	9.76327	2.27389	13.2388	2.34785	15.6872
P08956	hsdR	5	223.5	133994	16.718	36.675	11.7049	9.20946	7.45344	8.29792	9.941	13.9547	8.86821	8.55737	8.62638	8.95399	11.3534	8.14265	26.5696	28.7048	7.03442	4.63539	2.77935	11.1725	25.3244	11.042	3.54227	5.69044	10.1687	7.06058	10.5189	6.88435
P05719	hsdS	5	219.28	51345.4	52.5911	40.1469	48.2128	48.4057	53.0637	53.1069	111.11	48.299	45.0965	61.0922	59.3539	54.3821	37.2681	40.082	12.0069	11.0959	13.3145	12.936	26.8172	1.12363	29.9409	16.2034	1.12529	24.428	4.81746	5.45086	1.02599	9.33286
P52644	hslJ	2	121.15	15137.6	110.601	74.1273	125.596	118.576	141.68	177.998	205.679	106.588	107.128	139.789	164.733	161.566	89.9767	105.537	9.16885	5.43594	9.63592	8.08515	5.8137	1.71111	25.4582	1.24127	5.03667	0.868981	10.6251	11.5643	12.6905	5.67789
P0A6Y5	hslO	9	709.43	32495.9	1120.33	1016.55	1242.24	1231.55	1253.39	1093.86	1046.61	1263.93	1187.65	1276.9	1225.18	1231.72	1018.67	970.758	5.36809	5.6169	2.93376	6.26832	5.26769	5.41978	1.43866	4.37355	10.4989	3.50397	5.33278	3.50982	13.4212	1.44871
P0ACG8	hslR	1	96.63	15468.3	59.4238	38.8021	62.4777	74.642	71.5418	100.969	126.261	63.4311	60.2546	74.9054	67.6745	85.2917	36.4108	29.0464	21.9885	19.4005	1.17257	11.1181	2.8305	8	15.5445	23.2556	23.7388	37.0057	19.1664	8.35718	14.1756	4.87425
P0A6H5	hslU	25	1357.47	49544.8	1163.94	1295.31	1326.79	1289.13	1321.84	1322.27	1210.49	1388.88	1333.75	1324.26	1276.25	1342.82	1380.5	1333.1	2.5066	2.4268	3.88097	0.253976	2.66602	1.32638	0.754061	1.36554	5.13779	1.38156	1.09926	0.984859	0.375811	2.74311
P0A7B8	hslV	3	142.42	19063	317.158	225.401	422.134	395.48	378.7	398.801	420.064	473.68	458.302	465.598	460.634	460.19	399.054	382.531	3.23209	8.21245	5.56501	4.2108	7.00342	8.94512	6.31109	4.83151	1.62243	1.99817	1.69955	6.26224	3.33564	1.02608
P0AB20	hspQ	1	54.44	11753.9	65.2805	66.7395	146.243	166.297	177.615	74.8113	212.282	59.0675	296.32	225.485	41.6759	85.0862	173.543	171.828	38.973	54.8493	2.77168	52.6652	15.4593	50.3086	7.007	120.414	14.4369	82.5808	26.4738	58.4329	93.6443	15.3734
P0A6Z3	htpG	31	2000.89	71360.3	1441.43	1507.73	1519.82	1484.11	1444.16	1483.87	1384.43	1417.21	1410.07	1444.03	1443.48	1454.85	1650.76	1732.48	4.09871	0.627906	1.36074	0.972574	4.93928	0.0212567	5.28968	0.42248	0.32168	0.417125	2.19606	6.42739	1.89509	0.0482128
P23894	htpX	2	74.42	31884.6	158.627	285.53	219.279	194.353	230.582	240.626	214.722	248.038	290.66	222.15	203.572	158.718	227.654	158.451	21.5467	9.38917	3.42702	1.384	7.49344	0.470211	7.36921	5.9173	4.12842	0.282049	0.643468	0.414958	7.13095	6.41502
P0ACV0	htrB	3	113.38	35365.4	67.864	51.0963	49.5718	53.6924	51.1708	62.0937	55.4546	65.3468	60.0399	39.8902	71.4044	68.4189	59.8346	60.681	8.78012	8.79112	17.7559	4.75017	5.05465	24.1379	25.4453	14.1616	4.49463	4.63307	12.2039	14.1528	7.62676	3.19828
P0ACF0	hupA	4	395.21	9511.18	16078	17354.2	18430.7	17629.4	18503.5	19071.7	20593.1	18904.6	19658.4	19796	19756.6	20994.1	16751.6	20940.1	8.08345	4.67233	15.3141	2.79657	0.108876	2.42718	3.49777	3.23716	5.49159	5.256	5.77087	7.11179	3.94153	2.3098
P0ACF4	hupB	4	389.23	9201.98	8803.99	12387.1	8426	9090.67	9536.3	8485.38	10183.9	9505.21	9834.05	9525.52	9278.44	9530.74	10682.1	14143.8	8.99032	5.38487	9.02867	4.26051	10.1003	3.55885	5.85237	2.0263	4.57827	5.47393	2.56364	3.76698	12.1938	2.46117
P37595	iaaA	2	93.55	33354.6	29.8385	44.8784	52.8446	45.8209	56.169	48.1344	30.7741	38.535	49.3237	49.2109	26.6589	46.4074	36.9427	47.069	32.217	4.04502	9.12421	10.1809	0.30269	6.26889	3.32315	3.66373	13.5862	3.11339	3.84048	2.69305	50.1944	14.6274
P0C054	ibpA	3	164.76	15746.1	208.76	295.194	245.677	221.805	170.519	118.016	131.787	238.551	217.505	203.563	199.923	191.898	354.022	340.743	4.62423	3.17764	2.58551	4.28132	9.31256	2.24339	0.351506	0.381266	2.66546	3.95841	6.66563	4.31134	3.61932	0.968419
P0C058	ibpB	1	52.73	16065.2	12.3061	14.5309	9.67541	6.3937	1.90266	2.26043	1.99136	11.2808	5.94438	3.11131	3.46199	4.09027	29.0638	11.5422	28.9051	47.1781	0.435442	13.1369	2.45435	52.8457	9.65126	0.29978	45.1829	55.3546	37.391	43.8588	0.137823	2.03945
P0AEW4	icc	2	130.36	30900.6	116.514	162.01	133.293	134.911	132.799	167.366	161.067	147.6	150.486	148.35	194.398	179.177	179.908	251.011	7.90484	2.2295	7.68228	4.06144	2.01557	10.2398	7.82796	5.89512	8.15967	2.62262	3.61327	5.59762	7.40435	7.02227
P08200	icd	39	3283.11	45709.5	13756.1	15133.9	13315.9	12993	13042.3	10933	9104.32	12424.6	12546.9	12215.6	12027.9	12011.5	15884.4	16129.7	1.47477	1.87427	0.535473	0.799105	2.05584	0.277853	1.32047	1.77656	3.54909	0.880322	0.382072	0.258304	1.02635	0.28129
P0A8S1	iciA	7	366.5	33432.5	337.836	264.082	334.634	334.604	352.64	352.679	354.522	368.35	336.113	355.834	375.693	344.206	246.267	274.573	2.90993	3.16988	4.46774	7.69823	0.483528	5.81736	4.56568	4.34593	7.94657	1.89978	1.42116	4.41956	6.54222	0.870117
P16528	iclR	3	133.46	29702.4	29.3604	36.6279	30.0461	32.2445	26.9036	19.0966	15.9708	32.1367	27.1069	28.0408	27.2122	29.7689	25.3067	22.0173	4.70485	0.756875	11.9964	2.0479	30.2111	7.59136	22.3027	0.275798	0.588663	4.24525	28.5213	8.6541	14.9737	1.51641
Q46822	idi	1	84.32	20477.2	12.3214	55.4539	87.1351	101.65	163.485	297.676	147.025	90.8347	142.494	156.954	149.189	145.83	122.025	155.802	64.6435	131.658	24.3386	56.3389	19.3101	13.4911	96.5419	21.3713	12.5329	23.8523	22.5305	106.991	24.047	6.80814
P0A6X7	ihfA	11	541.71	11329	2574.21	2658.83	3102.52	3545.19	4162.32	5354.95	5938.54	2946.34	3794.35	3308.19	3211.52	3412.04	3032.89	3456.18	8.1199	11.837	1.30799	4.0268	6.74	2.03437	4.40522	3.14429	2.20525	2.65706	0.134801	18.8754	6.54189	2.14024
P0A6Y1	ihfB	6	442.97	10626.5	3834.54	3975.47	4668.01	5095.56	5742.71	8031.23	9074.15	4701.99	4885.82	5067.09	4980.16	5852.79	4581.35	4619.82	11.0911	7.32848	6.77505	3.31853	4.64053	9.21084	5.90031	0.642345	0.316887	5.55918	0.303777	2.30144	2.36582	3.43418
P00956	ileS	50	3424.52	104213	1743.21	1680.03	1688.43	1669.13	1744.21	1694.16	1617.47	1693.41	1700	1687.85	1678.44	1716.29	1655.62	1598.59	2.90606	2.0138	2.40515	1.12379	1.02545	1.43645	4.62819	1.27869	1.16931	0.604367	0.147199	0.518177	4.57066	1.15972
P04968	ilvA	13	1043.1	56141.7	417.82	265.64	352.966	348.351	279	223.844	120.313	323.426	300.328	277.348	292.201	267.598	256.377	209.093	0.905334	4.65768	0.147301	0.664305	7.61461	4.37585	6.20085	2.43809	2.80653	3.24915	0.419879	4.81243	10.7211	3.50959
P08142	ilvB	20	1411.74	60383.8	1426.79	1456.96	1387.72	1297.97	963.903	337.198	100.068	1435.76	1320.48	1032.61	662.297	521.842	1376.18	591.12	2.50585	0.279567	4.93085	0.746581	1.88866	3.08577	7.23958	6.73308	0.557359	4.99597	0.695811	2.18814	6.94674	22.8423
P05793	ilvC	63	4920.65	54016.3	14784.9	9325.38	15818.3	15750.3	15147.8	12977.1	8981.43	16475.9	16075.1	16092.3	16077.1	15326.4	9201.05	8469.7	1.51264	3.61254	1.36059	1.0469	3.93593	0.972415	0.698485	1.31113	0.407105	0.377929	0.210833	2.13807	1.66339	0.640314
P05791	ilvD	20	1145.3	65471.8	832.708	587.557	744.27	734.307	705.245	577.212	418.948	762.648	754.19	702.152	725.977	667.637	568.208	483.327	5.17301	1.8517	1.96512	0.40757	6.28091	2.64745	10.0908	1.62239	3.02413	1.60862	0.618061	7.39426	2.55493	4.1033
P0AB80	ilvE	10	858.15	34054.1	2089.51	1265.85	1776.12	1839.49	1609.46	1477.69	994.297	1789.38	1613.71	1584.4	1774.03	1578.19	1397.12	1212.18	2.74852	0.423354	2.20499	4.0751	0.709319	1.14471	1.62968	3.03766	3.94239	6.2031	3.6865	1.50589	2.338	2.58934
P00894	ilvH	11	627.36	17947.7	1031.32	828.004	1011.58	995.567	1046.72	977.814	924.598	1021.78	985.004	1038.8	1044.82	1036.86	870.407	914.619	4.2147	9.72373	4.79279	1.50014	4.25992	1.9009	2.48512	2.2542	2.86866	1.9803	1.13604	1.08291	4.46664	9.07026
P00893	ilvI	20	1329.62	62926	918.232	685.359	826.855	830.861	834.726	745.485	642.261	784.652	781.342	801.332	804.208	778.313	660.334	664.949	1.99947	5.12372	1.40013	0.802953	4.0501	0.589002	1.01882	4.94641	3.024	3.93212	1.28352	0.432729	0.615807	1.50156
P0ADF8	ilvN	10	699.28	11080.6	1461.39	1873.89	1640.31	1560.91	1205.72	602.405	467.678	1554.93	1474.94	1365.62	979.814	894.177	1503.71	787.194	1.34967	0.828471	4.29441	1.35318	0.673546	2.62102	7.80302	0.613226	3.30727	8.43778	9.72556	15.4539	0.219183	10.6059
P05827	ilvY	1	56.7	33165.3	18.7161	11.0515	17.0082	12.8083	10.6499	14.1924	20.384	13.6708	17.377	13.0314	15.6983	13.4496	10.2402	19.2752	22.4165	10.955	9.7528	27.7735	61.5221	32.1461	7.24761	27.0254	23.3026	2.30607	14.1792	6.91573	3.0272	40.2242
P69222	infA	4	293.8	8226.31	2372.43	1519.47	2154.08	2274.3	1979.53	2423.51	2707.19	2131.76	2097.14	2245.98	2329.13	2403.08	1652.89	1638.83	7.5995	11.0945	1.01441	4.48219	2.3061	11.8041	6.77731	3.97272	1.94838	2.44579	4.40686	6.23433	5.647	2.98896
P0A705	infB	7	4655.1	97272.3	231.02	220.164	323.458	321.063	319.46	333.593	244.042	298.543	295.519	343.156	294.864	366.575	210.178	224.798	5.52093	2.01014	5.17013	5.72001	11.0962	1.55806	4.86751	4.18289	2.60443	12.2822	12.0212	8.40327	5.14004	5.44468
P0A707	infC	14	1050.65	20533	3699.72	3120.27	3758.04	3761.38	3811.73	3756.55	4572.72	3610.86	3598.87	3722.19	3946.3	3977.52	2799.71	3206.02	5.11259	5.98709	1.88761	2.14538	3.30006	1.41675	10.1301	0.0114459	1.64058	3.88158	0.782331	8.89348	2.3074	4.10188
P0CE49	insH	3	178.24	39284.1	72.5363	122.388	28.2685	9.31443	2.38286	4.58142	2.21816	39.3726	16.4394	4.29628	3.424	2.99249	31.1025	4.46889	16.5989	21.7181	3.95374	10.3201	7.76334	21.9725	33.859	1.71348	12.5468	43.3159	0.265884	37.0136	1.23841	5.45858
P37326	intS	1	52.11	44015.1	9.82866	5.80811	5.51145	8.94929	7.23381	4.05494	0.0493685	9.30595	6.13409	0.049483	10.9437	8.10827	6.18036	2.86115	8.48171	60.0917	41.6941	4.17749	54.3376	5.70432	0.334415	4.60524	20.88	0.0335407	3.72449	32.3735	29.9491	67.7513
B1VC82	IPF_	1	36.25	22440.5	3.37901	15.4371	16.2878	29.7515	11.312	62.8705	33.3923	15.0123	9.65872	8.61762	4.33445	9.04685	8.6367	22.1921	81.082	28.7816	15.4985	21.009	33.7832	8.11143	90.1553	44.0966	35.5305	19.0232	11.593	25.2145	138.223	8.38112
P0AAN9	iraP	2	141.43	9913.19	887.881	1528.9	920.225	814.654	693.453	554.3	281.966	810.622	962.837	566.707	711.545	391.332	1384.42	855.176	5.82537	5.25242	0.449442	2.00018	17.7332	18.4884	1.20429	1.05813	14.3678	11.8588	14.9962	6.21771	14.0011	13.0574
P0AAC8	iscA	3	124.32	11530.7	426.799	284.097	338.954	227.667	122.693	96.1804	81.6838	342.566	261.848	190.599	214.445	338.235	195.96	88.6358	6.5934	4.77559	1.00026	3.8786	29.5285	3.63528	1.91074	5.3464	4.95121	5.84947	5.66788	28.1779	3.0355	23.944
P0AGK8	iscR	4	428.34	17307.9	2203.56	1650.09	1096.42	787.82	482.206	348.757	437.725	1293.46	905.19	506.126	517.684	418.434	963.218	410.229	9.67994	4.49366	0.938658	10.5216	7.32954	7.51494	21.6183	7.41448	5.44999	0.644662	14.2795	7.86862	2.26286	12.2381
P0A6B7	iscS	39	2618.94	45042.9	5500.44	4054.57	4848.77	4341.33	3786.31	2486.69	1276.04	4632.15	4235.85	3956.53	3677.29	3146.85	4158.08	2631.31	2.97472	4.37413	5.9255	3.14794	1.78477	1.23455	3.78708	1.835	4.49315	1.30108	1.36417	0.249458	0.03967	0.199331
P0C0L9	iscX	1	73.77	7708.63	628.628	383.936	693.884	674.341	636.655	689.714	677.447	622.959	589.806	678.74	623.46	642.781	438.863	476.913	6.33099	13.3191	3.73767	1.79488	1.31402	0.675338	1.78676	7.69707	0.833732	2.80739	6.8388	3.26996	1.10163	1.2935
P22939	ispA	3	137.52	32121.5	188.895	207.089	158.66	167.635	157.948	145.34	172.509	171.334	218.158	132.197	163.506	215.213	181.251	158.544	12.3093	13.136	15.2283	2.71624	8.48469	11.2927	14.4087	17.4987	4.69368	0.210113	13.8909	13.3172	9.96611	0.524759
P0AD57	ispB	5	274.27	35176.7	314.936	309.958	319.886	337.625	306.494	295.267	297.322	331.802	341.023	313.668	345.922	319.166	307.027	283.674	4.60653	14.1511	2.3405	0.747284	4.74142	1.43079	1.47816	7.68041	10.0512	2.48431	8.14163	11.4752	4.98956	0.402032
Q46893	ispD	5	328.63	25703.2	157.506	166.029	151.72	153.554	164.484	178.776	153.13	143.317	142.296	160.094	161.781	160.291	151.029	146.358	5.86474	4.3019	6.14652	0.501893	8.80028	19.5141	2.69904	5.61917	1.42544	5.78536	7.92211	4.51395	13.433	1.14746
P62615	ispE	2	71.69	30887.8	114.291	140.386	110.044	113.818	102.066	102.887	88.5977	107.989	90.4719	101.897	94.3511	95.477	119.687	99.5657	2.89076	29.0026	4.44719	7.56614	4.07412	5.83158	3.97347	7.80501	2.53585	8.34758	5.1073	1.06512	4.16231	8.79259
P62617	ispF	2	106.2	16868.8	54.6398	123.064	122.241	90.7185	36.0756	125.423	20.223	176.7	141.726	176.897	184.967	145.769	227.947	175.121	13.972	11.2797	11.3295	9.98534	4.87303	0.795851	30.2675	8.23545	0.221954	9.88575	5.50936	0.882672	19.0033	8.27788
P62620	ispG	16	970.24	40640.4	484.314	402.599	425.255	410.899	403.89	395.505	399.232	422.597	415.634	411.472	343.505	279.188	403.082	281.622	6.45656	6.71849	6.51908	0.0613618	5.83227	11.0124	10.5234	9.58947	1.45348	3.43079	4.41379	13.5014	0.405673	1.5127
P62623	ispH	6	361.58	34734.9	201.392	190.693	169.431	145.868	171.277	124.227	39.8546	203.722	168.637	176.844	161.857	139.37	164.526	135.29	7.4789	11.5799	30.7089	17.3814	9.81892	7.50593	14.8687	4.97966	9.7125	5.70445	1.03827	9.66802	0.983788	12.5629
P0A710	ispZ	2	40.12	20758.4	366.809	255.647	287.455	242.35	213.441	404.963	73.5887	311.049	246.585	152.837	175.623	130.796	163.905	25.7853	35.0395	37.1314	25.5078	49.2037	22.2259	0.799029	16.1698	1.11294	1.20535	20.0816	2.59257	91.1767	3.73938	2.70822
P0AD59	ivy	7	570.78	16843.3	1029.8	1055.49	1059.39	1003.7	964.723	1137.8	1277.97	1039.1	1028.78	947.9	1063.89	939.329	1017.08	1148.18	12.904	9.38676	4.81203	0.686234	14.1131	3.38334	5.18265	4.25629	9.34622	6.90981	6.96118	1.63782	5.84618	9.8049
P21179	katE	7	521.58	84092.4	124.845	152.372	46.4976	33.7194	21.1872	14.3555	20.5807	37.7206	30.2765	20.0605	12.5846	13.4492	29.9509	14.8767	7.69456	0.39398	1.89289	5.06287	4.19011	7.07291	17.8686	2.42369	0.509819	19.3743	4.06716	13.9407	8.99741	7.03173
P13029	katG	36	2451.69	79956.1	1316.05	2042.69	1330.93	1304.62	1444.13	1492.47	1540.73	1295.05	1317.63	1396.49	1385.54	1462.22	1912.06	2057.35	2.21733	0.478605	4.55173	0.397475	0.471693	0.541562	0.0793798	1.91926	4.22586	4.72752	0.922085	0.679536	1.8286	0.728693
P0AB77	kbl	9	473.52	43071.7	124.372	200.055	127.667	123.511	137.595	150.391	197.35	118.34	131.362	141.452	132.168	135.711	213.717	230.846	13.002	3.70173	2.25038	5.81927	2.14409	1.98538	3.52124	1.95489	8.31747	9.83193	10.4989	2.49745	2.60215	12.1057
P31069	kch	2	65.7	46015.2	43.8642	32.2333	38.9546	37.226	35.1327	27.1295	23.1288	31.8986	36.652	27.9139	27.7909	22.9292	23.3436	22.3216	14.0567	17.6309	3.12039	9.99799	8.73834	4.28937	12.1651	6.5272	3.64315	1.73826	1.03356	2.28007	8.12204	13.0087
P37647	kdgK	7	441.1	33923	192.095	362.622	322.412	263.419	272.906	319.602	258.915	310.436	336.343	256.082	238.503	230.741	258.526	284.643	12.7285	4.91677	3.843	7.6306	4.16295	1.37768	4.22866	0.445942	2.24202	8.583	8.69955	3.02493	0.270763	4.29409
P76268	kdgR	10	693.61	29992.5	434.325	474.775	390.511	407.015	472.851	423.032	467.033	410.122	403.058	456.381	447.44	455.958	489.188	513.189	6.66745	2.79305	3.49044	3.73514	4.43639	2.41215	4.98667	0.342374	1.12254	7.22394	0.257542	7.19857	1.55626	3.54359
P21865	kdpD	1	88.14	98638.9	6.45929	8.16442	4.66733	5.18576	6.01413	5.31614	8.00218	4.55171	5.37103	5.70714	7.16968	6.31231	6.053	6.54189	11.306	19.5482	4.46242	24.3261	11.59	20.4384	6.77306	2.94616	10.5295	2.75237	0.240341	1.9716	8.20951	46.3902
P0A715	kdsA	22	1473.17	30794.9	2065.21	2099.93	2132.51	2095.69	2086.22	1993.57	2048.22	2143.82	2028.41	2096.89	2176.89	2204.56	2135.7	2398.66	3.21831	2.83037	0.851187	0.116683	1.56436	5.19098	1.40873	1.17687	3.68075	4.17576	4.11697	0.338387	5.94799	0.593387
P04951	kdsB	7	447.32	27579.1	460.613	350.939	554.574	525.833	530.008	520.15	516.141	504.683	516.553	563.495	482.361	501.801	391.335	454.625	9.35769	15.8032	5.39776	1.29619	7.23715	1.40409	3.11401	6.93828	4.84522	2.66662	2.28721	13.0129	0.962324	7.13248
P0ABZ4	kdsC	1	48.83	19966.5	35.2203	45.3566	55.5249	48.5912	63.1497	42.0231	46.0746	53.6892	45.1284	55.5009	48.0763	57.8588	46.2845	42.3238	10.3706	32.2297	17.1331	0.70321	41.8479	0.984005	4.00151	4.82689	0.200049	3.61507	6.38754	3.46719	33.2009	9.88619
P45395	kdsD	9	701.54	35155.1	497.192	385.661	384.259	423.378	379.112	332.678	375.198	421.728	424.128	341.298	429.562	458.773	398.349	368.49	1.25995	3.15525	1.42723	2.55642	5.97268	3.39147	11.4197	4.70925	6.41183	4.89923	4.54327	3.23122	1.00594	4.52226
P37769	kduD	1	48.28	27034.8	20.498	30.1766	18.8901	13.6711	19.7628	13.802	8.74544	21.0643	20.3185	15.1669	19.4369	12.3633	30.2034	11.7203	34.4842	2.15116	5.53717	9.69873	33.9858	11.4381	12.8407	22.0101	38.1474	4.9217	46.8674	31.9237	6.11012	35.3927
P77338	kefA	8	396.48	127117	72.3062	47.4522	75.1482	66.4025	81.6252	80.4337	81.5368	76.8033	78.4981	75.2999	69.1209	75.0059	54.2258	61.2118	9.84613	2.78422	0.203511	5.03014	4.23024	18.7844	18.6634	0.0937503	9.40019	0.920154	2.40486	2.06694	0.824871	5.45739
P03819	kefC	1	47.13	67734.1	1.2063	3.24119	0.0636172	4.82178	2.97374	22.4272	21.3439	0.333431	0.0627348	4.95951	0.408318	0.39918	0.0621666	2.78484	100.421	46.302	0.596123	1.64739	73.5777	8.09591	47.0275	114.634	0.65628	139.605	119.607	118.916	1.27259	56.6018
P0A756	kefG	4	142.55	20926.6	72.657	45.4071	71.6338	85.041	102.436	102.336	139.301	82.5519	96.99	111.045	109.916	115.533	55.4539	84.7155	11.8667	9.68274	3.76161	8.70043	6.92595	4.08886	13.9395	3.12533	6.52764	1.81439	3.14099	4.84285	9.87997	10.3911
P0AEX3	kgtP	4	225.9	47003.4	289.065	337.669	349.872	296.938	386.245	377.222	344.716	372.998	301.411	315.288	296.349	210.683	343.172	241.294	4.90124	12.5488	3.4572	1.72899	2.55783	5.90175	8.70834	6.85764	5.13216	3.15601	5.62939	4.71875	1.45612	2.73454
P63183	kup	1	56.86	69231	9.34347	6.958	8.05809	9.28056	9.42319	16.5498	20.2713	10.8384	9.69633	9.15783	11.2869	10.6969	9.22736	10.7904	8.71847	13.4105	31.4663	0.694536	16.6608	19.2389	19.7264	9.75142	5.2212	1.78418	11.6458	3.16597	5.10636	5.4686
P02943	lamB	3	156.2	49862.6	6.85173	39.2176	194.789	111.752	66.6676	41.067	25.0184	148.384	114.046	46.1549	17.3896	15.5714	33.506	10.4309	38.0491	13.7867	11.9231	12.668	4.05238	11.6815	23.4361	8.3669	9.64452	12.0868	6.54318	2.47605	19.3398	10.781
P37005	lasT	6	365.75	25225.1	131.326	90.9905	147.972	123.862	118.744	114.133	73.542	138.551	123.542	142.232	123.168	122.409	77.1985	77.4726	12.5963	2.38391	28.2926	4.35548	9.6791	1.69705	3.65786	6.57521	1.44954	8.54758	0.784737	0.315938	7.11891	9.07683
P76008	ldcA	4	223.92	33528.2	107.593	100.742	108.382	117.484	120.886	105.084	105.566	121.906	126.825	138.287	121.137	116.808	98.2435	118.349	11.7131	5.67688	5.36004	0.219423	3.86728	0.0415565	28.4713	3.16706	7.55923	1.2412	1.72834	9.47303	4.93425	5.64927
P52095	ldcC	2	91.26	80520.4	7.74339	11.7551	12.0947	12.373	16.5711	20.175	25.4857	7.25783	8.90208	10.534	11.8124	16.9835	11.621	15.4533	19.6842	23.5776	24.3219	13.6533	9.59749	1.26645	4.37225	16.1469	19.3544	33.1023	10.8838	4.35405	20.6534	5.93641
P52643	ldhA	10	532.83	36493.4	647.7	771.179	645.389	705.908	745.937	953.998	978.867	699.319	718.312	770.422	772.592	800.741	834.547	872.791	5.05235	1.26046	12.6819	1.27598	14.0445	4.27388	7.17624	4.00186	11.9266	7.22269	3.04195	9.73302	1.7303	3.29539
P60785	lepA	20	1219.3	66510.3	783.439	708.487	805.345	778.216	844.055	817.748	713.223	820.066	821.414	861.08	843.916	845.479	670.098	655.969	4.11658	17.256	2.87954	0.221212	0.759298	1.18863	13.3919	0.548711	1.70809	1.43369	1.96947	0.112036	7.00222	3.02083
P00803	lepB	11	509.23	35919.5	355.744	361.485	381.011	436.071	387.416	370.259	395.924	378.313	391.903	412.531	446.465	427.028	343.669	385.958	7.09812	2.93641	1.55951	1.62587	6.90974	5.37076	3.05577	5.67666	2.59135	4.52676	1.12678	2.95352	1.14348	6.02447
P09151	leuA	32	2356.61	57244.1	2300.27	2186.53	1700.05	1358.92	1089.64	766.456	543.772	2094.88	1833.75	1669.75	1692.58	1559.13	1837.25	1410.53	1.80093	3.15441	0.316503	0.0021865	0.272642	1.20472	1.93369	0.919226	3.49811	0.414172	1.46097	1.10465	1.06152	2.99101
P30125	leuB	17	1102.96	39474	3809.19	3655.14	4065.07	3931.12	3470.64	2425.79	1222.73	4313.31	4330.77	4005.77	3744.01	3234.48	3566.71	2742.74	2.52683	4.21312	0.854641	1.04667	2.10535	1.22025	1.19458	3.34207	3.57303	1.1894	2.19217	2.9491	0.602947	1.94442
P0A6A6	leuC	20	1476.29	49832	2105.77	2435.8	1690.55	1362.32	789.713	284.655	231.919	1830.38	1600	1122.96	657.259	439.226	1441.11	344.489	1.55707	1.91405	3.30147	1.17305	1.79789	3.52789	7.64759	0.242162	2.76267	2.15889	4.64429	1.54428	4.40606	6.3767
P30126	leuD	8	422.9	22455.2	1579	1699.65	1113.34	997.628	587.951	244.43	194.409	1292.85	1137.25	816.746	578.534	400.343	991.423	272.631	3.39353	1.1052	0.0765806	1.14657	10.4731	25.7818	14.7245	0.409134	4.23436	1.6352	6.71024	0.367134	2.83475	3.54574
P07813	leuS	43	2532.37	97153.3	1597.88	1322.32	1534.19	1556.96	1518.01	1409.45	1317.01	1575.09	1522.61	1491.31	1563.02	1552.54	1331.22	1288.18	4.05666	4.03349	0.832548	0.716442	3.56958	1.60422	0.517699	0.343684	2.44721	1.48281	1.25579	4.4877	0.408945	1.33999
P0A7C2	lexA	7	361.68	22325.9	270.549	255.596	244.548	232.184	259.181	267.726	356.386	252.411	249.571	244.48	249.716	236.828	294.136	283.705	9.64943	5.44757	3.84048	2.78645	7.49137	7.6953	6.85253	4.68614	0.832899	5.0676	8.46866	12.4507	4.2437	1.09728
P60955	lgt	1	71.03	33068.2	86.3349	77.6495	80.0399	82.5662	82.0889	89.2394	86.9141	70.8628	88.3798	85.236	84.442	78.8725	73.9974	76.725	15.9466	6.03327	1.08698	1.74543	8.65565	0.448635	11.4126	26.3278	1.91223	3.27165	13.6556	22.1673	5.92163	13.8766
P37339	lhgO	3	104.71	46034.5	24.5215	33.4203	33.6756	48.0128	46.6364	53.9241	92.7415	32.7465	40.1481	42.4449	49.3634	57.2993	49.0536	82.5484	12.4898	20.2203	10.895	7.17649	6.80455	5.06852	8.79809	8.90258	31.6965	3.24305	13.4357	2.71664	10.1005	2.55098
P15042	ligA	17	853.35	73542.3	218.175	201.499	200.873	188.8	210.399	224.274	270.464	185.682	190.962	193.651	181.301	187.683	211.625	191.966	7.58281	4.76554	0.102308	4.95939	2.87955	0.505249	0.44521	0.317424	2.06696	0.80186	2.44576	0.674518	6.36798	0.776516
P60716	lipA	8	451.41	36030.3	239.264	350.442	135.591	84.529	62.1637	51.7216	59.9856	136.302	97.1909	70.1166	52.8316	44.7874	169.936	63.6622	4.83099	8.25779	0.967827	5.53452	9.66005	1.33151	5.36116	6.27282	7.0026	2.33972	5.74154	1.3198	6.60275	15.4044
P60720	lipB	3	110.68	23849.3	108.743	64.9413	77.8333	90.5119	83.2874	73.4357	73.7688	79.3614	86.734	72.4464	84.7157	64.9229	90.1121	51.0378	13.1038	20.0143	3.95948	3.22214	6.2465	4.15132	17.9656	4.30264	0.86122	1.98897	18.6215	5.44799	3.67283	8.67486
P22731	livF	10	552.64	26275.6	575.118	613.191	539.28	569.854	575.584	659.918	683.868	498.22	516.27	498.657	546.537	540.02	686.03	710.868	6.36072	4.18287	2.78888	0.667076	4.62249	0.657456	8.7697	1.27053	2.81634	1.09617	0.37141	4.11396	4.19478	7.75019
P0A9S7	livG	9	564.51	28390.9	456.922	581.457	484.262	413.545	518.255	544.318	594.872	430.532	439.438	465.476	445.721	462.532	563.56	650.816	5.24956	1.0736	1.35939	0.581992	0.842127	2.92709	7.26326	1.81627	0.754925	2.39624	5.02778	3.82288	1.7821	9.65872
P0AD96	livJ	25	2621.36	39034	12249.3	15297	10723.9	11160.7	9108.82	11452.8	12978.9	10263.6	10249.3	10277.5	10333.4	9585.33	15995.2	15708.4	2.12695	0.520409	1.64823	1.06578	3.14285	0.139592	2.96984	2.25587	0.161861	2.90976	0.448917	0.688809	1.1728	2.88937
P04816	livK	19	1571.63	39335.9	2448.01	2646.72	2516.16	2583.8	1955.24	2299.65	2508.17	2191.01	2138.25	2094.64	2218.94	2070.4	3093.38	3024.81	1.73538	2.25542	1.6795	0.905081	4.68525	4.99762	3.38335	1.04581	2.705	2.7836	1.43203	3.61682	3.02892	3.91235
P22729	livM	4	184.62	46221	203.208	210.228	214.899	191.225	215.496	231.286	256.872	202.169	192.111	235.886	201.001	249.206	227.855	233.326	5.82899	10.3529	4.377	3.80934	9.55738	3.40109	3.79287	7.51874	3.38653	16.6412	1.6778	3.10446	4.42751	3.25911
P33232	lldD	12	649.91	42682.9	257.269	519.574	300.13	291.778	334.715	301.611	237.299	228.075	257.31	292.242	262.626	281.819	449.395	459.941	3.82873	2.88725	5.16391	3.87923	7.17051	3.88916	0.449153	4.3606	10.1093	1.36903	2.6702	4.63843	4.89805	4.76327
P23930	lnt	4	189.19	57011.2	79.9199	63.0601	57.4549	59.1547	74.7674	38.4874	55.9824	66.8033	54.6625	64.403	77.934	101.795	53.4333	70.1366	8.05708	17.5227	16.2799	13.5881	15.9458	24.0129	9.54327	23.4279	29.5246	8.99808	53.8908	28.0993	14.7104	8.53821
P61316	lolA	7	423.88	22465.2	470.025	389.924	490.597	519.965	381.781	566.015	640.794	478.325	451.763	534.844	460.638	414.395	399.248	410.552	2.51792	2.79298	0.67179	1.26945	8.81103	3.34858	8.97152	1.47653	1.88496	5.77169	6.61583	5.13419	1.57575	2.60023
P61320	lolB	9	495.3	23518	402.911	513.931	369.018	378.941	426.519	369.825	354.723	372.837	381.191	392.637	388.816	440.598	444.919	498.633	7.38195	8.67752	2.68985	4.04606	3.03514	6.2218	4.94302	0.106206	0.7461	1.09231	0.482045	1.3012	1.71969	2.92029
P0ADC3	lolC	3	189.92	43217.9	98.1803	71.5036	105.618	120.456	98.3903	111.941	105.816	108.208	101.209	112.923	139.781	133.203	88.7891	83.4095	6.8646	7.72157	2.68112	3.74889	14.7675	0.426003	10.0634	0.94668	11.0258	0.60968	10.6483	5.8041	8.66309	3.53918
P75957	lolD	4	270.85	25404.2	338.335	338.886	371.389	356.686	381.164	437.475	463.895	440.574	393.349	376.323	402.752	472.929	362.244	293.9	14.1902	0.243612	0.308077	4.951	4.53576	8.16667	11.8855	1.82464	1.92359	3.63441	9.45232	2.64055	1.35773	4.20878
P75958	lolE	3	135.83	45297.2	59.4156	50.8699	69.8731	61.3522	58.5638	67.383	37.044	44.4776	56.4616	58.7335	63.1102	67.7513	55.1942	69.1504	11.7527	9.59356	2.24994	5.89779	25.3506	14.36	8.55522	19.4864	43.7298	13.396	7.08987	5.48672	19.4774	12.8414
P0A9M0	lon	36	2394.62	87364.8	1103.53	857.626	1032.39	1105.34	1017.99	969.04	938.006	1029.57	1013.87	1034.06	1044.3	1064.72	797.309	845.479	1.95956	0.643744	3.01354	1.94583	3.96056	3.87569	0.180728	1.56004	1.59978	2.64524	0.483995	2.09305	1.77801	5.2977
P0A9P0	lpdA	29	2402.88	50638.6	6356.74	7949.74	6224.77	6427.93	6326.26	6776.44	6912.98	5987.05	5857.94	6233.6	6356.61	6586.92	8300.12	9514.43	1.7814	1.2464	1.12768	0.902676	0.319001	1.53338	1.31773	2.09039	0.332014	0.613257	0.611014	0.336968	0.740086	0.218128
P32099	lplA	4	221.57	37884.1	126.947	139.206	100.628	104.381	116.597	110.478	130.912	116.111	112.06	97.8518	122.631	120.505	153.355	146.775	9.12674	10.6321	3.53689	9.76657	9.16433	7.12229	6.84134	1.00202	10.6093	6.49836	1.64721	5.77536	1.44368	1.67159
P45464	lpoA	19	1036.81	72762	437.65	408.655	443.623	438.158	454.323	458.395	534.904	417.253	426.405	464.261	439.981	458.282	455.077	509.108	4.55287	1.49022	0.074494	2.07356	8.11976	5.9646	2.40726	1.52021	2.64584	0.658928	0.67189	1.57701	1.39395	3.9788
P0AB38	lpoB	6	543.94	22483.4	879.72	1072.85	1010.34	1001.21	1092.21	1357.73	1577.63	940.496	970.356	680.162	1096.67	563.109	1044.72	1140.02	5.84462	17.7656	2.32328	2.36545	3.04767	0.2233	0.931352	4.88473	5.61407	4.97297	2.9541	0.0330016	0.10004	3.81198
P69776	lpp	6	351.12	8300.29	4221.37	4869.65	6307.37	6023.89	6021.74	7061.7	9072.58	6053.33	6192.59	7723.74	6784.58	7673.71	6066.66	8510.97	2.70085	2.82764	0.0141457	0.240437	9.80293	1.35555	2.77573	4.73629	0.878381	2.70013	3.3736	7.7128	0.564771	1.98649
P0ADV1	lptA	4	291.71	20096.4	523.285	472.846	421.451	498.576	333.214	474.874	552.11	453.248	386.986	388.84	530.928	436.432	528.292	428.967	2.75158	2.15053	1.25596	2.09262	13.6988	1.6378	0.636979	9.38821	18.5971	9.19786	7.50692	10.1376	3.36071	11.9458
P0A9V1	lptB	8	612.68	26766.1	817.777	814.405	825.994	862.766	918.027	1093.87	1237.43	846.53	860.383	942.413	961.436	1035.56	902.088	948.254	2.64748	1.57841	1.74514	0.106893	1.78753	4.95406	2.04504	4.99679	4.57403	0.788167	3.6494	0.369131	3.04862	1.60719
P0ADV9	lptC	1	125.05	21671.1	120.643	111.35	146.751	135.838	162.764	204.539	277.084	160.045	160.924	151.513	172.879	187.812	158.668	164.599	10.5898	24.288	1.78915	5.86848	4.89875	4.02628	0.502922	3.92112	2.08773	5.45088	4.77961	0.0439387	1.26662	15.166
P31554	lptD	28	2045.84	89597.2	599.079	561.997	670.543	710.675	712.426	716.133	768.494	666.326	646.803	695.803	642.201	691.925	566.568	597.944	1.29761	2.0104	3.80556	0.780723	0.462359	2.76142	2.61051	1.22136	1.96019	0.64482	0.672326	1.34291	0.171712	0.203912
P0ADC1	lptE	5	313.17	21325.1	575.996	452.706	555.506	568.449	624.16	599.349	917.611	626.66	573.311	637.832	616.773	602.828	540.75	500.876	16.6698	1.32233	7.68462	2.81814	2.1228	2.16847	1.19665	8.94673	7.72145	5.64179	4.96017	11.8167	5.66355	3.08733
P0AF98	lptF	5	328.46	40313.6	293.32	262.998	304.682	310.025	307.585	387.471	328.922	280.575	289.697	270.664	340.83	359.342	290.933	275.855	10.1543	10.3611	1.60217	10.5596	13.2026	4.85535	18.9429	4.32342	0.380033	2.93315	0.973987	1.98894	6.24501	12.8124
P0ADC6	lptG	3	112.56	39574.8	108.506	99.922	108.109	114.892	153.614	146.412	158.964	126.924	127.128	133.25	139.008	150.66	113.769	140.373	12.9667	3.917	12.7556	0.939125	19.4528	14.1686	4.90727	7.64396	25.0652	1.75718	13.484	17.3754	3.93778	19.6846
P0A722	lpxA	5	355.56	28044.4	492.184	506.386	537.476	515.36	533.278	554.726	487.344	561.879	573.354	606.224	543.803	620.074	512.21	565.368	5.317	17.6859	6.55046	0.708041	2.38821	4.22631	24.4154	0.563142	12.0599	1.43321	10.3789	15.896	6.22726	11.1787
P10441	lpxB	4	191.96	42337.2	46.688	49.3526	33.5381	38.9956	46.2773	39.2821	45.0354	43.5298	42.8541	45.3795	43.57	51.0695	50.7787	54.6778	6.24896	16.7819	1.59774	8.42488	12.0108	11.1233	0.407213	5.92257	16.4612	1.75687	5.19902	5.78979	8.8547	3.9965
P0A725	lpxC	8	502.97	33916.2	179.992	156.053	195.401	216.736	235.182	190.104	168.36	219.145	212.44	220.259	186.267	197.632	149.764	177.777	8.0174	3.90867	4.30091	0.412866	4.95731	2.66418	3.89706	5.42351	0.123012	13.6734	4.32059	0.0360448	1.90051	0.439316
P21645	lpxD	10	729.31	35997.4	961.097	874.363	896.121	948.545	999.936	942.789	989.363	871.984	810.661	880.844	914.327	901.584	838.914	770.835	3.39834	7.48429	1.62791	2.77273	11.1742	3.70391	2.53147	1.90069	0.388332	2.96819	0.0334812	9.03768	19.1544	3.80116
P36771	lrhA	7	333.35	34553.7	104.245	241.951	96.2728	101.982	106.846	134.367	124.727	121.913	121.902	154.078	148.849	202.945	245.521	297.728	9.49219	3.77244	23.1493	7.99625	2.50273	0.0151262	3.162	12.329	13.0168	5.12409	3.3277	5.33077	2.61171	14.6893
P0ACJ0	lrp	15	727.91	18857	4234.76	3431.01	4333.32	4288.32	4395.23	4774.48	5217.14	4438.2	4292.73	4730.42	4717.92	4913.57	3424.87	4111.04	5.27823	2.06885	1.67086	0.465651	3.96407	0.961942	0.0963474	3.43555	2.73579	5.343	5.8378	0.269685	6.16315	3.88564
P77257	lsrA	4	171.89	55768.5	44.9128	39.1138	47.3474	116.676	132.709	122.848	167.929	69.3549	88.4168	61.176	70.9481	93.3756	76.9073	64.4137	35.2879	4.72771	48.4161	13.466	14.4839	1.18193	0.875489	4.88203	6.11321	13.5915	23.8393	13.8434	1.23162	10.5748
P76142	lsrB	5	494.26	36643.9	140.679	900.42	224.985	712.775	706.168	1041.81	1273.5	174.425	409.732	520.305	614.948	559.978	747.279	885.927	10.2248	1.63461	8.16996	0.570555	0.649151	0.323186	2.36749	2.47161	1.12677	5.50035	3.30246	4.39962	3.02318	1.17161
P76143	lsrF	11	807.68	31854.1	210.689	839.802	314.229	901.002	1148.08	1277.02	1198.74	272.752	605.149	847.419	769.691	570.976	824.407	841.385	7.25483	7.42847	3.68612	4.43349	4.1129	6.71092	3.96423	6.75775	0.0681495	10.6816	7.28888	0.928706	2.44727	8.37819
P64461	lsrG	1	53.35	11229.6	23.7978	55.0773	54.3467	136.87	131.558	117.852	188.001	30.6257	85.2707	113.325	72.7171	71.1674	82.5611	62.1218	24.5178	33.1282	6.94314	41.3824	33.7577	13.9308	12.6704	1.23718	10.6541	13.6903	4.19572	1.71494	12.4677	12.2132
P77432	lsrK	13	606.52	57490	55.7649	67.4143	122.913	293.959	314.668	268.964	207.317	112.214	185.381	174.978	187.043	129.793	153.653	108.265	50.6881	24.9508	15.8479	12.9536	7.79672	4.04096	6.80374	29.4478	5.47764	19.9713	0.955047	4.12161	19.5365	13.4259
P75823	ltaE	8	310.04	36453.6	107.018	130.434	140.592	131.485	117.993	101.549	107.725	150.898	162.562	171.516	190.863	205.371	160.681	199.439	6.52644	11.6081	7.70391	3.01874	2.26906	4.82187	7.10148	0.827861	6.10686	1.5237	0.683074	10.7499	3.53693	6.07476
P45578	luxS	9	496.29	19385.6	2952.5	1990.1	2964.89	3109.73	2919.26	2895.76	2865.15	2689.65	2895.83	3010.75	2716.95	2831.02	1819.59	2026.56	3.20434	0.551582	1.30123	0.132501	3.85821	0.978867	4.57323	5.79455	6.26854	0.593278	1.79651	2.24057	0.50596	2.69117
P00861	lysA	10	838.46	46130.4	935.895	628.937	815.743	778.047	640.764	482.489	279.917	785.39	776.947	660.517	657.147	539.5	615.76	398.495	2.10659	4.45341	2.82045	1.25024	3.89324	2.0953	3.33566	0.349165	3.42358	3.19576	6.2346	10.1384	1.92006	5.05432
P08660	lysC	21	1627.7	48483.4	2538.96	796.45	2284.94	2178.92	1895.9	1315.59	687.06	2488.17	2425.04	2261.39	2255.17	1997.01	704.962	522.228	3.08817	2.93108	5.52384	1.56506	9.16542	1.1257	0.481023	0.717459	4.54124	4.06494	4.78696	3.05587	0.478999	1.63512
P25737	lysP	3	197.61	53523	411.744	232.628	463.596	446.483	429.992	482.924	573.87	464.086	392.584	431.744	424.866	443.355	278.643	273.26	5.16225	4.0154	0.662407	8.80424	7.20737	26.9393	4.98214	12.4341	1.13809	7.02683	9.54093	0.430764	18.9374	3.90176
P03030	lysR	1	107.76	34325.2	15.2722	9.15761	14.9876	14.8194	15.2175	14.5302	20.1923	12.1916	14.5234	14.5723	13.2392	14.3314	15.1562	14.7805	14.7767	6.2642	26.8743	19.8323	9.51939	12.2335	4.76302	8.23588	6.40387	33.1142	10.6856	3.54352	7.69249	8.09151
P0A8N3	lysS	26	2535.36	57549.1	1815.84	1430.04	1761.57	1712.47	1719.72	1678.95	1585.99	1725.2	1656.27	1699.44	1769.01	1741.18	1542.11	1684.38	1.66084	0.624332	4.21395	4.7393	3.76767	3.76137	0.890302	1.68721	0.809675	1.3017	0.384047	1.43965	0.886723	1.37845
P0A8N5	lysU	8	991.45	57772.1	345.716	238.191	331.501	308.815	292.801	325.08	335.614	316.313	300.408	318.125	318.948	338.432	307.466	303.496	6.25139	2.27944	0.90745	1.94664	2.42186	5.68852	2.75747	3.99012	0.732778	3.30138	2.53319	4.56878	0.449972	2.26429
P77791	maa	2	110.4	20065.2	47.0672	86.2412	64.3223	43.0834	95.2139	63.2956	87.2901	77.6789	85.044	76.9749	46.1929	45.944	129.738	59.464	38.1013	19.7064	21.1863	16.6658	8.82128	5.82105	25.9176	6.97681	6.01804	14.6995	4.39988	1.97549	14.5128	1.05216
P75830	macA	3	180.33	40580.9	97.7285	101.224	97.9015	82.3562	85.0317	71.4716	63.5503	84.5757	89.1823	78.8395	84.8664	73.2004	92.3273	59.0938	8.40048	8.52384	0.978007	3.45939	12.3767	11.0844	5.09032	4.67675	0.250303	1.44972	4.24908	54.642	14.1398	5.24799
P75831	macB	4	141.77	70640.1	99.7355	35.9808	53.7161	56.5911	39.1897	81.5887	71.6174	66.4982	44.7346	49.6967	68.015	51.8446	55.0727	37.8199	4.81315	9.69677	2.12984	3.17359	10.6443	3.82881	4.42737	1.37637	3.85932	3.07257	1.78309	0.210935	1.19516	5.95515
P26616	maeA	23	1706.47	63139.2	670.387	831.112	574.076	568.466	612.606	607.296	664.895	550.363	583.165	572.364	568.099	609.633	864.163	938.214	4.85275	1.93221	2.03469	2.4163	0.449393	1.04592	0.747884	6.48865	2.88632	4.22407	0.439065	2.336	1.10539	3.76752
P76558	maeB	48	3482.64	82346.8	1119.61	3072.84	1009.07	1033.04	1061.8	1114.2	1095.31	983.557	985.424	1058.7	1043.14	1079.98	3319.14	3580.02	2.92398	0.501198	1.20918	2.85474	1.28887	1.96335	2.6862	0.198685	2.26763	4.34347	3.58661	0.0332857	1.64058	2.66175
P23917	mak	6	356.18	32461.3	254.625	325.12	239.802	286.35	300.459	328.175	364.235	238.638	257.702	271.084	276.436	276.838	339.993	355.19	3.88077	10.4698	12.1696	2.08858	0.381767	6.27558	7.26602	1.90803	8.57726	4.39305	3.3528	1.43544	4.68294	8.35034
P0AEX9	malE	22	1762.99	43342.4	1171.7	4200.68	1629.08	1812.83	1610.76	1813.21	1951.25	1908.7	2177.94	2199.89	2173.95	2038.97	3743.25	3640.14	2.09336	1.55217	0.882218	5.86231	5.77257	0.469969	0.644904	1.12031	1.7964	1.45433	3.42065	1.14647	1.51087	3.84377
P02916	malF	1	89.67	56958.6	24.1442	56.9945	42.0567	39.3943	36.7491	63.8426	48.3936	50.7947	38.4193	27.0156	48.9388	43.6433	62.2094	61.5029	23.889	5.14395	1.69465	2.94041	9.85756	11.7148	2.18243	3.1346	12.6702	71.5704	2.01579	5.40108	5.59957	6.35975
P68187	malK	8	355.53	40946.6	271.725	373.941	299.904	332.03	343.203	358.457	386.536	379.335	411.894	356.187	406.143	409.895	405.429	466.833	3.59795	5.69507	6.6182	4.34606	5.6377	5.1639	2.67813	10.5633	10.3856	7.54656	0.84745	12.1077	5.39582	7.60078
P03841	malM	8	446.13	31905.6	279.675	1030.84	700.814	748.313	643.45	648.744	649.839	678.964	710.312	726.41	655.003	560.03	1100.26	1020.7	7.53797	1.52458	2.56281	2.67643	0.596309	5.7652	13.5844	4.45986	4.75026	7.98876	4.59108	1.08747	0.747237	11.1833
P00490	malP	29	1682.47	90447.6	608.6	486.391	630.237	624.211	595.944	670.45	678.776	678.455	685.054	652.716	721.019	760.829	454.126	484.567	2.22168	1.05974	1.45746	0.757889	3.13991	2.59524	3.73643	1.79338	1.48686	0.0661742	1.5811	3.00162	1.16377	5.28853
P15977	malQ	6	405.58	78435.2	108.932	70.5795	107.912	109.671	117.588	112.887	122.735	121.856	113.329	128.947	130.596	127.614	76.9222	88.9758	7.76031	14.6344	5.70874	6.73551	1.94679	3.20441	2.59739	2.91948	2.10505	5.96301	3.20143	1.79805	3.35824	1.65072
P06993	malT	5	255.15	103036	38.8698	55.3561	44.3074	32.5438	16.6175	5.91091	7.58688	34.8322	28.6152	10.9126	6.05072	6.63249	34.371	6.21015	7.63588	0.60917	3.2373	7.59377	8.70877	16.6896	20.8832	0.98894	5.18215	0.0114126	12.0096	3.60545	11.2417	13.2104
P23256	malY	2	86.93	43595.7	14.0648	20.4705	14.9568	12.2725	11.6321	10.3146	8.14928	11.6027	9.98545	13.8421	11.777	10.1296	18.5393	25.267	11.3156	19.4969	12.0105	8.79198	7.36031	24.4151	74.735	4.01697	1.89752	11.8884	11.5432	9.87019	16.3174	5.58164
P21517	malZ	3	130.37	69110.3	16.8278	19.0837	13.6682	12.9299	8.14448	2.46332	0.680432	16.6294	15.19	13.0836	12.5219	10.6194	13.4864	9.56041	22.0726	4.42903	14.6235	0.857967	3.45274	74.9792	27.0262	3.46952	2.70261	4.75209	44.7352	9.18982	1.94767	2.79847
P00946	manA	13	818.07	42805	719.22	731.573	672.684	646.391	624.884	629.625	594.659	654.111	622.552	596.94	667.947	616.701	892.175	904.159	7.63914	5.71226	0.720973	1.90701	1.39444	2.98441	4.27487	1.21749	5.5516	3.06819	8.53827	2.95164	0.408527	0.0368711
P69797	manX	14	883.62	35007.5	1594.44	1307.32	1564.21	1733.06	1900.97	2578.02	3241.72	1464.49	1540.1	1709.89	1920.04	2237.1	1433.13	1619.58	4.35567	9.51356	0.855613	1.56496	0.738852	0.466527	0.876297	4.8031	6.96402	1.05215	1.03916	3.20011	4.3297	1.02882
P69801	manY	2	115.51	27599.7	561.439	394.351	663.178	814.938	995.332	1745.9	2623.77	674.542	713.351	1132.21	882.324	1032.23	560.663	914.641	27.1634	2.93427	3.22322	0.432613	6.0123	2.62586	0.409902	2.98832	2.06721	0.129009	2.93451	0.696418	5.73035	1.27931
P69805	manZ	9	436.4	31264.6	562.962	518.207	600.992	687.703	800.081	1148.04	1498.5	675.392	706.95	784.453	832.439	872.886	484.751	599.082	30.204	1.93245	6.96846	8.09271	4.3586	0.726212	5.18248	10.7569	2.62636	0.687968	0.301602	6.1309	2.54579	0.601553
P0AE18	map	18	1198.54	29293.9	1682.16	1353.88	1532.5	1503.18	1522.58	1432.47	1409.33	1417.22	1415.76	1428.8	1464.18	1415.5	1199.08	1285.64	1.52432	4.22734	2.15097	4.04344	0.111209	1.93396	5.13251	3.76912	2.28336	2.28391	3.88903	8.1523	0.835437	4.12518
P0AE70	mazF	1	41.69	12072.2	31.3416	40.6109	68.5892	55.5725	61.0206	68.6092	12.7311	72.9908	53.8114	59.9713	50.3292	47.3316	54.5909	54.7011	10.8996	22.2145	4.32055	18.0706	6.41208	3.38656	79.1192	3.55994	8.7718	0.22598	1.44399	11.5145	6.73681	11.2402
P0AEY3	mazG	2	128.44	30375.2	34.8929	19.1672	17.1531	25.7603	18.3898	12.3592	7.53053	17.1701	17.914	19.4184	18.1622	13.475	11.7345	12.3695	19.1548	4.52263	0.385086	20.6357	29.6003	26.3844	7.54582	25.1771	43.1926	8.56017	61.2212	14.0673	27.3928	20.9697
P76114	mcbR	1	42.29	25117.3	8.28125	11.4793	20.7265	20.9959	36.5202	63.9153	70.6838	15.2239	17.3604	24.0259	21.4313	19.4018	19.8477	17.6342	56.751	20.8897	25.4235	25.3677	18.7933	23.0323	0.387463	24.531	9.52648	1.15353	20.6728	39.6287	4.66926	17.5706
P0AEY5	mdaB	8	441.05	21858.9	397.191	386.193	413.102	338.458	315.861	198.133	119.905	416.71	383.129	277.902	224.935	203.993	310.21	162.463	10.6378	1.73356	2.04908	6.83194	2.15415	1.7206	0.197799	4.24457	6.07144	0.728133	2.54535	1.7188	0.624826	16.8832
P61889	mdh	26	2505.79	32299.2	13661.4	21627.8	11838.3	11797.7	11543.8	10672.3	9143.05	11571.7	12200.2	10375.3	11274.6	11020.4	22381.3	21521.7	3.64559	1.8694	2.25958	4.1135	9.53105	4.28895	7.26923	5.24458	2.03159	3.61972	3.45257	2.27293	5.4276	7.51732
P39401	mdoB	9	452.56	85422.5	114.257	130.139	89.2924	97.2541	72.004	74.8056	64.8694	125.436	85.9961	76.052	79.2708	47.196	138.69	103.342	9.99962	1.85075	2.17468	0.394884	12.9071	13.0991	9.20385	24.7263	0.0546187	6.78575	5.39326	3.97522	3.69562	20.8721
P40120	mdoD	11	479.87	62699.6	123.462	140.144	91.328	90.6798	101.697	111.66	86.8167	99.9848	102.351	113.061	95.059	92.8407	123.63	120.603	15.4553	7.52993	6.49583	2.44959	6.59883	0.466487	18.2283	0.546092	1.94218	6.28139	2.7686	2.88149	3.60443	0.310618
P33136	mdoG	23	1563.11	57858.1	1047.84	1001.72	1070.03	1082.59	1067.8	1056.26	1085.98	1042.6	1060.76	1143.79	1085.92	1065.25	1024.73	1178.52	2.47452	0.758584	0.191086	0.225248	4.43431	1.49926	3.09364	1.5892	2.20891	1.01179	0.242652	0.605497	1.86188	0.283007
P62517	mdoH	10	595.18	96856.9	187.091	189.202	201.765	195.489	186.285	222.428	236.887	205.242	205.909	197.043	206.72	206.066	175.177	190.267	2.25875	3.27975	2.50476	4.67806	1.26753	3.28363	12.9705	0.832669	3.44714	2.51721	2.41907	13.323	0.384378	7.66908
P76397	mdtA	2	114.1	44419.4	31.6168	55.9223	51.4285	56.7352	66.2059	76.004	69.1113	51.154	61.524	47.4554	60.7988	73.3217	74.264	91.3797	25.4314	14.294	7.79496	12.5112	4.7891	19.0738	28.4728	4.34114	9.95755	19.3331	6.85184	5.12977	11.9501	35.1426
P06720	melA	1	46.07	50606.2	8.0386	30.367	10.6585	16.0714	8.06969	8.58426	0.0484538	9.76676	11.1746	15.5787	11.0459	10.0285	32.8157	23.7542	16.8102	14.2038	16.0662	30.6355	140.576	140.617	1.25376	14.898	16.2508	18.6447	21.9906	2.05743	11.5191	16.8025
P0ABU0	menB	12	611.16	31594.5	559.891	594.404	603.055	602.582	622.541	652.157	647.485	589.256	633.588	584.622	574.299	607.77	547.993	499.723	7.96428	4.25392	3.25828	4.9687	0.462807	6.27949	4.03538	2.07631	6.73994	1.74539	1.17376	1.36145	0.938204	4.61939
P37353	menE	1	47.02	50134.9	11.3293	12.809	7.51137	8.26483	8.28048	7.62109	0.297232	7.5939	8.43544	7.10182	6.41996	6.94651	7.85318	7.87425	19.2593	7.46832	0.750055	1.25126	39.5846	4.55099	117.318	4.56624	14.7612	16.4216	3.47914	23.6157	9.40657	25.2257
P38051	menF	1	36.77	48716.1	5.44471	10.4621	6.39563	7.17943	6.7288	3.12156	2.87706	5.77914	7.45555	6.35477	6.34311	5.92665	8.56746	10.2983	18.1372	8.09604	25.436	0.672045	30.792	10.6877	9.79019	22.1924	35.478	23.127	10.7876	34.7929	7.06756	23.3646
P0C0T5	mepA	1	41.29	30099.4	41.0915	22.6212	47.3775	46.6184	38.7219	36.348	45.5669	29.8587	38.574	39.2687	38.985	38.5057	24.4072	21.7205	13.6106	12.4237	5.20144	26.2538	15.631	47.589	15.0702	32.3143	18.232	14.1991	0.372758	4.67452	16.6443	17.1477
P07623	metA	13	852.22	35687	1385.62	1065.79	1666.58	1570.12	1244.52	676.787	334.443	2369.76	2185.12	1812.28	1657.68	1338.14	1059.66	720.614	7.6966	3.33245	2.33046	0.927004	8.45988	0.351801	5.653	3.99739	10.2316	2.30234	9.21872	9.07064	5.20294	3.83185
P00935	metB	10	722.97	41506.5	980.055	657.865	1415.56	1376.3	1299.82	1136.12	722.005	2188.95	2170.52	2188.63	1969.06	1859.32	751.962	686.174	3.99404	4.03474	3.01221	2.07228	3.69524	0.732434	4.32305	2.62269	1.78064	1.09171	0.932302	7.85574	0.149181	2.77148
P06721	metC	11	1021.79	43167	1151.29	937.808	1284.64	1234.07	1265.88	1145.12	798.093	1857	1901.91	1801.69	1820.84	1630.72	923.732	980.411	9.89092	0.120257	3.95038	2.35563	1.28362	8.36951	2.40715	17.2999	4.68116	3.09154	6.42129	18.4661	3.55465	1.99353
P25665	metE	58	4982.54	84602.8	20657	11985.3	21081.9	19160.3	16381.6	9548.02	3504.11	19460.4	18442	16025.5	14261.4	12226.6	12054.3	7173.56	1.20094	0.877503	1.20475	0.0838863	3.63872	1.25671	2.37386	1.45163	2.72075	0.252923	2.62809	5.11634	4.52128	3.67829
P0AEZ1	metF	23	1576.05	33063.8	2509.09	1610.31	2489.02	2480.37	2265.89	1748.57	1011.55	2589.93	2566.95	2477	2356.17	2232.06	1564.98	1383.93	1.57308	12.7567	0.428805	1.50121	0.989258	3.02587	2.90187	1.23199	1.54888	3.12629	3.23751	0.0455158	3.42207	1.53586
P00959	metG	34	2172.93	76188.1	1436.99	1025.69	1324.46	1392.95	1340.34	1242.57	1037.08	1405.17	1375.21	1381.12	1423.81	1343.81	1008.61	932.505	0.618309	0.593859	0.395358	0.857698	2.06197	2.83131	4.73881	3.71827	0.932278	5.94727	0.388712	2.10553	4.84462	1.72124
P13009	metH	47	3090.09	135894	651.76	485.544	646.402	640.027	579.219	477.008	370.378	747.428	712.976	699.976	677.161	635.425	466.404	425.562	2.24489	0.765171	7.61348	4.09488	0.300661	0.798087	5.36791	0.13165	0.303992	0.568705	0.165754	0.446995	0.569297	0.733109
P31547	metI	3	250.79	23222.8	351.601	279.939	335.879	344.137	409.857	334.19	396.152	426.46	415.598	404.874	441.981	371.931	271.02	275.001	14.0776	15.0241	7.17427	2.91928	3.82523	4.46789	6.13656	22.778	16.1325	3.78196	3.45531	9.63579	7.73304	9.19722
P0A8U6	metJ	6	319.96	12115.1	908.881	1027.97	906.786	964.921	853.655	941.367	974.724	1030.46	1121.17	945.67	1094.64	1141.19	981.694	1080.5	4.32745	3.87593	4.50583	0.0235891	0.216081	1.42153	4.41326	4.53725	4.02365	1.6075	9.55963	8.43626	6.30511	0.228577
P0A817	metK	26	2057.39	41907.2	5634.87	3961.63	6324.6	5972.31	5222.66	3092.37	862.281	6201.05	6018.22	5447.73	4712.23	3869.69	3872.86	2449.19	2.85867	5.41159	2.50534	2.89914	4.36767	2.57012	2.48191	3.10341	0.815859	4.04911	0.0746195	2.91548	2.34767	0.241246
P00562	metL	28	1798.7	88814.6	653.566	319.729	693.304	657.076	694.552	555.459	314.722	860.444	835.064	828.025	792.389	683.719	328.871	265.269	4.03793	7.72303	4.01252	2.24945	0.360627	7.86954	4.9405	0.879903	3.02397	5.06908	1.20672	0.368751	5.34187	0.57127
P30750	metN	13	927.92	37746.7	895.11	647.431	1033.39	977.251	984.382	987.101	1007.46	1062.85	1036.34	1058.29	1078.39	1089.41	611.612	596.136	3.70278	3.09566	2.30989	0.467711	2.55906	2.18904	0.174843	1.59241	1.50305	7.83681	2.88656	2.79935	0.19018	5.8623
P28635	metQ	16	1450.88	29395.5	3258.25	2894.29	3692.35	3890.61	4012.49	3982.39	4317.11	4065.13	4565.24	4482.22	4489.81	4788.58	3091.12	3581.19	6.76305	0.437622	2.01477	0.0442876	2.26001	2.56544	7.27912	3.37069	0.722047	5.0837	0.360954	0.103739	2.63447	4.1413
P0A9F9	metR	1	47.39	35588.6	30.9288	22.9191	10.6957	6.26955	0.765856	1.47342	1.35229	19.7779	11.9082	2.01329	1.49114	2.05804	4.87183	0.5381	5.63987	2.48719	28.4277	18.9046	105.989	24.2976	83.9077	4.2671	15.5156	39.009	105.061	38.9687	30.9664	9.67902
P30958	mfd	30	1304.34	129883	342.091	255.044	344.002	334.392	309.618	403.071	426.698	375.778	354.572	325.257	399.715	378.487	312.775	283.137	5.69197	1.55332	3.56027	9.11531	5.16336	2.27179	0.95283	5.00042	3.75013	2.15618	2.99475	2.47519	9.95244	0.196321
P0AAG8	mglA	13	767.71	56361.5	110.367	778.05	157	170.478	225.741	238.71	267.092	167.655	178.153	199.093	173.313	178.447	743.779	724.702	9.07603	2.95549	10.9636	3.48587	6.37189	5.38836	1.5468	5.553	3.07073	2.40362	3.17446	8.82308	3.83099	1.42138
P0AEE5	mglB	25	1899.08	35672.4	1653	12987.5	2038.18	2139.95	2066.15	2759.07	3174.62	2015.99	2047.58	2284.92	2333.94	2315.43	12143.4	11654.6	5.28523	0.142073	2.757	2.27302	4.20318	0.642939	0.634525	1.29483	4.23904	0.725712	0.195567	0.363856	0.569736	1.79745
P23200	mglC	2	120.05	35509.2	29.702	517.09	89.9643	95.9995	104.001	121.813	231.323	88.7128	97.0874	126.057	91.45	95.4279	561.131	510.016	38.1089	10.0325	3.56643	10.2998	27.6886	17.2507	14.3259	2.08025	23.6008	17.1808	5.22693	20.1124	10.2266	14.3684
P0A731	mgsA	4	455.83	16889.7	1093.72	1679.19	1005.99	1063.19	1039.81	1134.53	967.048	927.951	962.458	888.847	1052.17	964.131	1787.52	1614.72	9.09859	0.162273	0.703711	5.54036	1.53096	0.139475	11.5276	3.63981	2.62724	1.50525	10.6041	15.8962	1.60522	2.65539
P0ABB8	mgtA	10	575	99384.8	162.844	199.281	169.163	171.62	176.243	186.697	191.662	194.232	184.469	183.041	205.196	196.673	172.933	181.487	11.7	4.10359	0.700088	2.04104	7.08739	2.62699	0.323713	4.0464	1.05972	6.66169	1.46074	1.83335	4.73451	3.68531
P77569	mhpR	3	105.23	31284.4	11.6811	97.0691	21.1322	15.7575	18.1688	14.7647	17.378	19.2188	17.7137	14.5313	8.38082	10.0194	59.8468	27.7814	5.79857	12.7429	11.0152	3.17874	4.2823	40.1654	59.4655	17.381	11.2372	8.25556	8.88373	15.1071	5.74707	26.4286
P16384	miaA	6	274.77	35025.2	106.33	97.6156	111.727	107.706	121.338	153.667	201.958	113.743	119.651	121.922	109.575	116.394	92.6824	99.0825	8.46349	16.2728	2.98087	4.11911	2.57479	1.28989	5.22575	6.36292	14.1595	8.79039	9.41383	17.0561	7.5484	8.24806
P0AEI1	miaB	16	1038.23	53611.1	529.734	396.066	339.018	257.201	178.972	89.0951	71.8136	400.808	281.521	244.616	182.979	164.306	222.651	109.689	1.22526	4.09353	1.58858	7.39241	2.5096	7.35962	2.39963	2.74022	0.712863	3.90713	3.56846	2.99097	5.27493	5.8873
P18196	minC	4	203.98	24741.9	312.625	268.755	232.14	226.71	214.451	251.55	186.87	237.999	241.798	242.958	220.385	228.259	276.044	214.052	9.39953	20.7397	0.261554	2.75825	13.3455	3.18998	13.7742	10.664	1.17239	14.9603	4.87882	3.18306	11.6554	9.55177
P0AEZ3	minD	18	1184.13	29577.6	1709.03	1903.08	1733.51	1712.44	1663.49	1631.87	1467.08	1653.11	1659.44	1602.02	1511.3	1536.31	1945.25	1742.72	2.10356	1.61646	5.68142	3.55903	2.1037	0.739792	1.70609	0.586155	1.8175	3.88666	5.67421	0.821025	2.69628	0.247496
P0A734	minE	7	515.19	10210.5	1028.11	1268.53	986.753	1051.57	978.332	858.889	864.092	966.451	848.942	839.81	773.261	623.707	1261.84	897.118	6.9369	1.67513	2.83472	0.830912	11.1594	3.41614	13.4167	1.56574	10.7424	3.36142	1.60766	5.44239	9.88648	3.82685
P03817	mioC	6	444.81	15779.9	1541.09	1177.4	1238.04	1200.87	1107.91	901.515	483.727	1481.18	1432.86	1171.02	1206.57	1026.91	1182.73	815.689	11.1114	7.99963	3.48079	10.2389	16.7944	7.37504	2.46978	6.97807	12.3708	6.38957	11.4344	7.70415	1.59951	5.9896
P0A908	mipA	7	699.53	27795.5	1453.68	1537.75	1675.93	1581.23	1677.58	1786.02	2093.36	1583.28	1525.09	1770.09	1585.72	1679.54	1347.52	1526.43	3.22247	16.0366	2.33378	0.609203	2.48555	0.397764	0.827285	2.43104	6.40526	3.8852	1.54305	2.0594	3.04126	3.6711
P76506	mlaA	4	159.22	28005.7	216.223	182.286	243.929	243.257	259.569	287.853	344.937	235.755	215.534	263.815	250.54	268.574	230.729	258.966	6.42028	0.911592	4.53267	0.304343	4.67258	3.78381	4.71025	0.581853	5.12168	0.81902	9.92301	0.63753	2.77384	2.20262
P64602	mlaB	3	273.94	10655.6	189.889	164.884	132.714	168.423	205.882	199.846	135.467	141.891	185.746	199.68	205.399	228.97	184.179	204.211	33.9801	28.4422	8.20751	12.5845	15.2937	0.52189	6.87217	23.2496	6.88713	2.47841	16.8113	31.0144	4.16603	15.6443
P0ADV7	mlaC	10	641.05	23929.5	883.291	1062.73	1077.8	1053.3	998.005	1270.36	1457.02	1033.91	1038.71	1199.97	1041.76	994.889	986.096	973.909	1.83156	0.561141	0.939499	2.26053	5.82114	0.942065	0.772102	1.97058	1.4786	0.1712	0.411765	1.15152	3.20403	2.10045
P64604	mlaD	10	781.21	19546.1	968.299	779.656	1036.65	995.849	1005.16	1138.91	1234.46	1159.5	1122.81	1044.24	1228.03	1179.43	968.476	983.886	5.03476	2.02573	2.72266	3.99128	2.24096	1.64711	5.12489	2.38264	0.675582	1.44475	5.85765	3.19078	7.51526	3.63546
P64606	mlaE	4	213.28	27827.1	147.411	146.077	138.925	150.523	161.914	163.229	192.837	150.346	145.504	151.954	160.688	166.491	128.412	161.531	14.3997	10.2538	0.136483	6.22136	10.476	4.46939	5.4453	7.32336	14.2881	8.17202	14.1149	9.96621	5.82676	9.20221
P63386	mlaF	5	199.89	29060.1	159.925	134.587	184.67	194.352	184.79	200.906	213.62	186.886	174.35	163.113	172.784	184.877	129.249	122.208	9.67429	11.1119	7.5915	2.1379	14.8976	0.282811	0.896017	0.33123	10.2587	6.21071	0.108794	5.41795	16.938	0.391471
P50456	mlc	1	51.98	44270.3	8.94282	6.51701	4.9165	5.12593	6.0381	0.810735	0.0512515	3.72247	2.32343	1.00439	5.4759	5.19961	7.9517	3.43403	27.4039	9.09715	27.4885	20.3269	41.8828	132.349	1.24039	30.6634	36.7107	134.099	0.883857	18.7245	15.5728	8.60286
P0A935	mltA	8	367.4	40367.1	276.314	194.743	268.966	242.828	181.904	167.106	102.772	232.875	197.609	103.462	41.6727	31.8478	124.075	29.655	8.80475	4.1984	15.9404	3.69098	7.49643	23.7067	11.1463	1.28166	9.5166	0.584442	0.0750087	2.62683	1.19961	3.55213
P41052	mltB	3	128.27	40212.2	156.245	120.649	148.267	160.85	168.155	181.842	191.461	161.752	159.487	152.114	175.555	162.614	129.362	126.05	4.63053	9.74395	7.1426	14.1593	1.07558	3.73899	22.0002	10.9143	3.18173	4.03021	7.72214	20.8063	5.72961	12.483
P0C066	mltC	5	259.18	40069.5	143.918	121.42	122.376	96.3069	129.093	139.684	137.191	139.663	127.796	113.854	142.463	139.626	108.382	97.5898	7.45664	24.8609	13.5336	4.75296	7.09472	12.831	15.6826	6.48907	11.6011	10.0113	12.0075	1.09607	9.40598	8.4919
Q47690	mmuM	7	401.97	33383.9	199.237	161.321	288.336	269.08	295.486	288.301	267.642	361.122	350.628	367.577	362.935	344.86	192.388	209.711	8.72138	1.30431	7.99768	3.84225	8.89868	1.6122	5.99674	2.49916	1.44753	5.93913	8.2379	0.197755	5.60887	16.7429
Q47689	mmuP	2	97.77	50474.6	38.1345	13.1189	29.6401	26.4804	12.4238	3.18304	0.507924	56.7488	38.2311	13.9367	11.2685	6.52297	10.4065	0.933891	23.548	0.260693	1.4199	0.401661	8.47564	20.4753	126.693	0.826066	12.5125	27.2575	16.2398	27.3916	31.4956	2.29025
P25745	mnmA	15	1113.97	40915.6	678.899	525.862	697.861	693.389	764.78	669.944	716.743	734.621	787.184	731.644	804.587	774.077	566.272	613.401	4.80042	5.26254	4.33739	0.702897	6.06199	3.34528	13.7561	6.10203	2.26976	3.25267	0.251676	4.4179	0.815152	1.96934
P77182	mnmC	2	108.99	74368.9	52.6048	28.0978	30.3578	34.3025	33.3645	36.918	3.04531	36.426	36.0763	24.9405	40.1415	41.6217	33.5014	40.4691	17.9502	20.0918	11.3434	8.42072	0.941293	1.19763	38.0488	11.711	7.04239	13.547	8.8255	1.21874	7.81043	8.25506
P25522	mnmE	14	997.52	49182.6	252.267	255.155	250.18	279.402	314.06	382.386	432.044	283.234	288.643	285.805	352.225	368.312	306.053	357.016	5.43723	1.84327	10.1639	2.46466	1.09407	5.1646	2.1091	3.19642	13.7468	9.10945	2.24655	6.62808	4.42571	5.25597
P0A6U3	mnmG	17	790.97	69459.7	278.929	244.054	256.343	232.743	212.401	141.438	96.7913	265.345	236.713	195.949	197.125	225.046	212.816	133.414	3.75465	3.57003	0.931916	2.09127	10.6456	8.50399	4.0325	1.18527	1.91313	1.37123	7.18351	24.1971	1.63889	1.24097
P0A9F1	mntR	4	131.06	17611.2	146.684	114.667	148.509	144.4	195.249	205.264	208.514	134.588	154.59	213.752	154.176	147.621	144.701	224.341	4.99937	4.00229	7.59684	9.08671	7.99179	1.93239	4.74677	7.30538	11.6361	7.09811	10.7271	3.60455	6.79139	20.1411
P0AEZ9	moaB	10	801.63	18635.5	1824.92	2114.56	2283.28	2289.95	2481.5	3443.04	3256.14	2565.82	2573.37	2695.46	2778.2	3113.59	2199.49	1787.52	10.2692	2.24588	1.74745	0.900484	1.77564	6.90033	2.66838	1.52094	8.0807	8.66899	6.28123	2.71519	1.88897	3.36019
P0A738	moaC	6	393.78	17438	272.218	208.61	348.57	341.585	302.572	437.704	482.444	323.215	338.732	425.561	324.863	332.241	217.725	296.42	4.82276	10.0112	4.98037	5.99281	3.63877	27.2054	5.33619	4.84487	12.6932	22.529	2.92816	4.27475	10.1955	36.3371
P30748	moaD	3	215.83	8734.43	510.482	444.286	500.398	514.103	517.584	490.469	546.963	533.794	573.113	510.593	546.67	557.229	416.092	365.799	15.4692	2.04803	1.77988	3.97063	5.6456	1.10408	2.9703	7.93402	7.11681	10.2129	10.0484	10.1215	6.14924	18.8426
P30749	moaE	4	193.2	16952.5	334.972	271.362	333.197	395.784	325.065	363.949	373.697	304.352	475.074	436.19	429.479	418.714	250.468	250.298	9.18057	3.09779	29.2455	6.88595	26.2408	9.91465	4.83523	14.1806	7.85809	1.52736	3.88626	5.53956	0.751044	6.27294
P32173	mobA	4	168.23	21611	153.633	125.185	125.058	126.799	127.674	135.585	139.626	131.135	158.098	138.711	145.196	153.687	119.352	106.814	7.86657	3.71296	0.333932	5.7406	6.62276	4.0336	7.54348	12.1238	1.84272	5.08515	1.96014	14.0226	7.82669	0.831214
P32125	mobB	1	45.43	19333.1	36.6462	35.5007	36.3265	51.883	30.1667	36.2914	52.0044	44.3888	40.802	31.1941	47.0536	59.9878	28.7096	43.8397	22.0884	21.181	6.54909	14.6205	28.3327	16.3465	29.9042	11.2327	0.528909	25.1837	13.1492	11.0124	3.16795	23.4537
P37329	modA	8	433.21	27329.3	339.119	558.519	270.397	289.465	170.185	320.154	353.041	264.652	221.432	270.32	276.048	226.372	587.932	526.627	3.55125	3.58793	1.99722	2.38903	9.50874	2.97238	0.519876	2.50982	6.20341	7.34192	3.87589	9.17024	1.97975	11.0964
P09833	modC	1	57.66	39060	9.41992	17.4411	8.57322	8.60776	11.2895	8.16366	6.36442	10.1786	9.76856	13.0503	10.434	7.78427	16.1906	18.296	19.0921	3.50007	40.0012	3.29986	28.1117	13.581	25.5351	13.6574	21.0619	8.23001	0.610651	10.1799	4.05299	8.49292
P0A9G8	modE	7	381.32	28245.8	204.525	189.422	164.105	178.315	222.209	204.654	231.334	204.159	191.681	162.081	237.01	234.978	186.662	239.072	12.371	3.64611	2.34832	3.16876	17.4399	25.107	9.23539	7.26982	21.7516	14.0442	5.15621	5.26485	4.56537	3.04862
P31060	modF	12	619.89	54484.3	352.308	265.629	331.341	330.862	344.637	301.784	204.952	335.645	382.152	351.859	339.184	320.409	205.892	204.129	5.66577	0.36808	7.83517	7.15018	4.80008	5.33062	0.0606066	4.85277	12.305	3.65866	3.81635	10.9529	3.83917	6.32298
P12281	moeA	9	750.65	44021.6	543.863	428.405	477.469	476.55	468.778	434.167	408.104	466.481	453.829	464.186	447.714	452.399	455.025	433.703	7.17907	4.26621	3.83177	5.4011	2.29972	0.24485	7.24425	1.97847	7.03273	3.4747	4.01357	4.36269	5.90902	4.08843
P12282	moeB	2	44.86	26683.4	62.2306	69.9661	88.9317	83.9932	129.026	78.3058	79.8549	82.5727	87.0752	85.5718	79.852	81.3051	75.9774	104.879	28.0817	3.01739	8.63237	3.94191	2.85094	7.68031	3.92631	4.14775	10.9662	9.30539	15.7236	19.0193	10.8348	6.00803
P0AF03	mog	4	139.8	21191	55.5802	140.311	87.5756	85.4706	98.7523	113.596	74.3962	92.328	93.3556	88.5152	60.5365	95.0943	142.835	127.196	21.7064	14.3595	8.1383	11.1005	3.45058	12.6284	7.93168	16.9143	10.906	7.23936	3.93907	2.62859	17.5923	0.238495
P0ACV6	mpaA	4	128.06	26523.2	166.06	241.991	151.947	160.812	155.368	175.302	219.142	164.162	172.88	160.169	156.518	177.007	181.67	180.793	8.91185	17.658	6.16226	0.945494	26.0784	4.93366	6.40474	9.73402	9.36079	2.08628	2.88283	6.96658	3.68283	6.4493
P37773	mpl	7	372.79	49824.1	332.284	273.41	325.206	307.708	325.844	316.951	284.526	322.904	320.683	316.487	360.685	326.551	303.249	325.154	1.26757	10.2275	4.93439	0.873077	0.764773	4.78244	8.1288	0.773084	0.922092	4.94057	6.8713	4.56508	2.14668	13.18
P77348	mppA	9	513.06	59844.9	178.436	265.192	176.158	191.261	205.775	290.618	311.569	170.506	168.367	201.251	196.488	206.892	284.367	305.856	4.53148	3.82125	0.47603	0.427586	9.22177	2.33492	6.17749	4.01742	0.992599	3.02196	5.71535	0.917483	5.19155	5.53637
P0ACR9	mprA	6	361.51	20532.3	328.622	316.537	296.779	293.727	244.105	288.548	227.657	261.215	244.039	212.528	246.465	236.153	310.571	265.287	12.2388	2.56299	3.61292	7.91372	3.44849	12.3658	5.26346	7.05874	4.59275	3.32902	0.888876	3.2117	7.88934	3.98364
P33940	mqo	5	234.65	60173.8	131.274	31.9655	113.931	88.1668	60.2124	24.7997	18.9139	86.6576	64.2433	22.6405	12.156	6.03499	15.844	8.6701	9.30958	3.0488	9.22866	3.22014	4.55936	9.22212	19.1805	2.06544	1.52935	5.32684	7.29448	13.2607	9.87925	26.8089
P0A6W3	mraY	2	55.03	39830.6	138.996	118.467	139.22	134.293	154.797	161.887	170.631	156.116	146.193	151.383	157.918	159.795	86.3325	92.2797	19.9238	20.8769	6.915	10.8183	6.81929	4.43881	1.26276	7.19277	2.14444	0.46871	3.18502	1.80782	3.06555	4.16353
P22186	mraZ	3	182.04	17356.9	100.965	94.3033	133.238	141.926	179.118	295.494	312.229	129.932	148.227	188.732	183.805	195.837	145.354	179.337	5.25844	17.9362	2.14596	3.19826	3.47139	25.4173	26.4178	4.55706	1.59247	0.156313	14.8332	2.72637	9.76263	1.78208
P02918	mrcA	16	865.42	93559.4	127.277	123.685	137.141	133.431	132.7	156.412	145.072	146.103	144.06	138.653	147.98	140.148	118.423	120.564	8.08085	0.142544	0.918335	0.98712	0.920014	4.11922	5.07728	3.5444	2.1104	0.382204	6.91261	2.05784	2.02519	2.489
P02919	mrcB	10	545.88	94215.4	95.4931	96.6015	122.11	103.111	130.907	155.126	146.391	116.013	114.407	133.822	105.15	109.011	98.4777	121.499	4.94855	3.92028	6.64569	5.6281	11.3249	3.78808	12.3206	5.46371	10.3695	6.85644	10.7729	18.8135	2.44827	3.40082
P0AD65	mrdA	4	120.03	70794.4	42.1508	34.3775	43.9486	39.2953	41.2828	40.4428	41.9474	38.2597	41.431	42.6691	28.6698	29.6303	42.4671	43.4003	9.64402	2.2403	8.46755	2.1192	4.03253	7.25691	11.1798	1.45543	1.78155	7.93324	14.9284	3.68095	2.01611	1.72761
P0A9X4	mreB	17	1527.7	36911	2945.51	2560.44	2976.96	2955.73	2829.68	3248.63	2969.34	3213.91	3120.2	2996.87	3078.07	3813.04	2523.08	2664.44	2.95094	2.43969	0.590481	2.53192	3.02729	0.59824	3.5165	1.48313	0.835464	2.67772	1.05822	8.26047	2.76065	1.9622
P16926	mreC	5	188.89	39487.8	93.4573	76.6088	88.8162	95.5304	104.617	92.8675	116.161	85.8953	80.3368	101.941	86.8581	71.9923	68.4917	96.2695	9.43864	10.3728	23.6219	13.3376	3.79776	14.8285	2.85289	5.10677	5.91843	6.7487	20.3649	1.46074	7.82631	12.6546
P0AF08	mrp	12	675.86	39894.5	1236.49	953.754	1100.85	1152.1	1111.2	1106.88	1025.63	1083.41	1089.33	1039.14	1155.25	1141.79	966.088	888.8	5.28201	0.667829	0.492451	0.856541	3.82601	5.64906	2.02029	6.16654	3.16041	1.28908	2.34229	3.76026	3.21806	6.70539
P24202	mrr	3	176.71	33481.2	38.6753	47.935	33.5442	47.3911	28.8135	12.4888	7.22647	39.8747	26.9138	15.2419	21.3685	17.2521	58.9179	46.6955	10.6157	1.09648	22.3072	4.21434	5.7164	49.9319	0.47471	0.192396	3.91891	43.8291	3.33389	14.8096	11.5463	10.0311
P60752	msbA	14	693.72	64401.6	460.845	402.713	535.633	552.806	464.844	419.77	361.011	576.692	664.52	474.175	440.405	553.43	308.56	238.395	8.65383	15.1256	0.807622	0.560066	12.1962	13.8034	1.51873	1.59244	2.17327	20.2242	0.55193	19.5484	11.2457	5.48702
P24205	msbB	1	39.93	37368.3	65.5954	76.4573	68.5499	67.116	85.626	87.3233	98.5649	62.1298	61.7478	72.0436	73.0189	73.3008	70.7068	75.7175	8.85824	10.4367	1.9166	1.71104	12.6262	1.05776	0.939639	10.031	0.863509	3.58941	1.44812	1.55204	16.4295	5.9146
P0A742	mscL	8	725.3	14929.2	1574.62	1414.74	2045.34	2233.22	2402.68	3791.81	4219.74	1894.53	1993.06	1947.85	1978.44	2136.77	1844.5	1807.85	4.96995	0.429643	2.47423	1.97459	1.36137	2.64583	1.55198	0.897291	0.776414	1.40664	2.62954	17.7215	15.4366	4.14541
P0C0S1	mscS	8	608.07	30858.7	2099.21	1533.48	2358.37	2280.22	2424.21	2373.06	2268.97	2276.89	2241.73	2404.48	2362.24	2341.52	1604.6	1488.46	1.56417	12.7062	1.23175	1.22248	1.42518	1.12636	1.61414	0.644249	1.1782	2.65884	2.3439	0.147669	2.89043	1.19286
P0A744	msrA	7	404.17	23282.1	690.721	631.838	819.724	932.863	1012.05	1328.71	1511.15	851.197	898.179	925.103	965.587	1021.46	782.038	845.588	4.00453	10.6531	0.781868	1.99234	6.87125	0.544621	4.2983	1.99855	3.49964	0.700943	1.2457	2.40029	4.86903	1.28649
P0A746	msrB	7	351.75	15423.2	1362	2347.37	1442.22	1383.29	1460.66	1455.22	1299.65	1349.08	1392.46	1400.21	1329.18	1339.13	2017.66	1822.27	4.52809	12.6962	1.63065	0.888974	4.26135	2.43245	0.278436	3.34679	4.80262	5.24104	3.0139	1.59896	9.21288	1.50663
P25738	msyB	6	487.15	14232.3	1958.45	2830.67	2459.65	3603.84	4379.65	7448.57	9617.3	2389	2547.46	3192.26	3593.68	3830.75	3563.35	3861.52	5.64158	5.85038	0.562591	5.48451	3.80181	2.80427	3.10139	0.722314	3.82641	3.22844	7.68732	2.56892	3.50444	2.61066
P76346	mtfA	7	414.04	30242.1	292.758	993.223	221.824	235.458	221.063	207.146	248.951	233.49	223.918	251.359	272.091	248.987	742.879	646.285	9.29702	2.03686	5.32647	5.3497	1.01775	10.7866	8.98978	10.3507	6.95142	1.83841	0.81168	9.55444	3.38864	19.0685
P00550	mtlA	21	1656.79	67910.6	542.238	955.433	849.024	1185.71	1827.01	2412.41	3130.7	761.594	1035.08	1280.4	1396.54	1548.6	1370.51	1960.63	5.23123	2.57267	2.20442	1.47929	6.02446	1.96604	0.487549	2.11566	0.45276	6.91624	3.82094	5.70113	0.131021	2.90636
P09424	mtlD	17	1309.19	41095.5	787.629	1127.02	1001.97	1172.51	1497.04	1681.55	1839.8	933.285	1088.58	1159.32	1277.55	1369.02	1422.87	1743.72	6.53418	2.15479	1.5228	1.25235	10.28	2.57063	0.751334	7.18197	7.43917	1.55385	10.1426	15.8641	1.71713	6.50017
P0AF12	mtnN	5	545.8	24320.6	2108.63	1719.89	1655	1816.07	1822.69	1647.04	1480.65	1663.58	1757.91	1529.22	1806.75	1734.44	1531.15	1461.3	12.9161	4.28197	1.16102	4.25698	13.7503	1.18222	8.95351	21.5311	19.5715	2.17489	22.7671	24.2432	1.17886	16.2316
P0A9H1	mug	6	283.4	18643.8	369.741	405.82	485.661	468.016	558.268	530.17	580.996	435.656	437.314	432.83	410.467	466.376	414.582	537.171	4.841	1.21427	4.88191	3.46423	4.0918	3.14613	7.11675	5.6446	2.77684	1.82022	1.4678	0.93517	4.26686	3.18515
P22523	mukB	42	2257.77	170108	253.303	243.51	234.396	220.083	203.977	166.357	104.456	245.481	228.52	212.206	202.304	187.759	208.647	134.921	2.52159	3.59856	1.60879	0.204034	5.71072	0.811567	0.831276	1.57115	1.63835e-05	0.772554	0.920763	6.17823	0.0438027	3.34706
P22524	mukE	6	414.7	26939.6	258.278	264.699	240.386	240.235	234.107	225.546	187.302	234.495	254.882	261.428	229.726	197.306	239.106	217.619	13.3488	2.44723	3.88696	4.17931	8.71666	4.26272	6.55603	9.46368	6.26682	3.74421	11.589	10.2751	2.01325	5.44603
P60293	mukF	8	424.47	50529.6	83.5421	76.5615	87.5915	82.6465	70.0829	63.5446	48.4267	86.4637	86.0512	81.1919	76.8411	69.6832	66.1117	43.4837	6.66332	5.41836	13.8438	2.49686	4.87764	10.9797	6.12086	7.52601	6.45105	1.94174	10.2607	10.2338	2.79076	4.26625
P0A749	murA	18	1219.93	44771.5	858.389	843.071	834.733	838.127	819.399	661.377	512.225	854.337	889.909	892.034	849.536	736.433	938.248	576.572	5.00152	4.36088	7.50533	9.58282	7.93419	1.82204	3.5886	4.88961	7.52109	0.299202	5.38094	6.05582	3.01798	1.55271
P08373	murB	5	194.44	37809.3	246.373	204.226	252.517	245.765	255.209	188.823	203.565	249.44	240.776	255.735	234.263	229.206	233.551	226.676	4.78886	4.72361	3.1769	3.0538	21.7477	4.9164	1.09661	2.48628	3.00984	1.45663	2.62848	3.15725	2.79315	9.60912
P17952	murC	12	799.21	53574.4	488.944	391.876	427.318	433.401	411.839	402.556	377.736	449.65	443.218	396.007	401.181	385.224	375.725	317.545	2.85492	1.10182	1.77496	1.46813	1.52323	0.701891	1.5276	2.02592	9.74682	1.76857	3.68728	4.16756	1.6047	0.910665
P14900	murD	5	340.55	46925.8	293.736	246.96	249.013	253.933	275.331	284.074	297.099	274.367	307.321	256.83	296.931	304.883	231.204	247.515	6.31003	5.3441	2.78012	3.36187	4.01427	0.122776	8.91385	10.1886	6.32683	2.43099	1.44856	8.90434	0.449836	1.56727
P22188	murE	16	1062.97	53291.9	699.031	553.123	600.784	609.565	561.528	582.099	503.205	624.915	594.322	541.037	585.057	574.662	479.362	417.37	8.16048	0.0374885	6.90113	2.12844	7.84031	2.56277	3.75346	1.85531	1.31963	4.33049	2.27155	1.30453	0.117294	3.23715
P11880	murF	6	495.31	47399.6	315.282	218.843	264.272	336.93	292.932	246.686	182.42	265.212	306.447	289.051	303.634	293.219	190.006	241.209	6.81621	8.77687	0.35934	4.58947	0.0637976	4.43364	3.04305	9.54696	9.28522	30.2315	2.72042	0.871268	2.33455	2.73885
P17443	murG	6	385.01	37772.9	216.359	209.217	197.311	207.772	224.771	243.802	252.838	207.877	200.806	201.482	232.808	240.562	202.497	215.245	3.36103	2.71769	5.81094	0.790124	2.16046	0.736525	10.5635	3.0888	2.74445	3.20027	5.33115	5.90468	2.01591	0.0810157
P22634	murI	6	208.37	30964.2	87.8545	94.5436	100.016	87.0487	101.361	81.1361	173.65	83.9757	93.3364	91.9239	82.9982	85.4573	91.6157	101.261	7.77251	9.04839	1.04703	5.55228	17.7894	6.87662	2.82357	4.32955	2.31	17.1039	2.86984	0.932108	5.89552	3.15808
P77272	murP	1	48.37	49751.3	9.66727	48.0989	14.9883	15.7245	15.9416	23.8002	16.6229	17.1845	21.2495	12.973	24.9381	19.415	34.2073	35.5293	89.4389	9.71307	12.4786	53.6825	37.6554	17.2034	40.115	10.8297	8.52402	5.00178	8.62888	18.8047	18.4926	13.894
P76535	murQ	5	348.52	31182.1	127.632	322.359	123.981	122.791	138.335	141	146.74	121.282	108.167	126.716	109.643	126.895	286.383	325.666	9.98215	0.982038	0.680457	2.27756	7.27585	19.0275	2.10121	5.74722	7.15587	19.9681	8.62277	12.1057	4.0224	6.99585
P23367	mutL	5	159.02	67863.7	553.863	175.057	309.395	274.699	186.436	469.086	134.867	527.649	285.813	202.025	276.63	155.923	401.37	70.6554	18.0995	2.1453	28.8592	26.3414	6.50724	15.885	10.5464	8.02043	14.8791	11.0837	13.1725	112.557	18.274	2.99069
P05523	mutM	2	100.33	30252.9	32.2565	29.4243	31.3414	33.5338	35.2863	30.5029	31.5674	25.0013	27.6354	30.4401	29.6298	30.3635	26.7017	30.6709	12.6814	10.0796	3.31095	16.4774	11.4375	2.86512	5.15601	7.32868	6.53523	3.14916	10.3635	0.91761	14.3321	11.4865
P23909	mutS	11	596.72	95169.1	188.426	139.512	166.034	169.997	152.393	167.33	160.574	188.445	192.464	157.916	187.184	189.158	127.779	128.541	5.17674	2.62471	0.55549	3.35039	1.8527	1.06982	4.19068	2.05235	5.0154	19.6281	2.37699	9.97326	2.76638	3.63943
P17802	mutY	1	58.54	39106	2.86984	2.06396	19.9459	11.3604	19.3509	16.4966	17.448	23.895	21.7838	15.9609	25.1802	32.3512	8.38456	3.94435	106.02	48.5185	21.304	17.6088	5.26639	1.69679	23.8102	7.90919	11.0491	6.28781	4.15651	49.0725	43.7381	90.4095
P75931	mviM	2	111.34	33642.2	227.469	135.547	192.417	199.765	191.355	213.826	146.892	242.518	210.806	174.596	228.449	236.033	149.481	148.681	5.77517	6.17967	0.745795	10.2727	15.5227	7.31493	36.9619	0.938409	13.3905	2.26795	2.78628	0.869005	3.00785	0.542205
P0AF16	mviN	1	51.9	55213.2	10.8462	5.06654	8.29451	7.78504	9.82165	18.6889	17.1249	14.8615	9.80414	10.6536	10.625	13.1724	9.06646	4.29995	33.6589	20.9496	22.6149	13.3101	27.1007	16.3381	40.9423	8.13825	9.27145	7.38779	10.9102	8.94554	13.0089	20.8736
P11458	nadA	5	309.01	38198.2	299.524	222.516	194.241	161.667	109.173	55.4559	20.1057	176.39	138.27	98.7014	76.7046	45.405	135.194	48.0409	9.81149	3.08178	2.14555	3.97176	12.3	8.48741	11.5522	2.41043	10.7096	21.5207	13.0467	13.0016	3.53228	21.7875
P10902	nadB	6	284.05	60281.4	92.2426	46.4047	86.6737	81.7751	72.6218	52.992	21.9322	91.7149	77.77	77.7481	69.1264	66.0827	46.5766	26.2481	7.65639	6.40159	5.03996	1.80507	3.36014	8.61424	18.9408	3.68787	6.64482	4.16665	8.32135	1.05829	8.72767	14.2411
P30011	nadC	7	502.2	32723.9	287.964	284.626	309.615	267.475	266.458	235.542	174.358	281.848	298.882	246.183	303.865	244.739	278.428	213.1	8.77213	5.81925	2.99578	2.24086	15.0944	7.35689	6.41746	1.22988	4.59376	1.21657	2.15549	9.53479	3.59847	2.40151
P0A752	nadD	1	42.03	24494.6	95.9341	74.2547	81.9053	123.796	60.7638	55.6032	52.0895	86.7728	97.4651	57.3876	91.4055	108.458	55.6314	45.928	13.7775	31.5935	40.0266	2.20894	18.7896	1.52215	13.8316	27.7066	30.0729	11.0883	25.2359	10.1557	23.2083	12.9153
P18843	nadE	20	1622.01	30599.8	2115.58	1513.64	2066.06	2175.63	2174.84	1958.48	1690.69	2154.12	2166.17	2075.32	2167.22	2227.24	1451.1	1536.92	3.74706	2.9358	0.322555	9.89046	1.14399	0.387129	7.47025	0.254954	3.92117	3.79652	2.86271	0.0661378	1.93466	3.96772
P27278	nadR	5	115.72	47297.8	55.8081	47.1912	65.0376	66.0523	74.9546	78.8336	68.5564	65.1348	72.4174	59.1753	66.3174	78.3663	45.6474	75.3019	5.10914	4.64016	7.76398	7.50207	2.46594	17.0976	8.90028	19.3061	1.67837	31.5734	4.06561	7.68152	9.68851	48.4261
P0AF18	nagA	9	510.78	40905.1	263.407	326.31	255.16	300.814	293.348	385.179	503.728	286.562	280.718	303.803	329.569	339.524	329.78	371.373	7.2922	6.74089	2.25968	4.47883	21.6309	4.11837	3.58281	4.54558	8.48639	11.7333	0.407408	0.594391	10.8083	0.575048
P0A759	nagB	7	398.22	29737.1	563.775	645.047	545.394	537.728	611.884	663.749	834.832	591.59	584.737	680.362	644.1	659.88	739.254	855.387	6.10933	2.91766	8.57506	3.06598	3.05662	1.56859	1.96086	1.24575	2.36185	1.09027	7.63901	3.86896	0.0460235	7.50192
P0AF20	nagC	6	342.91	44495.6	143.026	118.171	133.781	129.48	146.528	165.016	204.269	130.204	127.736	156.82	144.893	149.633	130.894	161.132	3.7022	3.11658	9.08426	2.67334	12.3222	6.90929	2.90608	0.426171	0.892928	8.65172	3.17546	4.51147	7.85106	8.99587
P0AF24	nagD	8	576.18	27127.7	792.28	632.832	705.439	719.843	774.97	719.392	793.03	743.157	741.033	691.973	784.679	747.455	603.89	660.386	1.9872	2.23736	0.639297	6.05345	1.98797	0.216427	2.31556	5.98736	1.11186	3.79144	0.170887	7.53954	2.36625	3.60058
P09323	nagE	17	1085.6	68284.9	502.909	1131.54	573.938	645.734	789.057	1159.97	1410.42	641.933	672.356	686.321	773.958	797.666	1272.83	1486.64	6.95719	6.70159	3.42467	0.404789	0.0361875	2.56895	0.0455942	1.77661	0.944691	0.16226	0.586666	1.83868	2.12953	4.43664
P75959	nagK	3	79.9	33003.6	24.3846	68.3033	48.8186	43.4531	59.7031	35.0072	33.9835	40.0659	44.5944	62.8678	37.2123	42.129	68.4066	90.8063	26.5986	7.32528	9.10285	4.91508	22.1899	12.6501	6.05008	4.65439	12.1504	17.6182	12.8116	1.08886	26.1674	4.40167
D0EX67	nagZ	9	414.5	37552.9	205.032	190.643	195.101	197.22	214.599	207.746	148.065	194.093	193.062	175.738	186.781	178.325	193.112	171.637	4.11523	5.22989	3.24899	4.00082	8.16847	1.14106	5.03027	7.09094	1.66797	2.32725	3.26893	0.00682485	5.60454	8.50756
P0A6L4	nanA	3	147.94	32554.8	38.9699	96.8388	54.849	53.1515	46.1158	44.3841	41.9935	47.4281	49.8576	55.6071	48.0971	50.9089	113.714	93.0939	44.9941	2.3715	12.8088	10.0293	10.2524	4.13553	14.8127	14.2848	17.1306	4.70972	9.93603	33.409	9.50768	21.0993
P0A761	nanE	2	89.37	24040.5	22.8391	75.4777	27.4902	26.9848	32.568	34.6625	37.3837	27.5823	28.639	28.2017	36.9933	35.3693	78.2478	70.4311	11.1386	7.04285	12.3738	7.01149	10.4036	8.29527	11.8946	1.95318	5.58151	7.88412	12.0085	17.8335	9.01789	1.59428
P39371	nanM	3	95.08	39529.6	39.9911	33.8595	40.7812	40.8093	65.0099	79.0717	90.3362	36.5527	48.3895	44.6822	49.8764	53.5647	34.1958	52.5823	16.299	16.8806	16.3954	3.03233	15.7095	3.13807	43.7739	18.1026	2.29546	11.9167	16.0335	8.90513	3.23473	17.7931
P0A8W0	nanR	2	75.84	29488.1	63.7919	68.0885	97.3454	83.0951	83.1332	76.3995	77.0462	103.798	96.2635	79.8981	93.3805	95.7328	91.0238	70.1269	23.3355	7.39264	2.31088	6.31737	18.1779	7.25454	12.0176	1.20188	0.227502	11.8145	8.41205	7.93586	7.2475	10.4027
P0AF28	narL	8	689.73	23893.7	961.009	929.765	877.17	919.845	1031.42	970.511	944.145	874.85	928.573	942.642	958.488	971.393	965.91	1095.38	3.54229	6.71542	1.63886	2.74777	1.16194	3.03799	2.05486	1.15971	0.843057	0.776504	0.534442	7.37304	2.81576	7.42817
P31802	narP	2	80.43	23542.4	65.5248	80.3491	53.3678	52.2312	50.2696	34.8077	24.7062	49.7133	49.1124	42.2661	31.3892	29.6221	78.4032	38.1591	11.7814	10.502	2.61791	0.256444	8.34758	28.7233	3.67418	20.2863	0.0352402	5.21448	2.00817	5.93068	5.95965	2.75094
P19319	narZ	2	75.17	140120	0.077659	1.33677	5.21184	4.03633	13.7545	29.0955	41.9033	1.55287	3.59534	4.47428	1.81315	2.50214	2.83767	1.12495	10.7279	82.6742	7.87252	21.6236	32.1321	8.41337	17.5078	8.88387	9.27709	14.2267	41.7056	23.165	55.4869	20.018
P00393	ndh	20	1619.98	47310.6	1147.19	689.873	1124.72	1145.39	1195.18	1255.79	1394.83	1167.05	1213.24	1108.59	1280.53	1302.7	754.801	824.909	1.04004	8.51369	0.614065	3.46407	3.15906	4.06329	1.83461	1.20316	0.111448	3.14395	2.1931	8.85196	2.6444	1.10249
P0A763	ndk	9	696.03	15435.8	4849.39	10839.5	4834.46	4800.34	4453.19	3768.97	2805.89	4509.89	4507.34	4779.81	4553.81	4172.08	11322.5	10147.1	0.514409	2.32773	1.60297	2.63685	2.35702	0.156094	0.954916	3.15716	2.51991	0.407328	1.08311	3.36932	4.02784	2.32817
P50465	nei	1	58.96	29808.5	16.1754	6.32438	21.5986	15.5778	21.9684	21.4923	34.6316	14.4271	18.2277	26.1558	16.5313	15.8423	10.8119	11.386	8.19287	15.6885	1.70953	13.7819	33.3917	2.2131	1.54638	12.5323	0.904912	21.7124	48.2245	26.2385	42.7405	52.9283
P77258	nemA	5	230.78	39474.1	143.902	99.5821	87.7897	53.207	19.0457	11.6273	17.0618	84.4249	64.3602	43.1409	30.1834	54.6337	67.226	16.5074	15.3667	13.2507	26.307	14.2724	3.9815	33.5178	27.2566	27.7649	0.736793	3.78841	5.75863	68.707	39.5156	5.4143
P68739	nfi	2	103.56	24638.8	47.0778	113.12	51.7736	44.7892	52.7638	47.1055	42.3703	49.5378	57.1426	37.298	45.3624	63.3434	41.3282	66.3266	32.6732	77.5107	1.2921	18.7292	46.0998	0.260878	31.5686	10.6243	15.9384	37.054	39.2374	1.47479	4.09715	2.99595
P38489	nfnB	12	713.25	23872.2	1724.99	1545.11	1661.28	1597.99	1308.83	896.289	486.047	1617.8	1525.01	1411.87	1358.04	1136.47	1504.13	1109.51	2.80166	3.13276	2.07335	0.464108	6.55105	2.11607	4.79423	3.13135	1.64461	0.0815299	4.33156	2.28449	7.21791	3.54797
P0A6C1	nfo	3	231.4	31441.7	101.14	76.4875	62.9006	55.1249	31.4921	21.6876	17.5611	50.7429	40.9237	43.7323	19.3597	20.7242	32.6971	15.3347	3.61747	7.53157	19.2749	11.9605	10.7793	12.1034	11.1721	20.0035	5.17191	8.62489	29.0525	22.5906	22.8561	1.11018
P17117	nfsA	9	604.77	26765.9	857.145	746.156	802.895	792.315	724.756	675.395	627.631	794.812	745.556	718.674	777.571	739.146	737.448	650.704	5.0916	5.68587	4.551	5.2233	3.90788	3.69315	5.51563	7.83035	2.74558	3.34848	1.03334	1.39051	0.32894	7.82552
P63020	nfuA	7	476.78	20966.3	1809.59	1586.5	1854.87	1465.1	1439.1	976.798	920.652	1890.2	1621.48	1673.77	1626.54	1668.9	1626.85	1499	4.90614	7.71047	5.34082	0.748377	9.74298	2.87682	0.0160405	7.35236	0.788007	1.77868	0.648815	14.3084	5.17068	3.55151
P0AFA7	nhaB	2	59.86	56673.4	33.6238	43.8354	49.9448	43.5555	58.5098	24.122	20.3358	34.4073	41.1101	53.7259	36.6929	41.2778	30.0361	48.3748	10.2063	2.68569	3.10107	8.42595	1.63588	8.19629	8.11841	4.34764	0.504204	8.89991	4.76657	5.12315	8.68471	16.4742
P0ACD4	nifU	9	772.34	13821.8	4850.77	3765.93	4567.04	3914.32	3168.56	1767.8	958.826	3964.19	3774.93	3494.1	2612.03	2284.29	3118.82	1654.79	0.843924	3.57673	1.3137	2.0214	4.72213	2.40032	5.66736	1.60131	3.12966	0.0503246	4.56797	3.23298	2.88595	0.0221539
P0A6Z6	nikR	3	229.43	15066.5	310.673	299.143	314.334	312.613	299.844	294.304	246.653	326.047	355.598	250.819	370.58	338.028	352.645	290.384	6.73181	10.6725	9.94481	9.79474	7.03694	5.26728	8.35984	5.12853	8.29805	6.14678	1.37737	11.2757	3.62386	0.0618574
P04846	nlpA	9	623.72	29387.4	1097.06	810.111	1216.67	1238.8	1231.79	1186.04	1168.3	1133.11	1149.02	1138.88	884.698	620.579	868.506	787.346	3.05572	0.317816	3.63994	0.567481	1.02548	2.67997	2.76404	3.52042	2.19127	0.978712	5.0572	0.65761	3.1659	1.67193
P0A903	nlpB	22	1486.29	36801.6	1497.22	1281.3	1560.62	1594.04	1530.65	1768.17	1603.44	1593.26	1661.63	1606.53	1645.72	1660.39	1236.56	1325.61	2.67883	5.55223	0.0285563	1.21373	4.07122	0.525193	1.64796	0.845237	0.416716	0.460011	0.217727	3.43439	0.234917	0.905613
P0ADA3	nlpD	6	414.91	40106.4	541.633	453.696	493.073	528.313	493.418	493.937	606.702	526.443	466.642	477.445	587.03	570.54	521.523	539.83	11.8459	11.8527	3.94487	2.26066	6.13755	5.16583	12.1502	5.45474	1.3072	1.18453	9.24091	4.87912	2.47149	9.30395
P40710	nlpE	3	103.97	25809.5	37.0862	39.6693	46.7299	60.5098	56.2619	66.0093	80.3979	42.4139	42.2991	49.9885	40.3109	47.1846	45.5117	44.0167	24.1038	28.0356	12.758	12.9703	5.06203	4.82199	7.04258	9.14781	7.19904	7.49654	0.890076	19.7559	7.52756	31.1599
P0AFB1	nlpI	4	274.13	33581.8	200.259	262.4	186.102	214.114	193.651	184.702	229.748	211.284	235.583	195.25	209.369	245.065	223.676	258.874	8.50897	3.01416	6.22845	2.61468	9.62396	4.82115	3.88011	5.28157	1.32208	8.90092	4.95881	5.47175	8.30311	8.57188
P21420	nmpC	2	187.84	40259.4	6.40711	34.3016	4.66176	3.53028	5.82594	0.106523	0.118125	3.72118	3.69631	0.541148	3.73989	6.05985	13.4335	1.39013	29.6654	35.7272	77.6329	11.1637	25.6541	38.3189	17.2336	79.474	90.3887	93.3218	12.4678	18.4723	27.5831	50.9625
P00452	nrdA	30	1762.07	85703.2	1048.48	972.456	1130.06	1098.65	1188.49	1026.14	807.53	1146.47	1097.77	1338	1133.94	1086.67	931.549	1033.71	2.06126	0.109768	2.56447	1.36501	0.297671	4.93979	0.874138	0.400707	3.63267	3.18209	1.72971	1.16833	1.88969	10.2109
P69924	nrdB	11	623.1	43471.7	471.013	401.777	434.542	438.549	475.318	453.417	438.89	452.052	460.53	437.659	451.683	475.344	407.499	445.878	2.89986	1.09903	4.19373	5.52319	2.46592	1.90329	5.44581	5.66907	2.55069	0.172337	0.33631	2.97116	6.36816	4.41961
P28903	nrdD	5	225.81	79954.1	49.8642	42.1359	67.4385	83.6724	53.5446	13.4075	26.5858	79.9304	62.9966	55.834	69.1522	33.1837	74.3375	42.1595	14.4808	3.19342	3.59585	9.6429	2.93698	0.464394	2.03288	7.04779	4.50631	0.791249	12.4262	0.817596	5.23399	10.5877
P39452	nrdE	2	48.8	80410.3	20.5792	21.3461	13.7982	14.5227	3.5976	5.55492	2.98469	16.5402	13.7332	6.84314	11.7153	8.3082	18.7815	13.3844	9.36627	15.4295	7.45442	2.00188	88.1458	4.63882	49.108	8.26819	1.56941	53.318	0.0617702	41.5845	28.9655	2.63646
P37146	nrdF	2	85.56	36402.1	56.4287	31.561	43.4948	42.4625	33.0214	28.0547	16.2018	45.9838	46.8751	57.8903	35.7026	32.752	36.3091	22.2684	9.58456	16.4003	8.88331	7.66915	23.7491	7.7906	33.6505	4.11377	6.11554	4.49464	15.4512	0.0514943	16.496	7.75912
P0A8D0	nrdR	2	91.58	17199.8	229.523	177.658	191.717	207.127	143.094	183.106	261.179	195.336	177.04	152.423	186.92	193.591	222.397	223.835	6.13812	28.2089	1.03474	5.85222	3.87627	1.02554	3.36455	3.4624	1.1702	0.431615	15.2407	8.34098	4.98039	6.92478
P0AF63	nsrR	2	88.82	15565.1	68.5055	79.6351	62.5151	69.9139	77.6899	91.8886	65.8945	71.2502	71.5505	67.433	79.7687	90.6861	83.9277	92.1364	7.84783	4.50352	6.71183	2.99099	4.48858	0.183191	18.068	8.59883	11.9281	4.61777	3.56208	16.6999	7.99647	26.7417
P0AB83	nth	1	50.55	23529.4	30.7304	21.7468	24.9369	25.6402	21.494	28.2254	23.3323	24.2111	23.4165	24.9459	25.6764	25.7919	21.3707	25.031	5.11693	2.27193	21.5423	1.69777	17.6518	8.36348	6.91886	11.6029	16.2816	5.91373	11.4042	6.97172	14.9483	4.05661
P32664	nudC	5	219.86	29651.8	168.849	111.35	129.82	145.246	140.764	130.117	142.702	153.11	123.658	141.661	156.084	136.954	114.57	105.658	7.31693	14.5785	10.104	5.11751	0.114427	15.4059	13.9665	6.96712	0.337466	5.94648	4.22466	11.1471	6.52156	4.6775
P45799	nudE	4	365.58	21121.8	312.952	282.898	357.777	352.854	340.848	339.033	170.247	340.312	373.661	333.907	360.854	327.088	328.556	382.73	6.99121	4.39876	2.33612	0.0431413	3.34782	1.13071	12.2047	3.4537	8.69	0.82031	1.23741	21.14	4.66697	2.78066
Q93K97	nudF	2	134.91	23634.1	127.737	128.885	103.388	91.1581	108.713	120.494	136.71	108.208	100.38	93.1529	119.66	101.634	140.545	100.241	6.75702	5.79357	4.34623	5.28724	4.36949	7.82235	26.4184	8.49685	3.8244	3.64863	2.90867	3.27416	7.72993	9.09971
P37128	nudK	4	179.12	21717.1	180.323	135.257	169.536	146.091	155.023	130.387	100.877	160.769	140.717	149.565	135.854	132.295	139.768	123.631	6.49624	6.4819	14.9618	0.410021	12.0381	6.25208	3.86969	3.18966	1.00636	1.60306	5.38781	9.01287	3.88024	2.37043
P0AFC7	nuoB	8	387.77	25021.4	319.166	416.056	337.585	360.413	392.026	445.944	335.409	348.254	337.01	376.222	377.188	361.182	422.853	554.877	5.42518	1.18083	7.06621	3.59578	14.2256	8.57657	12.6807	3.12848	3.14308	7.45247	11.7369	3.21615	1.936	2.47643
P33599	nuoC	27	2049.78	68174.5	868.721	1286.2	968.511	941.785	1006.31	991.517	1036.2	910.494	955.538	975.264	936.09	963.77	1351.91	1409.89	1.87597	1.16662	2.01526	0.010041	2.0241	0.0670046	0.0467546	1.06249	0.513819	2.24426	1.16647	2.71854	0.320936	4.25828
P0AFD1	nuoE	7	517.64	18560.2	755.108	1545.62	635.035	604.443	675.041	686.212	886.036	626.57	600.53	539.646	586.586	600.433	1305.61	1360.81	2.8798	0.916164	6.73977	0.179536	1.23564	1.81335	3.22211	1.44169	3.17829	3.22754	1.86811	3.00283	0.0805401	1.7477
P31979	nuoF	20	1165.5	49242.9	681.392	1065.4	653.294	668.751	752.267	797.715	919.188	590.412	583.231	628.236	615.734	666.847	1085.06	1276.18	2.53998	0.98771	1.50054	0.530826	0.223538	1.1611	0.50888	4.83872	0.0961981	0.911179	1.50622	0.667693	0.0556109	1.16552
P33602	nuoG	34	2049.02	100218	677.349	1164.07	688.202	644.567	740.622	738.635	755.867	633.265	615.746	650.21	636.353	667.914	1097.25	1101.32	3.69623	0.986783	2.39728	4.29695	1.49715	1.19599	3.00056	2.58975	2.86059	1.70678	0.812987	1.35088	2.036	3.14884
P0AFD4	nuoH	3	132.45	36177	70.0011	156.286	107.395	104.878	147.586	108.84	108.997	97.5688	104.612	124.386	94.6343	99.5617	120.602	164.603	10.0982	9.46184	1.17148	6.81011	6.70185	7.4619	1.44686	1.54851	11.2412	10.8092	1.61116	11.0099	0.520997	4.63301
P0AFD6	nuoI	6	315.09	20506.1	596.119	1127.23	754.084	755.603	737.542	777.929	982.307	756.518	687.559	639.574	792.808	714.461	1040	1222.11	8.70232	4.15053	9.02492	0.0607131	9.97737	0.199907	7.1064	2.86124	2.34248	0.261904	3.53027	2.94819	3.27001	9.55104
P0AFE0	nuoJ	2	72.34	19843.8	66.7007	126.388	74.1935	51.9288	54.6998	63.8194	130.542	53.1012	86.1549	75.8625	37.4589	38.0056	56.8107	76.3899	33.5657	1.61983	45.8121	25.3924	14.7916	46.867	87.2244	61.4508	58.6496	24.9534	74.2528	134.79	10.4363	62.1749
P0AFE4	nuoK	1	46.57	10820	101.654	126.96	68.8942	62.1864	38.7997	92.7076	177.859	84.9377	31.8893	55.7646	72.8732	66.7508	67.8871	111.843	5.29061	45.5247	24.4787	108.065	140.501	85.6336	12.3754	34.0722	131.749	134.878	55.2129	79.3242	11.977	9.98434
P33607	nuoL	2	93.14	66376.2	120.796	198.032	109.012	118.708	111.766	205.479	261.062	123.416	102.039	132.801	134.011	125.647	296.17	225.1	4.17914	0.350519	0.173499	9.95418	7.7349	5.63703	8.27217	0.722477	7.93299	10.3335	2.28668	1.00147	6.31379	7.65504
P0AFF0	nuoN	1	57.79	51992	39.71	38.975	35.1402	32.2739	41.0366	65.4819	63.7781	47.7963	34.2314	36.946	29.7816	33.5712	38.9223	43.8158	39.8919	1.46408	4.24772	4.39211	13.5242	4.92393	6.3091	4.54844	0.111296	3.98216	7.72711	15.4435	19.7405	4.4916
P0AFF2	nupC	7	367.89	43429.3	296.326	255.893	274.267	257.988	293.989	365.579	415.824	263.033	261.787	335.519	342.995	283.002	240.886	276.033	4.60745	5.92094	3.51975	4.25196	1.85642	3.24002	2.19256	8.0552	7.52789	8.27985	4.7431	6.89497	0.595602	0.0246632
P0AFF4	nupG	1	62.07	46340.1	33.6627	86.9163	72.8886	59.5916	98.4148	159.591	119.671	82.4799	88.4392	80.292	69.4608	107.816	101.499	84.3286	50.7136	8.77651	31.9222	1.18461	10.3126	10.0316	2.79871	26.1204	9.96651	13.4518	3.25978	7.64228	26.4854	2.20829
P0AFF6	nusA	32	2810.69	54819.1	2214.88	2014.93	2058.4	2068.29	2312.93	2211.58	2280.07	2194.38	2220.92	2117.99	2407.6	2506.05	2029.83	2133.02	7.23109	0.238387	1.37576	4.37341	1.78251	2.0488	1.23893	4.05242	4.78318	4.83756	6.25408	1.9856	2.13945	4.76426
P0A780	nusB	7	267.12	15661.3	645.961	702.419	822.178	740.296	737.584	658.659	576.615	771.708	871.738	859.088	772.637	714.547	703.216	706.927	3.42828	2.10552	0.24204	0.220279	3.34745	6.58816	0.716518	0.86299	2.2098	2.90099	0.717809	3.90688	1.63428	0.327233
P0AFG0	nusG	14	820.44	20500.5	2567.57	2201.94	2889.65	2806.34	2767.05	3145.11	3121.47	2551.85	2899.48	2964.35	2543.39	2931.63	2448.27	2433.92	0.919537	0.240668	3.33822	3.18495	3.43325	0.215629	0.640133	5.59158	9.70366	0.715738	2.97215	1.83858	0.69686	9.14215
P42641	obgE	7	710.44	43240.7	385.284	397.441	374.878	341.784	366.114	399.997	421.664	415.093	450.456	384.044	388.985	402.385	379.537	400.96	6.53789	1.60424	5.44563	1.39873	11.0455	7.02673	5.47483	4.82584	2.10483	2.69051	0.611157	3.65124	4.18049	4.13913
P0A910	ompA	22	1663.01	37159.6	20689.3	18068.8	23867.4	27332.6	29808.1	35107.3	38174.5	24014.2	26473.5	28420.5	30628.3	32698.2	23784.5	29777.9	0.184694	2.06155	1.96269	4.69867	4.48587	1.37079	0.0805855	1.14697	2.14999	0.926472	3.59152	4.12508	0.62784	0.0112552
P06996	ompC	5	419.87	40325.4	95.6439	42.4233	71.514	79.763	106.269	65.1345	39.016	43.2695	50.2229	40.5894	22.824	23.5097	35.6436	26.5493	4.47487	10.1839	4.3101	8.73246	14.4554	2.67487	14.1863	4.36745	4.25801	7.94991	2.36478	1.45111	6.71752	7.69792
P02931	ompF	7	423.9	39291.1	251.835	400.348	118.781	120.092	122.84	106.484	62.5832	115.928	114.205	70.8208	78.516	71.7178	96.7891	66.0518	4.03702	14.1925	13.3104	2.41056	6.97288	8.41963	25.4793	6.75557	11.265	2.90888	3.62956	21.231	3.99208	4.32022
P0AA16	ompR	21	1100.36	27318.2	706.389	1166.45	1058.5	1295.2	1662.52	1904.64	2077.11	927.126	1132.07	1263.85	1168.4	1281.78	1213.64	1447.46	3.91891	0.27222	4.44586	0.0769137	0.116976	6.08643	0.162861	0.235452	0.117619	3.57042	3.8928	2.85875	3.25555	1.13532
P09169	ompT	18	1180.48	35522.3	1141.2	1855.69	2020.29	1895.79	2345.22	1511.3	1817.88	1738.94	1692.02	2055.38	1768.07	2024.03	2141.59	2628.7	7.35918	3.33328	6.03774	0.523741	0.0629558	4.76489	8.68553	3.07015	4.69895	4.33267	3.00115	0.148095	0.585924	7.39129
P0A917	ompX	2	140.27	18572.9	92.9328	28.5508	164.474	178.268	225.18	218.447	326.249	150.265	154.888	168.087	145.643	178.608	32.8735	69.7603	15.0491	4.25186	1.94678	1.82891	3.82638	0.123525	1.67107	3.06775	11.1664	9.02852	2.58282	9.66436	6.75214	11.1691
P23843	oppA	34	2419.63	60842.9	3217.89	3833.38	3275.86	3235.49	3115.12	3186.5	3449.64	2809.01	2842.24	2499.21	1490.9	959.16	3510.53	2340.38	4.30519	0.612774	2.99388	0.772615	2.49746	0.613101	1.63452	0.449687	0.0467306	0.267921	3.18018	0.789298	2.65328	2.31638
P0AFH2	oppB	2	73.94	33403.2	68.2104	88.1333	59.3212	57.3395	71.0962	63.4226	42.824	54.4706	71.3868	52.6662	61.3541	48.2592	70.1379	61.7785	9.2133	36.8929	3.39443	3.77183	10.0109	9.10793	16.3183	6.9749	5.31848	34.4738	17.8357	10.9239	2.46964	6.80553
P0AFH6	oppC	3	206.71	32982.3	174.543	166.329	142.412	134.518	119.31	103.723	110.929	143.452	126.524	119.768	94.9209	84.4233	162.674	118.126	11.6481	2.28521	12.3074	0.0989351	8.64742	2.34681	6.57979	1.73545	8.91709	0.749203	2.03348	12.5933	7.59146	12.0574
P76027	oppD	6	361.67	37145.9	197.364	228.754	146.321	141.619	186.231	189.724	184.515	162.328	167.464	141.835	134.461	166.991	207.184	215.505	15.431	2.28889	3.03319	6.7414	16.7651	16.1737	2.18573	7.22763	7.71916	1.37595	19.1074	18.0953	0.0251803	3.06335
P77737	oppF	7	371.89	37155.6	161.234	201.266	142.225	130.644	129.851	146.654	190.049	137.46	124.542	118.895	119.812	124.589	198.06	169.329	6.65739	5.75802	1.56245	2.07485	1.95449	1.82086	26.2113	2.31702	1.4189	4.23339	2.54321	5.19503	4.01919	2.90117
P0A784	orn	8	331.66	20784.5	518.644	528.799	528.494	542.079	558.517	596.074	584.43	549.67	584.122	602.839	547.275	597.829	501.416	540.987	6.91548	1.80126	6.94685	4.34822	4.27951	6.48915	10.1506	0.876877	7.96067	3.71046	8.07127	1.79531	3.69502	2.57607
P0ADA7	osmB	1	225.67	6925.62	1648.37	1278.82	2061.25	4571.1	7701.94	13545.5	13878.3	2222.33	3847.43	4753.3	7126.29	5609.73	3391.03	4954.69	12.8919	6.11546	3.86302	4.22677	4.12283	2.11438	6.26888	6.53359	6.54823	6.42201	8.90813	17.2426	7.61761	14.4421
P0C0L2	osmC	8	584.38	15060.7	2158.44	2338.4	3127.37	3690.13	3830.3	5802.35	7712.97	3571.43	3516.13	3839.87	4017.68	4346.23	3123.48	2914.04	3.75669	2.96352	0.458549	1.18736	1.36697	0.892733	9.31774	3.17623	4.81007	2.30591	2.23784	2.98058	0.728149	4.40836
P0ADB1	osmE	9	740.92	11994.9	5570.61	6163.38	7213.53	9189.42	11234.7	16394.6	19262.1	5936.71	6450.69	7569.03	7384.83	7819.25	8352.62	10793.4	5.57259	4.61221	0.769704	1.3602	11.206	4.98089	7.34672	1.29093	4.31618	0.739255	0.823803	0.501054	3.6262	2.14573
P33362	osmF	9	503.88	32571.1	355.009	498.919	404.899	433.71	398.235	529.987	502.297	403.598	383.62	406.595	402.565	282.911	432.129	347.381	2.74135	2.75629	2.74495	1.94902	8.89588	10.5108	12.3187	3.05343	2.04198	1.4763	4.93342	11.1618	3.42874	8.21268
P0AFH8	osmY	9	830.61	21042.9	4058.6	1675.57	4740.46	4601.15	3367.63	7740.38	11610.8	4285.45	3874.46	5032.6	4146.19	3820.49	1830.82	2510.31	5.7113	1.30519	0.147764	3.44286	6.14171	4.32195	0.752194	0.836673	4.97067	2.40446	1.36912	0.46709	3.91755	7.22554
P31677	otsA	9	585.73	53559.8	213.186	188.105	226.12	253.609	292.698	342.862	548.237	204.014	225.914	221.212	203.745	248.77	173.84	189.573	2.28661	1.13816	3.37628	5.71054	8.85544	2.26402	0.643506	7.28324	0.771157	7.5119	4.97288	19.7538	11.345	5.94863
P31678	otsB	3	227.98	29138.9	67.1078	50.3973	63.6147	68.8067	93.5695	91.4663	118.725	61.7495	58.0607	93.1325	61.0054	61.1049	55.0297	48.7533	14.4715	15.1602	6.06827	15.0138	1.59882	8.95479	6.05836	5.69009	1.2783	13.8352	7.06137	0.487958	3.11429	18.638
P25714	oxaA	17	1402.26	61468.4	901.414	874.65	966.497	959.978	950.205	1145.89	1250.84	939.457	921.731	916.63	992.081	1084.92	890.053	861.752	4.65476	0.234902	1.24718	4.04778	9.88724	4.55289	3.26138	1.57349	3.96416	0.745721	1.71748	2.85967	0.367113	2.77249
P0ACQ4	oxyR	10	637.1	34235.7	468.677	436.675	449.795	446.743	472.658	418.361	353.873	518.755	477.976	479.235	493.469	520.32	444.711	460.407	5.6274	2.73249	3.12331	0.930877	0.671303	3.96933	12.4976	1.12472	2.98322	0.0721345	0.540732	1.86213	6.99164	3.01448
P76086	paaX	5	219.94	35254.6	163.872	214.337	136.602	146.879	151.149	204.854	215.655	132.645	132.772	140.618	143.496	139.578	188.185	171.711	4.06393	13.332	3.90221	2.76036	0.887632	2.7541	0.224513	3.75557	8.45069	1.15817	1.77878	4.40845	1.34601	7.46823
P00903	pabA	1	56.63	20740.6	56.3651	36.4723	59.5613	49.1124	48.7988	52.3177	43.8213	51.3285	67.4594	28.9419	54.1177	37.8681	37.0455	27.038	30.1019	20.8463	10.6379	18.5505	8.01968	16.4574	7.91613	11.9421	4.7265	25.6946	4.53493	22.8005	0.324244	8.71581
P28305	pabC	1	44.21	29677.9	28.4662	24.6438	25.2219	28.9605	20.3939	20.649	17.1125	27.2856	17.424	11.9383	30.223	21.2686	18.9738	12.5961	19.6555	28.5465	9.1633	8.45244	1.14432	15.7368	84.9487	1.86462	12.1581	21.9396	9.80641	15.4338	29.0314	79.9387
P0A912	pal	12	1190.81	18794.2	8966.69	10744.2	9863.77	9534.98	10261.6	11447.7	11990.5	9261.88	8733.3	9153.77	10279.1	10260.1	12757.5	13038	4.73757	2.58384	1.10996	1.49945	1.31616	8.05021	2.06867	5.73541	5.61873	1.20982	3.54344	1.12862	0.253519	6.1379
P31057	panB	15	1037.28	28201.4	1800.25	2295.05	1833.38	1741.32	1842.9	1757.87	1854.75	1840.05	1833.92	1581.08	1768.73	1596.14	1976.15	2126.88	10.3432	0.862856	0.00657599	2.23663	4.66939	2.86853	3.39397	1.51164	4.93253	0.508015	2.8449	5.31495	2.51434	8.40922
P31663	panC	18	1126.88	31559.7	1018.45	941.583	1003.89	984.78	994.119	1032.55	1004.98	1075.69	1133.55	1068.72	1038.19	1098.16	976.864	1025.76	4.68443	0.170357	4.20309	2.46561	8.95209	1.60661	0.633658	0.332319	0.674338	5.48215	0.79004	0.649584	1.11339	0.493301
P0A9J4	panE	1	48.39	33831.3	27.5078	4.57343	22.1178	16.6172	22.8769	18.4548	3.98095	21.9741	14.4689	12.7472	12.867	18.388	6.43806	2.74503	17.6037	10.2944	14.1995	23.5451	14.0245	26.9825	36.6596	3.46307	13.9445	11.7581	4.89305	43.4425	2.9489	21.7765
P0AFI2	parC	16	963.48	83760.4	315.156	269.856	292.068	261.652	265.696	268.612	261.428	295.021	272.925	276.003	278.227	290.625	233.903	257.83	11.4272	3.35898	4.89122	3.09876	4.45847	0.454466	1.3533	0.860266	10.2136	4.09078	9.12432	8.1495	1.46683	3.75113
P20083	parE	13	534.01	70181.7	195.048	155.76	190.24	176.556	184.238	218.436	214.689	189.297	194.776	207.855	198.846	212.528	174.73	170.005	1.44604	7.10172	0.857846	0.193575	2.17237	1.79297	27.4131	4.67502	6.0961	1.00489	1.39331	2.26242	0.416611	4.94313
P42588	patA	11	527.56	49611.5	173.735	190.597	193.746	203.765	221.977	250.366	129.983	192.306	205.371	202.07	164.518	176.454	186.256	145.981	3.61252	0.256164	2.22892	2.47594	7.09423	0.929562	1.86948	6.03266	4.92399	4.77893	1.11364	5.47629	9.72329	10.6335
P0AFI5	pbpG	3	161.2	33847.7	83.7889	30.9383	42.7208	40.9495	17.3817	13.7475	21.0012	54.8179	30.7414	10.7811	3.62318	3.45421	20.7093	2.16151	7.01977	4.46012	6.84856	10.3312	6.72557	16.6614	31.9936	12.5438	12.1337	15.8388	0.402431	56.752	2.95865	4.86275
P22259	pckA	29	2131.29	59588	1136.18	8199.91	1354.31	1441.77	1452.15	1530.92	1444.7	1308.28	1362.67	1469.96	1620.18	1551.36	8603.46	7764.15	4.00718	0.5022	4.37873	0.567028	1.38771	3.66294	0.579362	3.22792	1.23089	0.266079	1.05778	0.0377107	1.17242	3.29621
P0A7A5	pcm	5	276.98	23225.3	158.157	174.723	169.901	158.402	172.226	148.182	147.689	155.021	154.107	166.271	146.023	144.331	158.111	146.781	3.64407	4.4953	12.6282	8.03011	3.86629	5.96472	4.03721	4.44463	1.41191	3.85064	11.6476	3.86639	9.19405	1.8072
P0ABF1	pcnB	9	450.16	53819.1	203.233	139.055	184.466	190.457	175.644	171.494	178.334	196.677	176.126	176.155	180.509	173.457	162.183	161.872	5.30295	9.00957	0.0138464	2.36603	0.117194	1.78254	8.73364	4.34553	1.14663	2.96067	1.42711	4.43279	2.67907	1.17451
P0ACL9	pdhR	1	37.61	29389.4	66.075	48.4134	73.6003	75.9995	59.5638	67.226	67.6211	71.1604	65.9665	77.4914	67.8599	68.658	68.4558	87.2025	8.18733	11.4101	0.40858	1.95132	1.78111	7.65204	12.6876	9.73256	20.7868	6.04307	7.27533	7.56023	22.6298	10.3184
P19624	pdxA	6	396.15	35073.5	137.508	134.382	131.133	134.588	133.17	103.573	96.9874	140.851	149.508	131.372	155.309	156.213	143.935	138.425	11.7501	2.47967	0.329955	9.43177	7.23365	0.195121	7.41991	7.5314	6.14827	5.49238	9.57466	0.221741	1.69926	8.42294
P05459	pdxB	22	1439.68	41323.8	814.029	666.789	809.935	809.726	830.867	779.667	790.584	838.434	836.433	831.904	866.745	866.689	695.226	712.681	1.32848	0.255744	1.87572	1.53834	0.384	0.111206	0.069226	1.01027	1.51828	1.53322	1.82057	0.927909	0.203597	0.961734
P0AFI7	pdxH	9	481.83	25511.2	546.747	536.2	517.737	512.056	551.34	466.474	405.949	501.141	509.271	510.478	498.609	478.563	486.788	495.848	3.75944	1.94354	6.67581	5.4013	4.53425	2.74214	1.741	0.129154	3.27812	5.16368	0.556573	1.91661	0.22419	2.9238
P0A794	pdxJ	8	745.81	26349.5	896.741	893.62	821.112	837.998	903.063	863.335	1025.59	798.459	778.472	849.413	838.278	929.191	916.439	1087.71	11.1593	5.97138	1.603	7.87564	7.06409	2.26601	7.10851	12.3624	8.63074	4.19433	8.41915	5.91348	0.382449	11.4199
P40191	pdxK	4	176.46	30810.1	167.857	160.775	148.822	169.311	175.332	156.756	178.754	140.642	143.523	138.092	150.432	140.825	150.308	165.848	12.3947	2.6961	9.88911	15.2747	16.4085	8.09508	13.2798	18.0252	2.33018	3.11501	5.79647	10.052	2.38763	0.894433
P77150	pdxY	6	392	31284.1	203.405	121.074	219.595	209.297	171.498	104.378	110.946	199.258	204.579	157.314	128.287	114.872	135.706	79.8266	7.45374	13.1456	8.23703	4.60758	0.553083	12.1143	9.3024	10.7833	2.47817	2.13659	0.984939	12.7714	12.7238	12.0891
P68767	pepA	24	1762.54	54827	919.109	985.33	1038.61	1034.85	1202.89	1060.63	1158.5	1002.3	1091.57	1092.87	1058.49	1250.94	810.621	1119.76	5.36034	5.69362	4.18069	2.39681	1.20303	4.29311	2.22647	1.21497	6.73716	1.31526	2.78612	2.94128	0.688113	0.0133119
P37095	pepB	4	194.59	46133.3	120.279	142.858	113.466	91.9454	126.845	121.831	99.9798	101.513	83.4904	113.317	114.238	102.25	148.352	152.816	5.42563	14.4219	0.888711	0.0337105	10.2228	17.3596	8.12559	1.97262	1.20174	5.17096	3.26965	0.968453	0.374372	5.71167
P15288	pepD	20	1472.18	52864.1	1836.5	2131.38	1584.31	1638.43	1539.19	1677.64	1811.62	1574.94	1523.33	1474.23	1578.84	1571.08	2014.28	1916.92	1.25395	5.55693	0.715681	0.0803336	2.70313	2.51271	1.29191	2.41045	2.98975	0.25654	1.3143	2.05825	2.30944	4.36114
P0A7C6	pepE	6	402.9	24537	105.568	472.931	86.3141	85.9651	81.5748	63.6681	86.405	81.2035	82.735	66.6766	82.2453	74.2957	445.809	361.587	13.883	2.39078	2.18156	5.97521	11.452	14.3068	42.162	1.55758	7.64058	19.1768	1.82054	0.407836	2.11025	10.7005
P04825	pepN	34	2127.17	98838.7	899.294	1047.51	829.319	841.241	868.172	874.335	772.376	877.635	854.19	811.376	862.987	806.578	1008.39	873.23	1.29168	1.7541	1.07659	3.7188	0.0600911	1.30656	0.334646	1.39909	5.84203	0.892625	0.40594	8.00028	2.27442	1.69743
P15034	pepP	15	1066.67	49766.1	611.21	763.106	639.428	647.382	649.435	750.61	820.133	616.883	609.479	625.155	708.187	685.273	817.869	841.652	5.13629	5.24534	3.84907	0.198089	2.77591	3.05043	5.13632	0.0499259	3.72339	4.31301	3.50599	1.13727	2.64894	0.103399
P21165	pepQ	21	1329.82	50126.3	1073.7	1292.98	995.164	1010.05	1055.09	1087.2	1104.4	1022.12	1003.04	1043.43	1054.16	1064.5	1358.38	1414.32	3.17469	0.169781	1.93193	0.00881947	0.325219	0.87702	1.72392	3.09724	0.154406	1.84453	3.25754	1.97553	2.65542	0.676877
P29745	pepT	14	954.43	44876.8	375.545	382.958	449.835	561.312	653.923	876.172	939.653	453.397	500.327	551.962	534.762	583.792	513.711	559.419	3.21186	5.47817	0.948113	1.49537	1.91638	1.33045	1.95396	0.663961	1.07608	3.59398	7.05292	1.94072	2.10699	6.85214
P0A796	pfkA	14	1044.44	34801.7	1236.37	871.159	1232.05	1321.08	1375.75	1431.43	1215	1325.24	1342.53	1437.45	1390.26	1319.83	1007.12	1007.95	1.97199	8.82372	0.205166	0.0839819	1.25895	1.04202	4.99226	2.77282	5.80341	1.80456	3.07324	4.56408	3.07343	1.39794
P06999	pfkB	10	694.66	32417.8	1078.6	998.709	880.852	908.534	939.597	1197.49	1400.28	866.731	872.902	846.828	941.791	970.311	1072.64	932.776	5.24852	1.86748	6.76819	0.546205	5.20761	14.9183	33.0092	4.46049	3.85393	1.11432	0.356928	0.420097	19.4818	2.86413
P0A9N4	pflA	7	255.73	28168	170.811	182.022	193	214.961	251.471	242.249	322.067	187.457	187.589	216.851	221.787	223.249	148.59	195.224	16.0028	2.09074	6.80324	4.66565	4.40331	0.226074	1.95029	2.87484	3.00936	6.68091	3.71599	1.50899	1.70745	2.19433
P09373	pflB	57	4811.68	85284.7	3530.47	4287.7	2665.24	2225.74	2059.34	2494.32	3922.87	2878.15	2597.19	2321.95	2366.05	2460.33	3634.15	3078.04	0.857339	4.75401	0.994631	0.584577	0.511869	0.76856	1.87241	1.05177	2.69722	1.69147	0.375258	1.29935	3.53555	1.84108
P0A6T1	pgi	31	2174.37	61473	2233.93	1902.48	2331.56	2309.13	2608.87	2386.35	2634.8	2173.53	2312.26	2408.4	2306.15	2290.53	1813.56	2116.24	4.29725	2.16988	4.30319	0.728752	3.35113	0.458237	1.91327	3.20777	5.51109	0.512725	0.135436	3.21974	0.97481	5.79257
P0A799	pgk	35	2877.21	41074.6	9575.84	9193.77	9883.96	9893.92	10462.3	10552.4	11581.4	9795.92	10150.4	9903.01	9681.28	10154.1	8458.06	9069.15	2.76553	5.95659	3.60828	4.60081	3.47861	0.402017	1.3543	0.446079	0.738807	0.337038	1.56653	5.8157	3.3395	3.19232
P52697	pgl	12	610.31	36266.9	1381.64	1484.54	1596.92	1612.54	1933.27	2059.39	2272.14	1447.95	1543.28	1684.83	1575.81	1661.52	1459.4	1594.16	2.32307	0.893356	6.84411	0.211952	2.21713	4.9237	1.44257	3.75647	4.77651	4.07581	1.58539	2.0547	3.08735	4.94822
P36938	pgm	29	2051.7	58306.5	1275.56	1432.94	1140.77	1158.22	1209.84	1310.32	1278.65	1206.99	1202.51	1127.8	1252.77	1273.95	1386.41	1394	4.68257	0.54486	2.4284	1.03353	3.04814	1.7966	0.0274573	2.13752	1.7198	2.64056	5.17591	0.910008	1.56076	4.74205
P0ABF8	pgsA	3	111.42	20669.1	254.237	187.055	110.735	128.238	114.421	110.861	132.932	112.049	115.75	115.315	162.171	120.476	231.709	233.951	34.6841	7.57101	1.38999	11.3398	4.4273	14.0745	17.0807	4.42459	8.39054	13.1733	44.0913	7.11574	5.85171	17.6046
P0A9J8	pheA	16	1157.89	43066.4	1466.86	1318.44	1733.61	1634.03	1733.9	1493.62	1187.64	2069.52	2142.43	1976.55	2015.33	1972.62	1256.15	1272.9	7.67159	3.36177	4.87544	2.96441	2.00397	1.05413	3.5539	1.31094	0.627322	4.20832	4.59422	1.07991	7.77834	0.803859
P24207	pheP	1	116.58	50625.9	54.5719	42.3254	54.8333	57.4628	51.0163	61.8526	50.7796	60.2311	51.3167	49.5788	56.9276	54.5528	46.6012	44.5505	23.8042	1.17431	3.9054	0.422058	8.10444	12.4522	16.5708	14.8299	0.459493	9.57789	8.09676	16.1326	1.35659	0.387971
P08312	pheS	24	1740.91	36790.7	2892.12	2242.93	3284.77	3181.16	3288.44	3373.15	3137.66	3374.35	3301.54	3672.67	3576.77	3653.25	2365.91	2554.17	3.61055	4.93659	0.574073	0.946901	5.85556	2.67097	2.44617	0.863412	1.15194	2.09187	0.0033393	4.74815	0.897348	4.59621
P07395	pheT	48	3514.05	87305.4	3119.2	2487.96	3337.88	3300.87	3509.9	3473.39	3425.11	3688.26	3702.23	3700.03	3770.47	3978.16	2481.49	2721.16	3.59421	1.62146	1.55921	0.151776	3.30225	0.365544	2.40426	3.58907	3.68421	1.4347	2.83026	3.94107	0.667994	3.65198
P0AFJ1	phnA	1	66.97	12319	178.991	267.83	236.402	243.204	234.723	305.288	432.834	234.027	205.447	258.653	212.315	232.185	211.466	220.272	9.37375	9.13567	5.45612	11.8202	12.0689	5.22013	1.06255	34.3378	9.70625	6.36971	12.7172	0.737375	17.9472	4.01512
P16681	phnB	3	142.41	16142.7	24.1853	60.2275	56.484	51.399	125.904	350.14	930.208	52.2342	60.652	90.7812	105.009	122.053	93.2426	144.101	19.9891	0.328438	5.20144	0.867028	0.320743	2.35728	10.3143	0.645184	6.70645	1.9332	5.1565	23.9305	6.14257	9.09746
P0AFJ5	phoB	2	79.44	26398.4	41.3918	79.2534	43.4619	44.779	41.762	57.0343	52.8792	58.0375	62.9726	50.1487	32.6361	57.0942	65.6966	54.8482	10.5606	0.478165	10.0197	7.899	5.05415	14.2192	12.9229	24.1724	12.0053	0.549731	14.5264	50.6632	1.00668	20.7284
P0A9K1	phoH	2	79.64	39221.9	20.8856	9.07779	66.8048	66.8214	68.1743	46.8927	22.2076	75.8969	76.7439	47.9731	34.5395	17.216	16.2473	5.42	32.3156	4.75087	6.97586	0.150222	22.5729	5.80827	6.99206	7.07171	2.98765	16.349	31.2692	32.1133	5.99528	2.00152
P23836	phoP	15	831.42	25501.3	1103.95	1154.02	965.482	1060.08	963.145	1027.42	978.692	946.091	927.863	911.82	963.306	911.465	1319.62	1159.68	1.69063	2.04333	1.02196	1.55839	11.9734	1.79337	1.4209	1.82128	0.993329	4.19465	2.31053	3.34325	3.29101	2.49504
P23837	phoQ	4	118.31	55246.8	32.6172	36.6332	25.1952	28.6125	29.8754	37.3706	41.7058	30.9582	29.7932	26.5949	35.4934	33.2173	41.7411	38.5161	13.6746	5.73764	0.464011	17.1083	19.6077	30.5448	1.39517	14.8625	5.75979	16.1171	1.3348	11.6409	0.594904	0.641551
P0A9K7	phoU	13	700.46	27381.7	446.022	568.028	492.319	536.097	549.078	619.251	593.347	543.346	533.505	580.798	543.1	1721.8	546.022	584.568	2.21921	2.49837	6.86503	10.1604	0.890534	3.17359	8.49768	0.95607	4.3956	7.11416	0.361305	96.9086	3.51643	0.629106
P0AFJ7	pitA	5	309.7	53336.4	404.456	299.807	324.934	362.179	378.697	450.587	508.725	378.133	344.999	384.275	419.43	418.969	321.622	362.625	13.0793	4.35825	1.94911	10.6392	11.8875	3.99053	0.00333325	5.27035	7.20707	5.04152	3.57584	5.80212	1.6988	5.66852
P0A921	pldA	4	223.12	33124.2	63.6017	73.4113	58.2452	69.1345	49.108	71.6412	59.9984	59.0328	42.9883	53.4008	48.6609	42.7549	47.0713	38.3689	33.1782	0.249934	6.30131	7.35314	21.9019	9.54163	46.77	14.5873	9.60829	12.853	7.42602	4.78343	24.3306	2.52816
P0A7A7	plsB	24	1331.88	91305.5	399.074	358.555	378.361	378.128	404.573	438.868	485.401	404.692	425.484	399.974	435.714	473.364	377.507	440.07	3.73386	6.22537	3.77227	4.06859	1.56165	0.346552	2.22808	0.0168539	0.0495013	1.45894	2.5664	2.57809	0.015896	4.36141
P26647	plsC	3	103.57	27417.5	111.646	85.5614	327.406	244.981	539.476	72.9913	219.587	282.427	395.283	1100.48	264.499	312.565	87.9267	178.195	5.92705	1.50901	59.7097	83.6604	62.6313	77.3836	109.997	85.6009	83.9818	3.67489	71.7541	88.6605	12.9616	59.309
P27247	plsX	3	83.27	38172.5	52.5889	79.4005	48.8803	51.2103	51.1647	52.3179	70.294	53.0034	50.8931	46.0646	54.0467	50.7166	53.9132	52.9499	16.543	15.1525	8.63084	9.31579	30.3385	4.44296	46.8559	13.984	11.0291	23.2155	11.2508	10.2894	9.94555	10.1798
P0AFK0	pmbA	21	1650.04	48321.4	870.852	795.55	806.119	790.181	834.343	812.633	754.007	813.2	839.237	785.641	766.606	799.846	735.478	706.528	3.06576	3.89991	5.31719	3.21372	3.02345	5.58631	0.33189	1.07215	1.58041	2.89356	4.17481	4.73371	4.46223	3.21297
P37590	pmrD	1	63.68	9845.97	66.3041	206.963	194.856	136.751	123.12	111.994	59.7524	134.928	139.003	273.578	89.1673	97.1347	158.233	171.48	25.7435	17.8171	21.9714	16.0945	1.46815	27.6326	19.3645	36.3177	0.31751	36.9303	38.1706	3.08864	2.34161	10.8822
P21369	pncA	2	123.84	23329.3	130.224	127.355	109.453	113.379	110.095	94.4225	62.5949	119.533	126.296	111.622	126.599	124.699	118.543	128.626	15.14	7.63033	2.20367	11.3372	20.6688	0.308993	16.3147	0.733781	12.9431	13.674	10.8342	2.30776	6.4134	21.4024
P18133	pncB	17	1118.1	45850.3	568.733	444.458	481.702	423.55	331.79	194.306	143.506	471.074	399.572	316.065	276.322	245.503	322.514	169.503	4.00357	3.18199	1.23872	0.0483011	2.46377	3.57771	6.49186	3.20489	1.98528	3.13479	2.57006	0.581244	2.17298	3.17149
P05055	pnp	44	2730.34	77035	2703.23	2792.09	2661.02	2695.23	2689.39	3013.57	3230.1	2732.55	2747.77	2839.44	3003.32	3105.13	2844.89	3247.4	1.71631	3.46226	0.166093	0.637969	1.52831	1.50437	0.336634	0.362107	2.64266	0.586498	1.51689	0.214326	0.28316	0.0181204
P07001	pntA	23	1414.81	54570.5	2070.72	1168.56	2094.94	2078.81	2164.97	2045.05	2163.69	1961.29	1915.3	1928.95	2001.29	2126.33	1217.79	1320.03	4.33453	7.83468	0.887263	0.159616	4.61075	2.68382	0.689929	0.997465	2.10611	1.91328	1.87247	1.63285	6.59177	0.834371
P0AB67	pntB	13	952.21	48673.5	2545.75	1380.38	2567.15	2614.01	2620.32	2918.72	3248.1	2439.2	2408.09	2571.38	2700.05	2749.14	1706.09	1842.03	3.08547	2.53932	0.345584	1.61028	1.32062	1.59376	3.53226	1.55883	0.264798	1.25081	3.69977	2.09019	4.99302	0.182378
P00582	polA	35	2127.23	103036	559.348	599.144	529.429	541.826	537.137	590.842	650.069	576.322	559.874	521.714	616.05	615.359	561.593	627.876	2.04995	2.32061	4.12917	0.187707	0.413607	0.317512	4.93897	1.35114	0.777949	1.69454	5.53528	2.05127	3.24515	2.52167
P69874	potA	9	510.05	42983	273.873	214.408	279.757	290.852	353.64	281.233	278.874	297.388	315.843	294.486	292.638	339.859	236.172	222.449	12.0126	8.01816	0.701102	5.60201	1.90581	0.211858	2.54871	13.4136	2.02312	14.4065	0.818655	1.78659	7.24457	1.88353
P0AFK6	potC	1	114.53	29073.7	43.368	44.7314	61.197	63.1717	58.0211	54.408	49.4843	60.1313	52.7105	45.1862	62.5745	50.077	58.6418	43.4514	15.1283	4.76504	7.0072	2.00198	15.7313	13.0777	7.63718	5.19713	15.1466	7.80973	3.54362	6.02064	14.2879	3.01483
P0AFK9	potD	13	836.85	38824.5	1412.04	2122.94	1864.17	1767.58	1482.01	1591.84	1667.13	1805.38	1670.94	1729.37	1504.54	1506.54	1811.92	1951.95	1.79981	11.8532	1.96588	0.772075	3.53561	4.79895	0.559101	2.11915	2.24353	1.91662	1.73382	0.822824	1.15645	1.46741
P31133	potF	12	911.04	40796	1275.56	1714.1	1444.68	1601.68	1481.62	2067.75	2263.25	1568.38	1657.71	1724.17	1741.07	1667.11	1765	2014.87	3.81576	1.86183	1.38017	0.666194	0.535194	1.11678	1.00446	1.83135	1.74505	5.60128	2.42678	2.83876	2.01722	4.38181
P31134	potG	7	315.86	41885.7	132.912	157.277	123.689	116.768	110.051	111.761	108.33	132.312	119.154	104.484	99.2402	95.5853	146.382	105.398	6.30683	16.4215	1.12811	16.2481	0.687291	1.79783	13.7605	2.03687	12.242	0.245913	7.23346	16.5593	5.26353	0.0193631
P0A8N7	poxA	1	65.98	36934.4	56.0108	55.6837	61.4783	54.2145	58.54	47.1013	50.2694	55.0238	57.3286	85.811	52.6866	55.8425	39.3855	60.3681	18.0582	10.5642	15.7489	20.6271	2.17205	25.8874	9.49356	3.85577	22.8976	9.57256	7.55776	14.6154	4.9614	25.9356
P07003	poxB	17	928.36	61953.5	536.938	474.084	552.905	631.394	768.41	953.197	1256.62	526.875	527.151	602.732	598.663	617.837	473.909	575.813	4.11718	1.86357	2.21956	1.14732	6.83103	1.36114	4.97519	1.97008	0.139309	3.10175	1.28277	3.75799	4.23643	3.62936
P0A7A9	ppa	6	245.03	19673	373.989	641.231	573.349	574.225	1446.2	409.555	470.834	788.305	928.493	920.219	560.603	784.698	818.066	857.305	6.8542	1.27267	1.99836	1.81728	3.27606	1.97862	4.14107	2.16817	4.07473	1.29395	0.7937	7.45263	4.86516	0.379218
P00864	ppc	73	5144.62	98982.2	3947.71	1619.98	3517.51	3577.28	3488.64	3234.11	2783.3	3516.73	3522.39	3341.91	3515.28	3526.65	1611.89	1628.55	1.7875	1.79886	0.965996	2.93821	4.57052	0.362334	1.77933	3.43559	3.40303	1.04257	0.0499214	0.196955	0.843079	0.763463
P0AFL3	ppiA	9	580.09	20400.4	1379.48	1390.67	1289.21	1260.22	796.216	1445.04	1482.38	1381.39	1237.03	1307.82	1349.14	1103.49	1303.93	1036.71	4.67093	4.7257	1.6694	2.05141	7.83821	6.82476	2.65788	1.95626	9.62545	0.854522	3.19563	0.588631	0.448672	4.92555
P23869	ppiB	12	695.07	18123.9	2950.71	2253.93	2539.57	2567.68	2402.81	2807.09	3090.12	2549.83	2440.72	2432.81	2492.2	2407.41	2476	2096.25	6.29445	0.30974	6.08016	0.820472	7.47398	0.377851	1.8977	1.8412	3.14073	0.512385	1.83199	3.68166	1.92424	2.21105
P0A9L5	ppiC	7	264.2	10207.4	955.344	1123.95	926.217	843.71	811.476	644.854	617.721	924.08	903.854	740.759	791.951	723.365	961.119	812.447	7.98308	13.3337	16.15	0.91575	14.2901	9.76879	27.4429	20.4737	7.05754	2.93952	23.367	21.7567	3.85729	3.3363
P0ADY1	ppiD	29	1964.18	68089.8	839.616	887.573	886.568	903.509	905.672	950.987	1024.68	903.376	875.329	911.974	949.049	965.721	972.032	1073.25	3.2209	2.13109	1.23423	0.555275	7.16709	3.0463	4.168	0.319945	1.52708	1.23089	1.64131	0.584139	0.700338	0.527077
P0A7B1	ppk	17	912.61	80363.2	167.132	143.018	172.989	166.576	205.903	206.187	227.934	180.692	158.511	183.978	175.473	202.949	164.732	182.702	2.32896	5.25282	1.51308	2.15413	6.0991	3.92716	0.616735	3.77402	0.33265	6.20713	2.7442	0.35833	6.13059	3.21493
P0A7B3	ppnK	3	232.03	32527.8	118.224	126.045	114.895	125.933	129.639	151.721	159.903	125.075	136.159	130.392	148.976	141.407	134.994	135.787	5.53828	8.66706	9.59267	0.476735	25.7311	7.40794	8.9427	5.11916	2.90308	4.80869	7.06849	11.5811	6.49881	13.4256
P23538	ppsA	36	2107.03	87361.6	983.201	2718.75	955.497	918.065	928.863	883.122	895.632	868.521	863.441	900.037	889.716	909.789	2846.82	2955.64	2.15445	5.33798	3.52318	5.23427	3.31128	3.20545	6.56275	2.30397	2.3109	1.34869	0.641671	5.28049	1.22065	0.780198
P31992	pptA	1	71.68	8649.4	179.768	370.993	102.955	67.9312	32.6284	7.07805	6.55776	122.549	74.1356	25.2333	6.9292	8.04611	163.709	8.02467	14.154	5.25201	5.19774	3.11951	1.72437	11.3277	26.645	0.939324	5.86994	41.1126	22.7995	14.8977	20.705	7.38677
P0AFL6	ppx	5	291.06	58081.2	106.798	105.042	87.9137	85.4575	84.3104	83.4958	88.6381	84.7361	79.1592	86.4266	89.4031	94.3796	85.2322	88.831	8.29646	16.5936	6.34168	1.17085	6.6502	5.9795	5.19477	8.39713	0.390645	0.652933	1.7136	0.319386	6.22677	8.28377
P43671	pqiB	2	46.21	60464.5	11.2748	18.5701	18.6207	17.4419	16.2836	22.7602	13.8284	16.703	16.8798	14.6348	11.1464	17.1081	12.9076	5.74956	22.9949	26.8683	1.87544	9.89452	3.8102	13.5256	0.446417	1.53003	1.11798	10.159	0.40103	4.79765	20.8573	8.23334
P31828	pqqL	6	304.79	104574	19.8623	31.4278	26.3149	22.5824	26.756	27.0088	27.9653	34.5905	38.0801	39.7592	33.7243	33.8015	33.8484	31.8954	4.72051	5.2112	8.14852	5.47652	10.0899	14.0308	9.06811	3.87202	2.59509	3.22212	4.74753	3.45256	5.19926	2.87436
P23865	prc	29	1771.5	76597.7	666.541	620.577	679.611	654.921	668.161	714.623	739.613	681.52	716.752	706.135	735.541	649.416	671.344	617.11	5.03795	3.66917	0.327639	0.649813	8.44341	4.66569	1.22989	0.674856	6.80089	0.543381	9.25109	6.83864	1.44415	1.92311
P0A7I0	prfA	10	417.74	40474.2	123.373	102.051	141.172	129.994	116.213	111.99	97.0451	125.585	127.158	136.664	138.211	140.536	85.6098	77.9591	6.24629	13.3956	1.03672	0.360543	0.449524	1.35181	47.7758	10.5191	6.58457	5.84883	2.30643	11.9159	3.01531	0.512074
P07012	prfB	15	847.27	41207.3	1270.59	957.506	1198.53	1125.49	1079	986.724	918.414	1183.48	1139.65	1084.98	1137.97	1102.05	1064.55	1010.37	4.63294	2.56898	0.649186	0.503216	0.773393	3.04415	2.39902	0.0143496	1.90788	0.359685	0.707018	3.68508	2.53083	4.95404
P0A7I4	prfC	20	1362.41	59518.3	749.73	621.863	746.875	743.398	749.199	759.035	747.352	781.82	750.938	743.259	801.549	763.206	625.453	643.562	2.31953	0.871095	2.0319	3.62132	0.863981	1.89819	0.581427	0.319233	2.80691	2.29967	0.234197	0.0844385	2.05219	1.46205
P07013	priB	1	45.99	11416.8	44.1045	40.4766	65.249	71.449	50.4355	40.7859	38.9552	72.6913	61.8547	47.5854	68.8755	56.314	40.0912	26.8475	28.6728	5.3946	14.5186	16.1704	8.04932	16.7626	18.5092	2.91557	20.6747	2.63309	8.78624	4.65351	5.91059	15.5282
P23862	priC	2	120.89	20344.8	49.5409	67.4589	67.511	52.7346	38.0583	46.2882	39.7919	69.6941	60.8883	46.2888	52.8278	52.6985	71.5154	62.5187	21.0015	20.6041	0.12453	10.7298	14.4048	23.2495	2.87846	1.46301	11.605	1.56371	2.0778	3.60576	7.11707	25.0063
P0AEX5	prkB	4	232.03	32305.5	70.0512	102.461	94.4156	75.9119	98.957	108.25	97.3286	93.2693	90.1845	96.3518	70.8963	89.4607	130.769	145.817	15.1846	26.1337	6.00735	2.57436	1.38831	1.31962	19.2486	18.031	22.2948	8.94445	1.13776	5.05782	11.8919	12.6535
P27298	prlC	31	1939.11	77100.6	832.94	764.768	854.405	875.191	941.485	967.425	1031.7	867.257	909.852	905.097	860.975	857.625	789.484	782.099	2.02397	3.07416	0.205322	4.85125	5.71857	2.79094	2.62949	6.55194	2.57248	5.16147	4.28494	4.39263	5.89496	0.227274
P0A8T1	prmA	5	339.58	31838.9	273.782	251.762	282.635	279.048	302.184	300.088	280.378	284.742	280.697	287.268	279.539	300.775	246.354	269.509	4.60433	6.91914	0.188463	1.68981	2.56337	1.91953	18.7846	3.76054	1.39506	5.85206	7.59448	5.26699	0.696815	0.178879
P07004	proA	19	1398.29	44584.2	866.762	729.487	822.525	801.312	834.083	856.542	854.329	848.002	879.086	889.76	891.693	876.017	714.636	777.208	2.9476	0.997094	3.25409	3.6926	7.91233	2.2467	5.66841	3.68809	2.61478	1.06645	4.24274	0.288457	3.73215	5.17248
P0A7B5	proB	16	1228.46	39014.5	635.637	463.989	637.364	605.475	607.519	505.704	403.292	650.48	630.415	654.079	618.748	572.573	467.388	456.834	4.92003	7.38305	0.681823	0.0127787	5.86116	3.60758	0.162935	2.73201	4.86175	0.339406	1.26872	1.27227	1.56118	2.37255
P0A9L8	proC	7	472.79	28108.5	783.039	659.539	772.492	825.153	832.365	982.993	1088.89	761.895	703.229	840.337	755.779	776.361	755.939	904.351	1.61688	5.87306	0.5335	0.179377	2.56023	3.51112	5.01195	2.22886	2.21507	3.98046	1.9981	2.29632	4.69182	4.15024
P0C0L7	proP	8	422.89	54792.1	439.015	138.869	510.411	537.228	496.307	501.881	437.963	517.52	465.981	472.479	478.901	440.924	198.003	194.191	6.07402	8.24954	12.5971	2.01519	6.0515	8.28455	11.6516	1.80868	10.7302	5.4984	4.99552	4.02836	0.996298	7.58192
P45577	proQ	11	905.6	25858.6	1662.55	1205.21	1381.48	1363.2	1206.22	1141.41	1069.26	1451.53	1272.45	1268.04	1242.05	1176.44	1114.71	987.199	2.7927	9.44489	0.844446	0.519095	5.36985	6.38305	5.65405	1.22163	2.61733	1.07158	0.464574	5.77397	6.0752	2.89175
P16659	proS	40	2940.57	63634.7	2616.98	2172.19	2421.82	2423.59	2398.46	2378.15	2479.76	2454.38	2341.2	2413.39	2560.28	2533.66	2200.77	2160.63	2.06965	2.0342	4.04499	0.729411	1.69107	0.889329	0.554611	1.06379	0.031946	0.634534	1.11929	2.83552	0.118342	0.982847
P0AFM2	proX	3	203.06	35981.9	278.322	323.174	325.666	324.424	316.265	316.485	302.062	362.606	372.727	337.513	358.622	371.53	330.569	374.41	16.4941	4.11272	4.49673	4.49499	17.8642	1.83512	17.9354	21.7429	8.96936	1.09216	7.73479	4.2645	7.17022	19.0957
P77541	prpB	4	306.19	32096.5	44.4329	648.539	47.357	38.4831	51.5727	311.954	323.717	35.9933	35.5919	51.6369	77.3466	78.7097	422.747	260.737	29.0115	2.46124	34.3477	11.7695	22.8128	2.98276	1.16379	41.9869	12.6248	7.436	0.965281	7.47286	10.1902	1.92003
P31660	prpC	7	307.67	43057	36.0169	360.264	25.1591	16.4846	43.1286	250.494	520.981	16.88	16.2007	28.8623	39.4087	77.6408	118.796	95.0597	62.3623	17.8832	12.1891	2.71088	20.8551	10.7703	3.76196	24.8632	34.3483	8.27828	9.96985	8.84815	3.49538	6.96543
P77243	prpD	12	954.18	53899.5	46.5381	794.653	27.7796	27.9673	31.9742	117.376	113.297	35.2094	32.494	28.2346	38.3908	36.841	450.083	333.352	31.1633	4.71544	4.83607	7.45396	4.4787	1.84736	9.90303	4.45526	9.59487	4.37626	3.04237	1.95442	3.74958	6.60474
P77674	prr	9	650.4	50779.9	81.5797	1343.23	135.088	175.343	248.01	217.737	144.431	113.371	151.025	130.779	93.2778	92.4383	810.974	695.545	17.8049	0.226725	3.00783	5.18053	7.29411	1.86045	2.20156	18.2065	17.0959	7.21722	11.7894	16.6988	5.91147	6.04596
P0A717	prs	21	1769.45	34178.7	3831.85	4082.37	4089.23	4007.02	3999.9	3653.18	3396.19	3821.31	3964.19	4082.72	4071.14	4185.21	4224.41	4800.24	3.15858	1.78328	2.90698	0.00876218	2.26375	2.66572	2.18182	1.28232	4.49933	2.28216	3.11265	1.98411	1.65812	0.676743
P0A8K1	psd	12	709.13	35893.7	1065.06	942.157	1048.41	1024.16	1086.48	1255.01	1345.97	1146.4	1151.93	1110.4	1226.75	1188.5	931.497	983.7	2.92108	2.59535	0.924488	1.79111	1.93792	4.1832	5.8445	7.50339	0.0196377	1.42313	0.372428	2.75678	6.3162	3.84138
P0AFM4	psiF	3	218.86	11660.9	128.77	110.242	254.767	358.935	74.1355	690.692	1059.51	238.669	243.266	266.765	176.518	152.493	109.021	162.423	14.6431	9.5973	10.1935	11.1702	7.92953	8.49898	9.15883	11.3489	12.2501	6.3299	4.04069	0.060229	10.8513	5.66171
P0AFM6	pspA	10	808.98	25459.2	829.012	889.344	936.965	973.448	1233.05	1753.34	2262.39	1104.26	1207.23	1329.53	1488.41	2031.19	979.752	1386.69	5.88599	0.859681	4.79614	0.900523	0.163949	1.31526	2.92839	8.39947	5.67266	0.943113	2.28361	2.12222	2.768	12.4316
P0AFM9	pspB	2	114.22	8739.6	327.498	297.938	447.737	398.164	538.247	741.452	1287.99	558.326	616.537	576.177	670.021	416.355	221.342	363.528	30.524	5.64571	33.4026	7.75138	14.2086	3.06771	7.56873	2.62319	1.62716	4.2129	7.18809	8.19728	12.9763	20.8064
P23857	pspE	3	160.65	11450	416.038	1841.29	279.126	247.989	148.443	210.227	259.855	284.421	220.781	214.015	211.537	149.517	1051.49	456.542	10.9974	3.04663	7.63114	9.34193	3.85505	17.393	13.486	5.77322	9.07599	22.5678	19.2661	16.9019	3.5727	1.03229
P23830	pssA	16	1100.25	52750.8	437.576	552.372	442.89	442.314	535.956	572.297	595.292	419.54	462.886	495.401	481.528	504.566	504.837	590.42	5.38463	3.30207	1.78623	1.96112	4.82413	1.3249	9.23067	2.01135	2.07652	6.79861	8.43298	15.2522	3.78646	0.286277
P07654	pstA	1	84.6	32282.4	10.1727	11.6763	9.3885	7.463	14.387	13.9615	11.7716	13.549	11.9651	14.1203	14.2605	17.7329	20.4888	18.3584	30.9532	4.93655	46.5753	29.8816	20.1137	19.5421	6.39583	7.79454	65.0133	4.17957	51.1404	10.2135	12.2161	52.82
P0AAH0	pstB	8	431.92	28990.8	289.567	327.043	265.719	257.452	258.39	230.71	267.82	275.722	271.024	265.917	263.989	249.698	335.966	332.024	4.95582	12.298	4.01945	8.05556	3.29952	13.8592	4.22558	5.55614	6.6185	6.6836	5.48312	2.28171	5.97237	8.94785
P0AG82	pstS	10	631.18	36983.1	350.306	648.883	442.094	440.253	394.311	259.459	478.637	415.649	400.149	446.822	357.46	382.16	615.195	555.086	9.30817	4.25753	1.12527	5.77475	3.42506	2.04392	0.696427	0.700545	2.75699	6.29224	8.37188	3.51743	7.34149	1.849
P33025	psuG	2	61.36	32871.4	5.57639	62.1971	4.50049	4.92601	15.3954	1.94226	13.5446	6.47086	9.0038	26.1539	1.41062	3.58783	65.7756	43.1776	101.836	2.90645	102.806	139.043	3.82702	135.451	121.654	47.3587	2.16751	26.5857	0.850161	28.8376	4.04964	17.6973
P0A9M8	pta	34	2516.45	77105.9	1372.03	1491.26	1361.16	1449.98	1409.37	1398.73	1327.21	1506.17	1472.94	1428.64	1470.21	1406.43	1460.65	1389.31	2.61802	3.55235	1.92813	0.362358	0.189372	0.960655	1.35527	1.5612	5.60896	1.27023	3.97889	3.03525	2.19935	2.21733
P0A7D1	pth	9	424.78	21051.1	512.627	389.302	520.662	487.517	512.694	479.983	432.344	481.884	476.615	559.62	461.149	505.062	388.988	374.739	15.1587	4.53833	4.20899	1.79328	6.82993	4.17146	7.96959	1.58208	1.66492	0.471257	2.19303	7.1931	0.0279503	3.71932
P05458	ptrA	12	684.22	107623	81.8931	53.4687	79.2479	76.3268	85.4573	99.2316	115.571	100.952	87.6972	95.5626	103.406	97.2337	60.7113	58.1791	7.80858	7.45728	2.69429	0.579741	5.04397	0.242365	4.31361	3.88131	2.89837	8.87469	4.679	3.44323	10.0585	1.99111
P69786	ptsG	16	1289.34	50625.7	2545.5	590.667	2416.91	2427.29	2869.23	2997.75	3310.8	2409.54	2375.19	2359.6	2462.84	2544.4	576.919	596.801	1.93479	4.76349	2.4102	2.94333	8.20195	3.10934	2.23166	0.909981	2.15148	0.0633048	1.318	2.48122	5.30288	5.43443
P0AA04	ptsH	7	696.9	9095.73	9542.71	6800.88	10126.6	9860.77	9521.59	10065.6	11353.2	9780.21	9347.07	9792.23	10415	10549.9	6305.98	6346.99	4.46947	19.4374	2.87453	2.56614	4.6212	5.50645	0.810401	6.95295	1.85533	4.83324	2.52305	5.99409	6.18236	1.93756
P08839	ptsI	43	3656.17	63503.9	4380.74	1892.77	4713.95	4801.52	5278.27	5289.21	5284.91	4974.65	5244.67	5248.5	5071.29	5366.46	1789.56	1954.68	2.52922	5.90308	2.10476	0.800161	3.09082	0.201468	1.89352	0.408424	0.734285	2.87691	0.634297	0.907807	1.48814	6.69911
P69829	ptsN	4	382.35	17930.4	335.207	343.112	331.647	335.767	359.791	378.93	343.349	357.97	356.942	397.017	374.2	405.05	412.945	426.121	6.36176	12.505	6.70345	5.15665	3.34719	2.4744	20.4509	2.99856	6.03883	0.192492	2.88174	3.47791	2.82306	6.90208
P37177	ptsP	14	696.86	83644.7	154.166	149.066	166.41	155.571	151.393	157.95	155.96	152.331	152.211	157.564	138.821	145.138	137.659	131.563	2.4575	2.46741	1.42728	5.82886	2.1088	1.23165	2.78276	2.65489	1.00713	3.62183	1.84069	6.45812	4.09269	0.393256
P0A7D4	purA	26	2002.3	47297.3	4407.62	3470.03	4371.64	4253.7	4292.77	3967.91	3373.65	4326.58	4280.03	4101.34	4419.2	4179.3	3587.23	3434.31	3.74608	0.432494	1.55525	0.592325	4.59845	0.554741	0.550885	2.36676	3.87282	2.76622	3.5595	2.5452	1.91547	4.02358
P0AB89	purB	25	1610.62	51492.6	1786.88	1269.47	1904.61	1802.68	1897.24	1714.48	1491.34	1936.68	1935.4	2007.79	1902.32	1962.89	1333.95	1350.03	5.16531	4.20568	1.99057	3.12768	1.2558	2.19229	2.50678	0.220936	0.21415	0.515119	0.0914124	0.126291	0.517594	5.61339
P0A7D7	purC	21	1387.35	26959.7	3718.34	3626.94	3748.15	3720.77	3766.48	3423.9	3096.44	3538.22	3639.1	3706.63	3511.44	3656.97	3936.32	4188.39	3.31772	1.45568	1.8951	0.0859487	0.479169	1.41359	2.99326	2.06698	4.8061	2.58097	4.02486	1.67845	1.43196	2.8667
P15640	purD	16	1289.78	45893.1	1483.61	1021.7	1223.37	1297.06	1142.37	1172.55	1060.16	1219.24	1165.2	1120.22	1197.7	1169.13	1063.73	985.234	6.73979	1.38024	1.94836	2.4277	1.91174	4.1049	10.8776	0.186945	4.43955	1.66703	0.433639	1.53661	4.91401	2.80871
P0AG18	purE	5	543.25	17751.2	1813.29	1159.16	1687.93	1619.5	1667.97	1685.89	1476.07	1640.35	1577.16	1625.61	1623.26	1480.56	1186.18	1129.53	3.87941	3.71284	1.119	0.151624	4.94898	0.634705	4.21672	1.63009	2.39168	3.05971	2.29409	7.15479	0.680261	3.65655
P0AG16	purF	18	1267.79	56434.6	927.692	612.066	784.309	702.379	581.812	434.841	328.424	843.707	792.951	745.258	790.102	777.124	532.545	478.716	8.3446	2.31827	0.419769	1.28549	5.6914	3.95121	2.84587	6.03048	4.40726	1.99667	5.70278	6.34228	2.8819	6.30108
P15639	purH	36	2636.6	57275	2613.27	1895.66	2649.29	2483.83	2442.47	2205.18	1931.28	2504.04	2493.23	2446.75	2453.06	2306.37	1943	1843.28	3.76253	3.67402	1.87953	2.72887	1.84263	2.37407	1.13188	2.27412	0.468038	2.14181	3.58554	0.485734	1.91404	1.92307
P09029	purK	5	346.44	39418.3	387.536	257.159	463.728	435.23	433.782	467.266	349.361	389.476	435.067	263.499	419.469	435.988	315.513	289.606	14.9754	13.5645	6.05108	3.37478	3.90494	0.874071	13.5851	1.18711	16.2332	1.62816	24.0929	4.25768	46.7606	67.101
P15254	purL	72	5024.07	141296	1846.47	1653.93	1712.13	1714.3	1633.49	1598.73	1439.81	1806.27	1789.11	1693.32	1786.83	1718.38	1547.92	1561.46	2.30306	2.05207	0.670507	0.311189	3.16454	2.12309	0.38122	0.462339	0.963168	0.510054	0.833359	1.52462	1.44904	0.111768
P08178	purM	12	1067.83	36812.6	2451.97	2086.01	2320.58	2346.47	2270.51	2224.49	1860.17	2273.94	2144.75	2291.01	2213.45	2152.81	1867.31	1783.52	2.81654	12.6077	3.3605	0.338564	4.74402	4.20981	14.8873	1.81676	0.176099	0.725359	0.785988	7.30213	4.93487	0.18979
P08179	purN	3	264.27	23205.8	326.442	223.208	337.743	327.46	285.318	325.745	262.697	271.518	278.447	331.423	187.09	226.3	258.731	157.396	7.86182	3.08488	6.9331	2.56255	3.25483	1.83773	15.3539	36.9859	17.8449	1.52775	12.0461	28.7724	5.80506	5.66374
P31466	purP	2	74.72	46816.9	41.2385	45.7754	48.2751	42.5732	29.2648	20.2542	6.84256	40.1264	34.8153	18.5826	27.4055	34.1288	33.0243	8.73419	36.3769	23.4835	24.4543	24.4231	5.04855	7.06357	48.2224	3.92683	12.3851	30.8108	8.12198	43.1298	16.5427	27.3998
P0ACP7	purR	19	1107.2	38132.2	1009.35	997.472	1010.99	968.59	956.132	965.84	1020.96	1015.07	992.432	924.448	1024.35	1048.89	1069.55	1083.22	2.55218	1.2162	0.404088	1.9226	5.0211	0.694567	4.78536	0.249849	1.11088	0.796657	1.71092	0.0396111	2.85293	2.95989
P33221	purT	21	1244.84	42389	1195.44	898.428	1304.01	1243.55	1261.45	1007.33	855.523	1270.38	1235.18	1283.06	1201.43	1232	902.253	924.606	2.88752	0.634779	6.34455	0.845925	1.38908	0.561986	3.57714	1.45313	1.22626	0.314883	0.587443	6.7675	0.652792	5.05406
P37051	purU	17	1084.56	31896.5	1998.29	1516.02	1730.8	1739.13	1832.53	1651.11	1448.81	1723.1	1779.59	1714.87	1710.83	1779.73	1409.41	1359.24	3.80232	8.40431	0.101787	7.92365	6.00714	1.27536	1.46958	10.3788	7.55084	1.2869	10.7121	6.24763	5.12182	8.16804
P09546	putA	16	699.06	143707	80.8075	119.349	112.659	102.328	113.114	146.867	157.648	97.3934	95.8326	112.664	114.494	126.577	141.68	140.787	4.85409	5.48509	4.26549	3.10882	1.49021	3.27079	2.06816	5.82912	1.10334	9.2562	1.44725	1.87982	7.33742	3.41346
P07117	putP	3	102.12	54290.6	178.881	240.448	265.858	249.314	247.215	196.856	201.414	246.495	244.498	198.494	221.784	254.064	256.492	170.818	4.71546	9.94441	8.64095	1.47207	4.88444	11.9338	8.18086	14.9951	2.82853	2.70766	4.64197	19.2486	17.0811	0.0600689
Q5H777	puuA	4	223.49	53125.2	120.848	73.7861	49.916	29.9574	11.1679	10.788	17.8008	46.9432	36.149	5.98433	24.277	26.2071	47.2186	40.3479	6.18004	3.76803	11.3017	1.12719	37.9904	20.9098	14.7606	31.3701	19.486	64.3705	29.7704	32.9157	4.59232	12.3125
P37906	puuB	2	109.5	47121.8	26.9228	11.7344	3.48372	1.21369	0.627187	1.48919	1.30752	2.51166	3.66698	1.31704	0.931855	1.16204	1.2073	2.71638	13.7335	10.1855	40.8967	52.4827	38.0471	30.1098	45.9698	84.4903	19.0873	85.7527	20.5044	3.26571	7.98218	54.4114
P23883	puuC	3	111.09	53367.4	136.698	69.8042	78.2298	70.2696	46.2717	20.5466	15.4218	80.7943	66.4009	46.9981	29.303	25.1205	66.2064	21.0195	11.2743	7.93819	25.4061	4.24562	7.88614	4.69537	15.8261	5.84455	6.32983	7.59243	1.6722	3.55716	7.92936	9.52236
Q5H776	puuD	4	199.48	27977.4	229.127	118.823	205.548	210.761	195.859	150.32	41.9459	160.793	158.677	111.986	74.9525	36.1605	173.842	55.6348	13.7162	4.37133	12.3632	8.41262	1.91468	4.43941	4.86713	12.5505	8.186	14.955	5.62988	45.107	5.17168	0.0757698
Q5H772	puuE	5	307.05	44682.8	110.153	80.1319	62.615	56.6292	33.7107	11.4016	7.908	53.1745	42.9083	32.5056	21.9958	19.9866	89.523	18.3016	8.95342	4.91301	3.44214	9.47602	17.0411	41.8618	44.0302	3.64985	3.9493	9.61602	8.08329	19.5628	1.40609	8.38078
P0A9U6	puuR	2	54.92	20061.2	76.5759	68.4158	69.5104	68.2079	57.9797	21.8874	52.2126	52.4452	29.5344	50.9531	39.4199	31.3652	61.1306	38.5453	9.88495	1.90328	3.13776	14.6471	17.3409	78.8989	22.0111	0.925453	86.1964	10.2598	1.93679	41.2888	16.0512	1.62822
P21599	pykA	24	1975.19	51306.7	1588.49	1903.27	1571.67	1710.79	1802.63	1884.31	1959.75	1591.9	1586.42	1746.62	1762.52	1846.76	1894.14	2073.4	4.0335	3.8666	0.0750193	1.98085	3.77116	2.2296	0.439205	3.06483	4.33176	3.89535	4.28399	5.1162	3.97181	1.74784
P0AD61	pykF	39	3164.94	50679.2	4690.07	2400.35	4366.6	4556.87	4828.99	5421.92	6990.86	4420.05	4475.43	4435.05	4977.78	5203.2	2320.68	2822.76	3.22169	1.84464	0.437296	2.44465	5.43936	1.21195	0.0137333	0.322694	3.4328	0.469498	2.19612	1.98547	0.995211	0.397317
P0A786	pyrB	22	2051.84	34387.8	7884.52	9231.62	6289.18	5933.17	6188.03	5724.87	5183.55	5555.52	5493.42	5721.65	5557.88	5539.64	9810.36	11447	1.15532	0.439276	0.939207	0.416606	4.41902	0.545008	3.26695	0.130657	0.91011	2.70046	1.92625	0.71652	0.706841	0.810193
P05020	pyrC	22	1318.96	38784.6	3791.45	3864.31	3472.27	3655.02	3568.08	3413.28	3166.36	3549.79	3678.76	3587.98	3603.04	3528.75	3701.17	3895.26	3.7353	2.42572	3.20758	5.4874	1.68671	2.93716	1.91208	4.50088	0.619534	0.000914406	0.545303	11.6201	0.951355	0.652579
P0A7E1	pyrD	25	1520.63	36733.4	985.694	706.35	796.464	831.402	812.766	830.531	851.943	827.4	800.186	832.616	877.237	910.322	725.348	845.62	1.84611	2.39308	0.188666	1.16628	5.29226	0.84961	2.67536	1.07278	2.35523	0.147046	0.0373124	0.33911	1.62165	4.8403
P0A7E3	pyrE	2	99.96	23534.2	55.5513	28.5113	57.8434	50.4142	26.8077	30.8775	22.1259	25.7617	23.0923	28.1806	47.1362	64.0168	48.9607	37.9531	29.8769	56.9772	2.68792	41.4874	18.2273	23.3247	23.0904	3.39816	16.4808	41.6897	2.73127	3.86044	4.79839	8.89317
P08244	pyrF	12	902.26	26315.5	1225.19	1007.55	1106.73	1074.61	1100.82	1052.5	933.208	1119.4	1162.53	1090.73	1104.72	1081.35	1037.32	1072.86	2.57342	1.97622	2.60041	0.517025	3.47567	1.97399	2.56319	5.15235	10.4081	0.75558	5.61686	5.80413	1.23293	3.09069
P0A7E5	pyrG	27	1948.39	60318.1	1484.05	1114.55	1478.06	1371.56	1487.37	1452.61	1479.51	1398.95	1450.04	1474.15	1528.25	1590.05	1194.78	1346.65	5.4835	2.71484	2.19912	0.748769	5.43022	1.03397	1.93473	4.51519	2.51449	4.2271	5.38263	6.81466	0.404622	6.29724
P0A7E9	pyrH	13	824.98	25935.5	1748.51	1776.24	1439.08	1428.28	1471.01	1355.06	1160.7	1339.81	1403.23	1302.43	1332.84	1334.41	1693.88	1539.58	8.40899	0.619388	2.02038	1.78122	3.91649	1.03594	5.08289	1.76386	3.05686	2.20341	1.05843	17.9863	5.45374	1.18048
P0A7F3	pyrI	11	802.17	17091.9	8411.33	8889.7	5706.83	5792.84	5359.97	5183.28	4603.62	5354.26	5216.25	4950.15	4985.02	4958.42	10213.1	8674.5	2.32082	4.14009	0.266035	0.430334	2.21652	1.08361	2.18355	1.37462	1.81943	1.99953	2.19476	2.88832	3.24624	6.10799
P0AA53	qmcA	8	477.35	33703.7	113.331	111.168	146.769	173.74	257.401	310.858	431.104	117.086	183.048	218.974	249.132	274.176	200.289	388.982	9.89364	2.8826	11.4262	7.27941	33.1428	2.95884	13.5994	9.1749	9.31731	19.9104	35.6767	33.1529	1.63553	1.09024
P28304	qorA	16	1207.15	35132.5	672.372	950.732	811.062	951.843	1296.28	1566.98	2214.02	761.663	910.929	1026.96	1079.12	1275.39	1019.42	1396.1	8.31048	6.98434	3.26084	3.35365	8.15053	0.136035	6.06341	3.34782	1.49839	3.95458	5.865	2.19897	3.00015	5.41645
P39315	qorB	7	512.43	29697.3	233.547	288.214	214.731	223.103	222.416	235.868	235.002	226.804	241.442	195.984	231.658	242.563	292.198	270.225	14.9191	5.5707	1.10002	7.10329	11.9475	1.41159	5.27133	8.17357	9.45249	3.75632	1.99852	11.7084	12.0469	14.4179
P52076	qseB	1	44.68	24644.1	5.64294	6.38525	4.89361	5.69929	6.57825	4.86531	2.63591	5.62356	4.66208	4.2397	4.90582	3.69289	5.68927	5.83653	34.4625	2.22136	15.8193	31.4103	36.2763	34.4972	13.861	32.3659	62.2855	10.3066	51.8021	54.6901	1.93902	59.0872
P0A7F9	queA	5	247.33	39388	197.581	110.654	185.577	181.015	175.984	132.739	115.798	206.565	212.913	151.147	185.773	179.455	123.049	111.777	2.13855	3.55243	13.5895	10.0619	2.58457	6.00536	7.41737	25.5993	14.8907	4.15855	6.15992	18.6035	14.8443	2.87759
P77756	queC	8	426.52	25479.7	397.873	291.743	411.011	420.745	410.454	389.96	344.476	379.814	371.324	412.462	398.949	385.708	250.942	268.419	6.33658	8.89491	7.6455	1.92246	1.15413	9.8292	17.3576	3.80606	3.96638	1.14472	0.569733	1.36708	11.8819	1.48024
Q46920	queF	7	435.45	32549.3	227.633	231.14	224.097	217.837	223.393	236.656	212.283	221.873	233.256	222.292	220.787	233.865	179.151	167.422	2.92248	4.08927	7.17582	5.29704	5.93539	4.37078	5.4321	7.26573	7.68887	3.00482	2.87988	6.61842	9.1081	10.807
P76062	racR	2	127.13	17634.2	136.014	116.82	126.38	108.813	117.803	122.913	145.213	159.966	163.329	149.079	157.087	166.731	112.394	141.734	15.2762	3.9837	13.9321	17.5919	18.3066	13.3352	11.6752	9.16851	8.08132	19.4796	7.24567	6.67456	3.18583	15.93
P24554	radA	8	471.6	49422.6	130.445	84.1604	136.577	135.023	139.221	124.397	355.864	135.776	128.796	144.004	130.059	133.874	79.6043	82.8313	2.86896	9.15946	4.85705	5.55837	1.73077	2.71175	95.7221	0.331632	3.11313	3.36114	4.8808	7.96499	6.2929	0.340954
P0AD49	raiA	7	355.17	12758.6	1085.62	1643.56	5025.38	5928.94	5761.62	5873.33	5645.22	5374.69	6395.61	6056.81	8303.76	9127.58	4305.43	5094.23	3.74332	20.2839	7.62278	11.4711	7.48029	11.1543	0.223642	2.55389	7.97734	8.71295	4.85972	2.43834	8.71504	6.76311
P60240	rapA	21	1149.03	109683	205.064	159.84	206.052	242.362	211.619	231.467	301.61	212.214	217.212	198.414	229.529	233.117	174.055	178.718	8.17704	3.34848	0.36158	14.9329	1.88483	6.22031	0.650423	0.731375	2.59628	0.183701	6.61302	3.70019	6.97826	1.51794
P0AAZ4	rarA	3	93.81	49577.2	19.4158	18.0091	21.6164	20.3827	19.7865	14.7111	11.4964	21.3676	20.0818	22.4842	16.8422	14.0058	14.2881	12.4519	10.0424	27.3375	13.16	15.256	16.3379	3.22715	23.4631	11.8434	19.6178	16.7085	11.7571	2.93074	2.04171	9.90922
P31473	ravA	4	251.09	56335.6	63.9625	57.4804	63.0042	71.787	73.5119	78.0788	96.5869	70.8271	67.7755	60.9914	80.9502	73.4823	74.5588	76.633	15.114	7.09158	0.255748	10.2936	3.80552	1.49715	1.52334	5.15674	9.04713	5.30063	13.9776	8.02799	3.66914	4.7568
P0A7G2	rbfA	13	760.32	15126.8	1057.07	1118.37	1207	1173.29	1193.81	1270.91	1265.37	1160.52	1047.22	1250.72	1185.76	1449.66	1147.82	1247.49	2.77516	8.08236	8.31965	5.41909	6.54209	12.9136	2.80903	3.57693	7.97047	5.23421	9.84316	14.1621	5.83817	3.0073
P04983	rbsA	9	702.01	54988.7	79.6717	195.227	80.7483	88.3875	109.161	136.227	158.666	86.1182	99.3299	116.667	110.484	117.808	185.997	196.911	4.6722	5.15135	3.0559	10.2449	4.19006	0.183565	4.77486	8.53907	6.47738	18.9387	12.0245	7.34528	8.49557	9.74313
P02925	rbsB	18	1574.8	30913.4	1642.61	11045.1	2325.2	2426.11	2080.72	3691.46	4648.96	2327.56	2348.01	2787.27	2984.9	2939.41	9520.68	9842.41	1.04714	5.01597	1.5461	2.8123	1.25497	3.18867	3.13387	1.56706	0.793113	1.78459	4.46639	2.66228	3.19475	2.82021
P0AGI1	rbsC	2	124.26	33412.4	69.8283	177.328	82.1639	94.9935	96.7881	105.975	138.495	94.312	92.5328	110.97	107.895	121.922	194.226	218.732	7.29153	3.35144	5.41013	23.7148	9.14787	0.21532	0.759355	12.6741	1.08893	1.47467	7.55331	1.37305	1.14087	4.72669
P0A9J6	rbsK	7	388.22	32252.8	118.036	343.852	154.906	133.195	139.626	142.985	108.293	141.691	148.748	139.703	143.369	130.111	400.479	255.351	4.39724	1.39113	1.15873	8.53818	2.5055	13.643	0.526906	5.8418	2.44303	13.8871	9.60126	47.0571	0.800346	9.29042
P64530	rcnR	3	100.47	10109.5	211.494	135.123	218.542	226.475	225.604	346.796	393.373	254.263	200.44	238.291	235.005	221.671	232.358	210.771	9.20254	6.05043	3.24183	4.79462	11.9815	2.91561	4.82722	0.555754	0.626327	4.15498	1.54712	9.42737	0.778412	2.12569
P69407	rcsB	8	544.73	23637.8	1235.26	1378.1	1253.86	1059.27	1092.25	910.648	966.245	1211.15	1174.2	1052.87	954.536	960.502	1211.35	1043.31	6.37502	5.28511	11.3592	0.451486	8.14431	2.44162	4.13662	9.35425	4.77748	4.28308	11.044	0.342274	0.384309	0.323586
P14376	rcsC	4	101.93	106421	21.7204	13.8401	14.702	18.1712	16.2433	25.5786	35.9247	17.0706	15.4787	16.0856	17.3132	15.6439	14.4568	15.2969	8.55312	3.62136	4.15934	10.1467	2.22394	0.802022	5.74513	7.64959	32.4548	5.17378	0.465245	15.0558	13.5999	31.1783
P39838	rcsD	17	799.73	100292	125.046	102.738	131.194	125.047	127.979	138.5	158.144	150.298	133.777	137.955	137.317	150.801	116.737	114.1	3.96445	6.56431	0.298223	3.29452	5.88848	1.60284	1.03151	1.24766	1.1501	4.8104	4.7385	9.37033	3.13949	8.03379
P69411	rcsF	6	555.25	14136.2	1393.37	821.894	1396.85	1226.54	1264.49	1360.75	1708.73	1179.13	1200.93	1313.81	1284.13	1380.58	978.419	1268.75	6.18662	6.31649	3.36081	3.79178	5.8141	5.24613	5.39926	0.887207	1.0512	8.83024	5.45275	5.53161	0.423864	11.6225
P52061	rdgB	5	358.88	21007.9	533.37	506.555	526.795	496.333	498.505	500.499	383.629	531.34	564.829	521.315	495.256	526.515	517.049	465.64	6.52736	6.05329	1.25698	4.66869	0.912401	1.4706	0.588694	4.34923	0.938646	1.78419	3.06593	0.365314	8.88488	4.76546
P36767	rdgC	9	653.86	33953.5	361.211	280.188	340.303	353.759	336.86	398.207	440.868	354.721	340.094	396.39	389.189	397.12	294.115	278.221	5.77268	6.39359	2.74919	11.2856	5.35677	9.20201	24.2794	6.23305	5.42532	3.80159	5.49389	2.76022	7.6617	8.08942
P0C0K3	rdoA	2	67.06	38078.1	39.1682	45.1137	37.7281	36.3928	40.6679	64.0845	74.8966	36.8868	36.4456	41.7138	42.6131	34.3399	35.4378	43.9349	6.96543	3.81793	6.48936	2.49034	12.7156	4.6909	13.5106	6.60902	23.1215	7.89533	9.53477	15.6091	6.2622	4.33751
P0A7G6	recA	13	1195.28	37931.6	1526.72	1604.42	1413.09	1289.72	1187.36	1090.32	1119.11	1339.78	1324.21	1389.87	1353.44	1397.16	1542.96	1613.6	4.18888	6.13435	0.579106	3.5644	2.66216	2.69496	2.48971	2.99694	0.0670443	0.709817	2.79253	1.55355	1.08976	2.20665
P08394	recB	2	53.13	133857	7.64278	5.37424	5.50407	4.43258	2.03757	2.59553	1.26841	5.88626	4.67373	6.06382	4.84885	4.01207	4.06753	2.79168	18.8993	8.69092	28.9804	5.57786	97.6483	2.04433	12.4691	12.4576	8.6891	2.0708	20.067	25.9408	65.372	17.0621
P07648	recC	2	114.06	128748	12.5635	9.54129	7.91389	11.9113	10.7926	7.74185	12.4057	10.6606	10.5432	9.69378	11.5848	11.3495	8.69209	12.0535	41.0534	2.62332	33.7637	4.38464	5.81318	15.3446	1.87229	5.83775	9.58921	28.4666	13.118	42.7212	0.639163	13.1485
P21893	recJ	3	137.74	63330.9	59.4094	48.1232	59.6293	80.2781	64.2411	75.5183	13.858	58.4183	59.5379	41.4448	26.0191	50.3165	30.9026	20.752	39.2141	14.5866	56.3378	8.92775	17.1864	4.52303	14.3182	46.8912	24.9372	38.1022	38.2216	10.2862	12.2362	5.96302
P0A7H6	recR	2	193.26	21930.9	128.16	126.915	103.791	114.66	108.777	109.123	115.738	116.498	103.129	110.596	98.0335	102.717	107.29	112.18	10.9361	15.7636	6.52167	12.5186	36.1976	8.94552	7.53279	9.39515	9.35905	14.1821	27.8114	21.482	8.46552	15.4263
P0AG20	relA	9	626.15	83805.1	180.636	157.313	176.269	174.206	177.73	178.563	152.005	177.678	176.399	180.41	186.286	186.116	165.364	168.508	3.45992	0.692696	0.930035	6.02687	3.14717	1.27256	3.99029	7.61456	2.02734	0.68124	2.90721	9.81979	0.177539	3.11209
P0C079	relB	2	86.62	9047.79	144.726	131.37	83.4639	103.528	111.506	139.717	165.853	89.1529	84.3288	81.7591	92.5161	86.2687	116.833	142.783	11.3279	4.24277	3.85532	1.03718	15.1156	5.71817	9.55174	2.82501	17.3466	13.7071	12.8444	12.3026	7.99384	6.66321
P09980	rep	3	136.89	76957.6	16.0757	12.6834	20.4675	17.4424	15.8921	16.0693	12.4382	20.3368	20.5024	14.9335	16.9256	14.3174	19.3759	17.1059	27.7486	8.39304	2.24244	4.92945	5.39657	3.77843	41.6629	12.43	0.599923	0.190555	16.5292	0.922367	11.4936	22.0425
P27127	rfaB	1	57.86	40781.7	8.61084	6.82942	16.5143	15.1562	13.6314	21.6378	22.2238	17.2328	12.7779	12.0775	16.9421	12.1058	6.87814	6.1989	28.8707	49.8386	2.6446	4.22907	12.6156	3.85804	5.91142	35.4844	22.5619	30.295	13.4545	41.5357	12.0472	0.303236
P24173	rfaC	2	119.69	35503.7	44.1464	35.5785	48.4243	49.0061	71.6663	81.5172	90.7776	50.7141	56.5032	44.1239	51.2718	68.3278	49.4701	40.4538	8.13522	24.8754	12.2624	9.04927	46.1329	7.0306	9.20312	10.5189	23.8222	30.9872	12.6277	6.92669	11.3895	16.3971
P37692	rfaF	6	226.7	38999.1	192.668	178.281	169.137	182.125	157.53	187.226	193.261	189.362	161.721	165.587	183.09	156.979	236.547	153.332	4.53963	4.3277	3.78385	1.02876	4.95058	4.62246	9.0261	4.41493	2.30344	0.469117	6.24341	0.510662	3.24638	6.68414
P25740	rfaG	4	174.91	42239.5	31.2713	29.6591	30.7551	35.7575	31.1358	38.4754	43.984	27.1687	33.3306	29.4768	31.872	33.7491	20.8063	33.5899	22.9047	16.1302	19.9743	12.5826	6.2277	9.1422	12.2951	5.50816	29.6815	3.25361	8.92455	22.1405	36.3139	2.67802
P0AFW0	rfaH	3	121.57	18310.6	165.758	159.497	132.346	142.119	136.428	132.354	144.341	129.483	127.831	110.005	131.483	120.808	152.057	157.829	8.89064	2.48998	11.6855	2.47365	12.4977	13.4733	18.1689	9.68173	6.08841	5.78487	2.20447	16.8288	9.96141	2.75101
P25741	rfaP	2	106.41	30834.5	34.5613	41.8822	26.7445	28.1254	37.5264	41.1272	50.1198	30.528	34.734	36.6754	36.3474	49.6986	41.7582	53.0418	3.98488	10.6129	25.993	12.1678	5.79576	2.9945	7.24524	4.0674	7.1116	5.51648	26.3439	4.13599	6.91858	3.72996
P25742	rfaQ	2	82.36	38688	18.5198	19.2146	30.9848	20.6292	23.593	12.8658	6.79993	15.5189	22.9963	27.2366	22.0408	25.1358	11.2755	28.883	12.0052	21.5052	41.9388	17.8457	7.21114	30.7394	90.8066	35.361	9.25927	9.59612	30.6839	6.48965	3.81284	42.6723
P27240	rfaY	2	154.51	27425.6	86.7481	88.4003	111.96	123.046	134.468	98.3505	127.376	132.99	90.6294	103.442	118.271	121.587	91.596	102.416	44.7867	27.5486	20.7728	3.08634	16.3169	30.5834	0.949834	0.343766	50.8278	17.5235	11.0089	16.145	9.37369	3.46957
P27241	rfaZ	2	40.88	32881.2	35.8088	24.0921	43.7016	36.344	33.967	35.0454	66.4388	37.8671	32.053	37.3949	22.4932	26.3636	32.6173	32.7042	18.4435	2.43245	2.51331	4.8882	3.27703	4.4529	4.77964	17.9001	10.2445	2.79846	1.65097	21.4826	6.77121	20.1531
P37759	rfbB	18	1175.88	40515.3	1011.1	888.154	1140.72	1067.67	1028.46	906.004	752.251	1029.95	1014.62	955.526	971.354	983.328	864.26	872.714	4.07755	8.7021	3.48094	4.12062	5.9571	1.35258	0.200006	2.12123	2.519	0.369793	6.99881	2.19016	5.12958	2.54134
P37745	rfbC	4	199	21238.8	257.002	267.618	189.494	209.788	262.027	160.316	218.776	270.393	237.541	288.633	240.302	169.512	292.576	221.117	17.9303	15.3479	0.457584	19.6603	29.5574	8.81081	38.924	8.6498	21.0876	5.76419	20.4215	3.45324	13.4187	2.5729
P37760	rfbD	11	409.64	32655.7	538.502	449.781	484.448	523.822	458.489	357.656	265.402	471.461	469.755	481.474	459.544	420.286	463.112	451.376	2.59056	1.64501	3.15908	0.372982	1.31538	0.772201	1.51749	0.907715	6.22977	2.95429	4.77636	6.61127	1.18778	4.20219
P27833	rffA	6	385.82	41856.1	232.868	188.877	239.83	240.014	262.757	234.148	155.029	240.021	251.819	220.307	245.484	251.169	202.14	198.514	8.79131	11.0534	4.37733	2.9171	5.65648	5.39363	4.99629	7.17618	14.6365	1.88089	12.3257	8.21023	4.85571	8.31399
P27830	rffG	5	255.43	39710.9	118.773	81.3634	75.6712	79.5887	85.7019	76.6301	64.8052	81.378	78.7487	77.186	101.862	81.4592	96.517	87.4843	4.79161	15.3912	0.757709	8.06749	10.6006	1.66173	21.6444	3.749	13.1828	2.72682	3.40303	0.67268	1.29894	1.29703
P0A8J8	rhlB	15	917.87	47078.4	691.06	674.789	679.348	693.848	724.99	712.727	666.203	712.478	723.27	697.807	662.494	742.072	602.645	560.379	2.45074	17.2452	5.21528	2.72809	1.55169	2.62834	8.27267	3.32123	5.51682	0.145171	0.206076	6.64137	2.7241	6.49493
P25888	rhlE	5	221.34	49940.8	29.6032	7.98993	58.2105	61.6265	48.7791	36.362	44.2483	62.6434	61.6572	58.7592	61.2047	63.1812	8.94173	8.09463	19.4192	12.3482	1.77653	4.77457	8.65047	6.66971	2.95494	1.26679	7.3304	5.78386	7.00501	11.5095	28.6947	64.0778
P0AG30	rho	30	2217.6	46956.6	2317.57	2188.92	2203.33	2269.05	2357.54	2433.2	2399.15	2275.92	2286.29	2454.2	2369.47	2529.94	2257.66	2433.44	0.900305	1.44162	2.2106	0.544723	1.19921	0.57762	4.92539	1.43898	2.05074	0.954532	1.13037	0.704959	1.57665	3.43837
P0A7I7	ribA	7	293.88	21804.2	432.181	340.72	428.493	426.055	384.926	393.596	325.081	411.883	400.553	412.976	426.272	418.012	379.863	367.551	8.19711	4.17645	7.91964	1.47024	5.77589	1.64417	3.59963	2.50688	4.02601	0.368767	1.55747	1.65491	7.90768	4.93442
P0A7J0	ribB	4	216.77	23320.5	231.441	210.691	187.157	143.608	168.324	357.234	359.95	216.646	175.386	190.394	206.865	261.335	154.713	263.397	4.43454	13.0943	2.62171	2.49489	13.4545	10.7377	18.3603	6.20253	1.62034	0.707045	7.9957	7.49398	10.7895	9.53084
P25539	ribD	10	380.69	40294.8	177.985	179.005	169.582	179.867	165.858	163.731	161.554	159.258	150.509	174.661	172.49	181.756	189.434	191.004	4.54013	1.60958	1.89168	1.19711	6.48302	5.57248	4.23467	1.02749	0.5012	6.99007	0.383255	13.0107	4.54768	5.08631
P0AFU8	ribE	12	685.48	23412	786.695	610.316	753.521	759.762	883.814	902.983	940.142	764.172	751.168	795.617	781.208	806.36	747.522	747.715	2.55103	7.41145	2.96459	2.03326	6.03283	9.28909	4.29473	6.58316	3.42438	2.43366	3.81782	1.55577	2.61802	1.56836
P0AG40	ribF	10	465.04	34694.5	262.111	265.814	292.37	269.291	307.696	271.595	240.765	272.096	275.571	319.371	290.355	269.382	253.815	275.24	8.40464	1.71437	4.74892	0.104061	8.49122	1.80329	0.548731	7.64907	3.40362	4.27719	5.60844	5.8782	2.0634	3.50627
P61714	ribH	11	1070.16	16128.6	3539.49	3823.31	2998.32	3160.99	3122.44	3443.81	3753.61	3358.78	3360.1	2880.28	3321.25	3423.52	3688.54	4237.82	6.40079	3.02097	4.51754	6.12736	9.74212	5.39935	1.05331	6.00394	2.7088	2.01149	2.96812	6.47288	2.20419	5.21745
P41409	rihA	1	65.2	33783.4	6.36657	44.7017	3.75495	3.51693	3.05183	3.09642	0.671968	5.20314	6.01205	7.74214	6.15199	9.18427	35.3344	33.2926	32.7941	6.72564	50.4377	13.2569	13.2271	11.5108	119.504	2.26706	14.9448	20.5901	24.4411	31.1021	19.9095	2.43005
P22564	rihC	2	124.04	32521.7	6.24605	209.789	24.2508	27.9631	23.6303	39.3746	15.3158	25.5195	39.4087	34.4437	44.0786	53.3245	274.304	394.674	34.9932	13.0423	52.6125	21.4712	4.64125	8.20651	24.0194	19.5127	3.44306	23.0112	10.6476	16.0603	7.32035	14.2241
P0A944	rimI	1	59.13	16581.4	17.7432	21.2675	15.2202	16.1744	22.3774	14.8706	15.3374	14.5087	13.1199	13.5845	12.4231	12.7696	17.19	13.8011	12.046	13.1778	16.7346	21.7848	51.9103	10.3155	5.56744	30.6486	1.47056	17.3048	0.673666	8.35189	49.9361	4.41941
P0A948	rimJ	1	58.83	22655.3	88.2505	42.8374	57.1004	53.0553	56.8744	50.347	39.3989	67.1006	61.4068	48.2218	61.7461	48.8368	49.5059	42.5264	13.5213	11.2395	0.732907	17.5359	26.3011	12.4266	2.92118	7.92492	16.8654	20.9995	1.36685	19.9639	7.59668	9.05996
P13857	rimL	3	133.57	20649.5	70.527	89.1424	61.3369	57.7065	49.0055	37.2856	44.8215	73.6343	55.5362	77.7166	66.5842	76.6555	98.5318	86.6362	8.11464	0.0106629	1.27081	6.72471	8.96402	26.8753	10.3356	2.17895	0.222497	0.176077	8.30612	7.80373	2.82341	8.44989
P0A7X6	rimM	7	448.03	20574.3	735.881	726.738	701.838	658.071	596.824	516.806	402.876	708.047	670.245	657.802	580.812	570.582	625.93	506.672	2.47199	2.50725	0.393409	3.51255	0.923764	4.26943	4.92754	4.4462	7.26398	3.28571	6.99651	0.179571	0.635735	7.61368
P45748	rimN	5	322.82	20736.7	489.107	486.597	413.378	438.186	435.902	419.645	407.867	436.008	427.946	405.465	434.541	431.643	442.611	356.04	4.82879	4.87133	5.19894	1.26343	17.5241	8.09404	2.60696	3.32861	0.177309	1.09143	7.77693	13.0709	8.47082	7.97165
P0AEI4	rimO	8	524.74	49532.4	275.301	196.606	259.346	231.416	190.878	148.659	78.7933	239.884	223.108	228.664	196.983	175.046	186.219	125.855	2.53914	0.254226	6.45956	3.38846	7.04767	6.28576	5.00376	3.62109	0.174903	2.48281	4.68074	6.34608	0.791586	5.74549
P0A8A8	rimP	6	250.15	16622.5	667.941	624.702	661.559	666.604	816.899	662.642	689.509	594.125	670.163	734.627	619.766	609.335	523.612	484.211	2.7465	20.1711	2.63516	1.45466	14.4456	0.541633	2.94939	1.47513	2.31638	3.69801	1.35924	13.051	9.95823	1.10519
P36999	rlmA	3	136.67	30381.2	27.6344	25.6234	63.836	56.5219	52.0789	49.7722	44.6013	62.2969	65.8972	57.6362	68.2263	69.2577	31.4292	31.1655	24.0034	4.9194	6.7434	7.79554	13.7314	1.31129	30.3724	1.28766	3.77409	2.82115	7.25672	12.0235	20.0173	7.4404
P63177	rlmB	9	568.32	26521.8	444.243	361.002	409.26	427.676	437.197	419.36	517.618	441.698	445.653	380.333	483.97	478.468	363.65	342.65	2.34673	8.1138	5.23341	1.37727	7.24312	1.72233	2.77177	0.425986	10.2082	2.14034	4.38922	2.08382	1.29404	8.18395
P0C0R7	rlmE	6	305.88	23302.1	385.897	401.983	393.188	392.136	442.63	442.315	437.756	402.938	387.254	433.355	399.893	448.242	386.693	385.358	9.35351	4.45661	6.73813	3.51575	0.426366	6.11132	0.0477772	2.05936	17.1966	9.52281	0.266084	0.330278	13.6892	4.79009
P75782	rlmF	2	89.3	34186.5	103.263	100.055	96.7475	100.315	87.677	85.7312	94.9434	88.2502	77.6284	81.6001	80.5652	82.2475	81.7564	79.9279	7.45332	35.9521	13.5916	5.13559	10.1102	12.4222	12.8124	5.51095	11.1021	0.87035	2.3588	0.936307	12.3194	4.95738
P42596	rlmG	1	38.09	42286.8	12.0937	3.13779	13.5919	11.7117	14.4216	12.69	31.124	11.0557	8.80681	12.5723	7.84955	14.146	7.04694	11.4565	15.6907	139.227	30.101	22.9962	19.8942	10.6449	45.6906	21.9603	77.1491	30.1553	93.2488	3.27533	22.2367	15.9848
P0A8I8	rlmH	3	150.2	17312.1	186.133	192.887	161.612	163.912	185.536	156.771	149.174	178.405	176.092	158.346	176.763	164.216	181.42	173.216	18.2068	4.05439	2.85484	1.03295	28.843	0.199295	9.30743	10.6592	16.5762	1.05086	21.96	19.2104	9.44326	25.4927
P75876	rlmI	9	573.16	44310.8	398.755	305.915	397.231	376.007	418.725	425.173	484.012	388.386	412.232	385.988	413.448	418.941	310.182	347.7	4.27442	2.65418	4.01591	3.67634	13.4372	2.03448	7.89274	3.40796	3.86882	1.81959	1.73225	1.5541	5.16336	0.162756
P75864	rlmL	14	714.03	78786.5	152.357	126.894	160.694	165.824	168.681	172.355	166.588	163.812	169.574	177.833	174.539	191.072	128.557	147.433	3.46287	3.54955	6.41285	0.247232	2.45366	0.799596	3.51587	2.10029	0.608467	0.613467	0.06668	4.42248	3.65019	1.0426
P0ADR6	rlmM	6	245.97	41860.1	170.332	149.993	164.598	167.896	184.03	211.362	217.215	182.946	196.804	181.061	194.044	183.325	152.252	138.56	5.06115	9.58205	2.55515	6.12923	1.4131	5.16354	4.58755	7.43433	1.98253	3.11343	0.64156	5.24035	4.99617	3.36893
P36979	rlmN	7	314.22	43040	218.725	296.119	159.117	116.159	69.2668	45.2215	46.6719	195.814	125.47	80.7104	72.4467	57.8848	141.996	53.242	8.11114	2.70788	3.21281	0.394516	6.47452	8.67057	6.27981	4.2914	4.11774	1.79707	6.45749	2.09545	16.3046	1.46843
P10100	rlpA	6	323.65	37486.8	574.388	452.037	565.785	542.591	507.804	531.024	677.482	586.482	577.639	553.954	596.24	636.064	466.734	468.422	4.36642	0.868804	5.09169	1.03036	10.1294	2.31401	4.33964	0.215315	6.94132	5.93968	10.1217	1.53902	5.03271	9.98754
P37765	rluB	9	557.16	32673.4	634.272	595.206	621.699	635.328	543.423	535.936	405.073	607.62	609.398	464.438	602.33	616.38	670.995	539.419	2.48181	1.48927	3.80844	4.51136	6.27855	4.50388	15.6131	7.26446	1.5287	0.678787	1.98136	7.58324	19.6878	2.12714
P0AA39	rluC	15	710.81	35986.4	230.973	210.494	408.513	323.782	279.265	398.606	223.185	421.101	288.262	305.829	334.357	368.285	201.939	176.161	8.07713	5.45956	34.5276	24.1552	10.7928	18.3331	0.783359	13.7454	8.13597	8.65385	15.1668	13.2281	6.30568	2.79264
P33643	rluD	10	632.55	37080.2	684.227	514.524	635.79	658.843	600.223	685.459	739.057	652.899	664.644	598.367	675.188	623.12	527.089	548.869	6.61004	12.8467	5.972	6.70755	4.48009	2.41121	4.5015	2.97605	4.98705	2.41889	1.91243	2.95681	3.6881	6.60484
P32684	rluF	5	144.37	32438.4	100.012	97.4144	120.895	96.8194	121.823	87.25	106.935	123.794	121.916	129.084	107.573	119.444	84.0947	78.4703	9.46121	9.03995	11.9596	17.1981	2.35842	15.651	7.09478	0.705858	31.5781	0.766912	27.2681	14.6108	7.05889	6.577
P0AFW2	rmf	4	188.56	6485.25	659.735	823.442	2639.77	2958.46	3437.79	10861.7	17404.2	2442.01	3585.31	2650.97	2873.46	3421.89	1868.37	2664.18	11.4077	15.603	5.24908	1.86388	5.65537	2.24386	1.68991	1.71003	8.28019	1.46346	0.640114	7.27469	3.13623	12.4801
P61887	rmlA	2	199.7	32695.8	48.7713	39.4801	51.6738	53.6183	60.7351	69.135	75.8335	50.8005	53.274	57.5746	60.9307	59.1758	46.5455	52.3839	6.89296	6.45918	0.373858	7.62955	18.3792	0.312992	3.0179	9.83027	1.14429	4.73631	18.8029	1.86378	6.98624	9.16992
P37744	rmlA	14	952.46	32654.7	624.568	629.818	650.23	635.095	609.609	546.553	566.907	578.242	597.389	588.319	620.222	602.952	692.756	731.951	3.13505	5.7022	2.02967	0.287422	1.33501	3.26618	0.0887592	1.50772	6.01383	4.1914	2.70613	0.49196	1.49306	2.98505
P21338	rna	5	296.21	29580.7	212.828	154.289	195.994	221.718	154.681	267.326	338.887	197.363	191.145	204.98	185.77	187.263	132.288	156.022	6.03237	8.36463	6.545	3.16391	8.77534	2.35167	3.27993	6.5157	7.84334	4.30821	5.7418	1.45226	13.7385	4.76138
P30850	rnb	32	2105.37	72427.2	1158.34	776.054	1143.58	1134.23	1132.48	1110.72	1130.88	1156.88	1139.86	1124.83	1141.74	1191.68	738.692	742.725	1.76743	4.91644	2.11148	0.356556	2.72206	1.74711	1.23682	1.24234	1.68375	0.857422	4.56443	2.1099	2.17345	1.22037
P0A7Y0	rnc	9	423.87	25516.3	575.527	487.248	655.353	613.12	626.632	658.004	524.852	697.411	608.097	686.631	591.385	567.405	485.691	430.143	12.6202	7.94953	3.85033	4.59332	4.97169	5.27143	7.64313	3.74073	7.21394	3.55923	13.5497	10.5978	5.10259	7.43572
P09155	rnd	2	71.64	42688.9	27.0093	29.2127	25.8891	26.038	29.5053	22.1423	18.4756	30.2003	25.8848	24.1359	30.8307	26.9981	26.9237	27.2516	10.1578	4.08432	14.8226	11.947	9.75394	10.2843	24.2419	6.10253	9.56437	46.5459	13.5487	19.7035	12.1487	1.07296
P21513	rne	46	3137.04	118107	1425.88	1309.07	1344.38	1374.29	1394.5	1764.38	1983.82	1367.59	1325.17	1360.47	1447.16	1590.5	1390.93	1498.15	4.82005	3.83751	3.29788	1.08477	4.44309	2.79067	0.0224727	0.979698	1.36752	4.21457	0.572942	3.07206	3.02753	2.08131
P77611	rnfC	3	173.99	80103.9	29.9123	18.894	27.6378	16.2838	11.9105	4.46051	2.47205	32.9026	22.1805	15.9148	11.5189	9.53019	10.2978	3.45464	13.7305	6.58362	18.0441	16.748	2.47232	3.06374	131.537	0.198627	7.4637	11.4075	0.260415	9.93512	17.335	23.3928
P77285	rnfG	2	103.87	21880.4	95.8929	71.9484	101.495	104.252	109.038	121.012	163.189	125.778	76.2572	138.623	138.622	90.7462	90.2928	85.5466	34.4139	13.7155	1.87361	2.98308	14.0201	10.7169	13.804	9.93439	7.71911	9.78977	3.35895	6.2741	0.192541	1.63838
P0A9J0	rng	11	662.86	55311.5	205.944	167.333	226.499	190.185	247.542	213.693	169.527	224.643	192.232	250.303	170.097	160.434	157.78	131.807	4.59579	8.07399	0.655825	1.83459	18.6384	24.8337	28.0718	9.97154	2.08565	21.6881	1.11006	1.9822	5.38681	4.66529
P0A7Y4	rnhA	3	136.33	17567.8	35.1441	22.9174	40.6158	46.719	44.7559	28.2042	40.3851	36.631	37.7797	33.7811	36.8517	27.4193	25.0081	33.1229	19.2429	23.4267	13.4997	2.24026	11.9212	17.1243	14.0685	25.1123	27.1727	12.3563	18.2394	9.64672	12.7398	1.09539
P0AFW4	rnk	3	355.86	14899.5	306.144	770.541	230.219	164.449	144.292	107.007	96.1362	282.787	190.743	187.53	149.323	151.442	776.23	360.781	7.52084	8.71461	5.62845	20.1005	41.497	9.98547	18.477	9.48317	13.26	8.71947	11.6873	12.4641	1.9146	21.9165
P0A7Y8	rnpA	2	88.04	13762.7	225.813	158.382	165.835	210.497	169.665	282.248	199.803	161.516	170.867	254.426	207.997	199.596	185.102	146.298	14.8824	6.24764	13.6195	18.4226	47.7417	14.1078	23.7315	2.8844	35.4452	10.9625	17.0079	11.279	19.8962	2.67582
P21499	rnr	32	2009.74	92033.5	432.106	428.574	511.195	563.945	727.365	979.536	1128.02	523.635	596.981	658.295	752.921	893.834	505.927	830.429	1.41453	1.13845	0.57329	2.59354	0.498572	3.53268	3.83431	1.22387	5.10828	0.954332	6.92468	1.6512	1.03571	2.02496
P30014	rnt	5	265.78	23489.6	183.597	127.837	226.945	225.167	240.671	232.485	235.723	235.211	233.168	222.926	232.553	241.221	129.131	153.38	7.81874	0.446541	0.883492	2.60695	3.53887	2.95389	4.23924	9.4623	13.4088	2.13821	2.54086	8.85422	1.52224	2.55917
P0A8V0	rnz	3	148.34	32890.9	36.2968	42.4102	45.4158	41.7197	36.5458	29.3855	22.0615	36.2142	37.6749	34.4881	37.1144	39.3255	36.4364	40.1884	6.80321	12.6648	5.06463	5.2698	9.31306	12.9378	8.34962	19.6591	8.21436	9.2162	0.237788	2.57406	11.4153	3.09097
P0ACI0	rob	11	599.02	33105.8	467.27	473.624	456.296	541.714	666.796	769.035	873.495	430.011	457.384	559.581	554.376	626.179	506.31	734.374	4.1557	0.283164	1.3542	0.097417	2.69796	3.55595	2.36834	3.03913	3.1114	3.59514	2.90474	1.60715	3.14064	1.00441
P27434	rodZ	10	899.11	36151.4	1157.41	1111.92	1272.75	1209.97	1291.22	1594.73	2078.37	1177.13	1144.09	1282.1	1310.75	1263.62	1182.1	1308.79	8.29668	1.70415	4.26012	5.03628	0.465905	2.34139	5.37958	0.0761123	3.17216	2.0647	1.20506	0.151546	3.69916	0.185147
P0AFW8	rof	2	208.06	9455.67	798.957	647.837	939.136	1012.83	944.429	1173.87	1268.61	928.771	852.507	898.771	832.309	827.438	668.891	593.278	4.48462	26.7122	1.74031	9.01743	8.22872	0.149862	3.93733	0.364878	7.90965	6.12802	2.80924	3.01819	0.433371	3.70446
P0AG07	rpe	6	422.37	24520.6	515.358	807.14	621.423	692.68	565.772	473.612	409.372	587.975	629.283	629.709	601.455	637.511	643.507	591.001	3.07433	1.68478	4.55952	2.35203	8.72263	1.79128	7.03363	7.05345	2.45163	3.35216	4.04879	4.49738	4.58135	2.1676
P0CG19	rph	2	96.56	24391.5	106.694	50.7979	52.326	11.974	6.5992	6.35533	27.9274	72.9657	26.9031	8.15947	10.3121	7.90863	20.4636	8.68984	10.2292	66.275	13.5857	37.8898	37.9637	14.2856	3.33365	5.66955	23.6035	28.8136	26.4424	82.1736	13.2058	47.0834
P0A7Z0	rpiA	12	720.2	22828	2314.13	3044.76	2957.53	2876.34	2871.98	2082.44	1912.92	2940.44	3040.61	2097.76	2534.07	2666.27	2917.97	2892.15	11.7608	4.85216	8.22466	4.49734	3.11104	2.02803	0.942765	1.28046	2.59064	5.65594	0.777407	4.2253	6.9705	12.1317
P0ACS7	rpiR	3	82.87	32323.6	46.7859	50.0776	30.1512	36.1572	34.1701	41.4894	42.3978	37.2405	38.4473	36.8501	32.7573	44.2466	59.4034	37.6266	6.17388	14.8819	19.0925	9.06721	6.08266	14.4092	11.5394	1.73896	4.28021	11.8784	21.8737	29.5796	5.92578	24.2303
P0A7L0	rplA	21	1440.69	24696.3	10040.1	7173.1	9504.34	9469.03	9284.82	9325.79	9710.16	9372.47	9208.82	9908.96	9689.15	9593.38	6995.77	7524.32	2.07913	1.32444	1.60882	0.688251	0.613193	1.0549	0.396202	1.96297	1.66686	2.82625	0.452503	3.15151	5.22201	2.20273
P60422	rplB	21	1536.87	29824	12492.9	7865.06	11343	10603.6	10001	11272.8	11777.1	12121.8	11347	10875.4	11220.2	12015.2	8568.34	7530.58	2.97403	2.19073	4.19434	2.19091	1.17495	1.94926	1.59898	3.88888	4.88926	0.992109	1.1413	5.7189	5.98389	2.72806
P60438	rplC	17	1059.12	22211.8	9543.91	7482.11	10499.4	9148.07	9544.93	9540.31	9689.05	10718.9	11062.6	9687.94	9609.68	8892.15	7895.01	6346	4.12516	9.19404	0.392708	3.01277	0.122149	3.16662	0.217908	4.71975	1.52323	1.89112	0.343816	18.126	0.17158	1.97929
P60723	rplD	10	789.57	22054.9	8581.6	6707.88	7968.51	8436.91	7500.26	7317.82	8561.55	7936.87	8123.5	7834.25	8119.44	8448.12	5855.8	6270.44	2.30253	1.45944	1.31103	3.16353	0.132906	0.188136	4.21923	1.42625	4.88273	0.671527	0.301119	1.29247	2.95732	0.647013
P62399	rplE	23	2176.29	20270.7	9224.45	8190.3	9802.04	9614.29	9060.71	8461.86	9002.49	9541.19	9878.72	9568.18	9273.68	9830.74	6755.58	7574.86	1.61388	9.84493	2.04564	1.2504	7.43777	0.216641	2.18642	0.547124	3.08551	3.34074	1.93345	1.50541	0.140897	4.71429
P0AG55	rplF	13	978.62	18874.2	11618.5	9259.84	10431.7	10251.7	11027.9	9332.39	9975.27	10717.6	10187.2	10594.9	10841.5	10659.6	8866.31	8175.89	5.7901	5.68683	0.665507	0.405271	8.0558	2.99324	1.91935	6.69949	12.8448	4.8307	9.53476	6.57246	4.39168	6.06811
P0A7R1	rplI	13	927.02	15741.5	8214.9	6116.65	9541.59	9039.2	8571.05	8131.38	8639.2	8795.71	8633.14	8936.35	8725.21	8648.67	5765.99	6917.01	4.8944	4.86177	0.384814	0.838564	5.60477	4.54754	1.93566	1.67959	2.90761	3.77615	1.92772	1.03462	3.40378	1.116
P0A7J3	rplJ	9	550.61	17682.4	12078.8	9266.54	12672.6	13011.5	12472.7	12941.9	14302.2	12047.8	12314.4	12838.4	12552.7	13252.1	9327.79	10474.7	4.01864	1.81987	2.16717	0.59309	6.17169	1.31802	1.46075	4.0544	2.18313	1.26624	0.110497	2.19779	2.06857	3.87905
P0A7J7	rplK	8	633.44	14847.9	8651.26	5597.36	6934.78	7022.65	6794.28	6812.24	7346.12	7335.81	6864.62	7284.06	7496.61	7405.65	6475.51	5772.76	2.14884	11.3505	2.0876	3.49088	8.48861	0.665338	0.90239	2.72883	1.01698	4.65476	2.30877	1.4348	2.89861	1.76984
P0A7K2	rplL	10	726.36	12269.5	23665.4	16729.3	22954.1	23678.1	21733.1	25187.2	24590.5	23681.6	23432.5	23670.3	23483.8	23179.3	18126.5	18063.2	4.74431	4.04819	0.303352	5.74236	4.42515	0.48373	0.86806	2.64523	2.6258	4.46025	4.44619	5.36804	2.20956	0.460209
P0AA10	rplM	14	1020.05	15990.5	11445.3	8771.82	11760.9	11194.9	11225.7	10564.7	11797.9	11914.6	12253.9	12047.9	12170.5	12303.8	8317.85	9314.14	4.96021	1.86476	0.710232	2.32319	8.12285	1.22685	0.739249	3.68412	4.63215	0.601647	1.60424	5.28677	2.58712	5.84159
P0ADY3	rplN	10	803.9	13514.4	7238.61	5136.48	6876.25	7027.06	6678.19	6511.75	7134	7289.16	6884.3	7080.23	7373.15	6338.61	4752.84	5019.21	8.39276	0.0660848	4.47279	2.67373	7.97032	2.2622	2.3634	1.38715	4.1113	2.0273	5.10707	1.47626	3.2922	0.70528
P02413	rplO	9	587.88	14953.3	6120.13	4661.89	6258.38	6109.47	6597.94	6163.77	6562.93	6101.22	6086.34	6559.92	6176.98	6240.64	4863.03	4971.94	3.60175	3.28217	1.51161	0.830598	3.53779	0.568188	2.11515	0.0266432	3.07085	2.67185	0.712257	0.244568	9.30835	1.7545
P0ADY7	rplP	6	512.26	15253.4	14038.8	9728.78	13696.6	13661.9	14459	14460.2	15406	13505.6	13687.6	15138.3	14716.7	14840.6	10573.5	11314.2	2.02726	13.0304	0.831676	0.153574	4.78998	0.775941	0.230534	0.648392	1.63559	0.218767	2.13912	2.63647	0.404382	1.77522
P0AG44	rplQ	10	564.53	14337.6	8787.35	8252.78	9080.78	8888.76	8954.45	9055.93	9543.9	9263.85	9360.49	9170.69	9275.24	9383.9	6927.42	6700.09	2.18611	4.90019	4.96811	2.79184	0.01241	0.719524	0.632684	4.95789	4.2521	2.54709	3.41978	1.79	0.761193	0.468532
P0C018	rplR	6	361.87	12743.9	5943.77	5267.77	7124.76	6704.61	6940.39	4787.21	4307.03	6869.23	7354.77	7048.71	5928.25	6815.48	4339.85	4422.9	1.98637	7.32457	3.74645	4.53692	0.937139	1.16213	6.65667	0.288126	1.65227	2.01829	3.96328	2.14806	5.4061	5.61125
P0A7K6	rplS	11	641.85	13107.2	7202.73	5136.43	6706.56	6353.22	6431.99	6112.96	6583.31	6847.07	6390.7	6642.18	6493.87	6826.76	4975.09	4907.86	4.01962	2.87523	1.15213	2.67683	2.11196	2.97053	2.72088	1.8074	5.55533	1.39873	1.27825	2.70673	4.90212	1.79661
P0A7L3	rplT	10	580.9	13470.7	5086.72	4009.5	5835.82	5455.81	5801.99	5076.53	5029.24	6100.13	5920.75	5904.47	5741.28	5855.75	4021.17	4063.58	6.55948	3.78423	1.87325	0.0546811	6.30261	2.30497	1.61506	3.12076	0.437759	3.90866	0.106725	5.61055	0.156492	4.19875
P0AG48	rplU	7	317.5	11539.2	6659.53	5758.65	6844.77	6395.52	6637.85	7132.9	5083.83	7309.89	7140.54	6006.37	6179.65	6019.43	5865.96	3983.71	5.31368	0.52263	3.38119	2.83966	1.2662	0.421645	12.3349	1.23416	2.77156	4.34838	0.818232	31.2898	0.933628	0.697282
P61175	rplV	10	1036.72	12200.8	13698.8	9895.24	14678.2	14212.3	14036.2	14335.1	14674	14344.7	13892.3	14653.5	14802.2	14957.1	10274.2	11913.9	3.75679	3.31898	0.711357	1.00424	3.94447	4.31193	3.46225	3.22949	2.79008	1.62675	3.39779	0.962081	3.87399	3.85296
P0ADZ0	rplW	4	201.85	11174.2	2324.71	1478.01	2412.2	2129.15	2647.4	2062.31	2013.65	2103.74	2242.01	2206.17	2048.45	2006.93	1805.35	1763	12.8406	3.91438	11.2704	4.7314	24.373	5.35394	0.645106	0.64184	2.67204	6.7964	0.939071	5.08313	17.2398	9.72941
P60624	rplX	8	758.84	11291.3	12357.1	8294.41	11152.3	11113.7	10885.4	10870.5	11542.4	10975.8	10929.7	11245	11103.2	10799.7	8422.19	8862.66	2.2375	0.530685	0.0610836	2.22269	11.1459	3.21333	1.71092	3.09458	1.96506	3.96568	0.753273	1.65844	1.74439	0.429728
P68919	rplY	10	646.09	10668.7	6931.18	5312.96	7062.9	6759.17	6516.88	6513.66	6598.22	7462.03	7050.93	7095.84	6903.24	6957.22	5455.21	5217.88	1.74757	4.50788	2.27335	1.22799	0.212011	0.216562	0.292035	2.55492	2.9892	0.781033	0.537575	1.52962	0.597006	0.773173
P0A7L8	rpmA	5	380.37	9100.87	9379.19	6291.53	9114.28	8733.44	7919.91	8312.28	8676.35	9029.41	8577.98	8707.6	8645.76	8595.91	5526.17	5621.12	1.36975	5.6218	4.57313	2.30164	2.24896	4.26424	0.383219	3.67133	7.82387	2.77353	3.58111	2.69202	2.84191	6.42499
P0A7M2	rpmB	8	503.87	8982.86	5298.51	4686.31	5518.54	4924.24	4875.46	5350.36	3348.87	5228.31	5818.17	5027.63	4687.05	4505.17	4182.81	2502.71	14.8235	18.929	5.86926	9.71495	9.91464	0.960935	4.00968	17.8586	3.37781	0.808475	1.15644	45.2797	12.0441	4.70741
P0A7M6	rpmC	3	436.12	7250.97	11660	7344.17	12017.7	10473.3	10975.7	11470.3	12646.7	11347.8	11019.4	11392	10950.2	10475	7720.26	8411.32	5.59918	7.00593	4.53177	9.3215	6.70593	4.22751	7.50589	8.87226	3.30831	15.9721	12.3275	20.2375	8.31293	8.13107
P0AG51	rpmD	8	370.63	6519.63	9396.02	6069.08	8175.39	8507.9	6848.37	7366.87	7674.35	8209	8465.08	7807.8	7731.75	8288.01	6049.15	5537.78	6.59419	6.26114	6.30884	4.20184	2.87446	5.50086	3.41816	4.8187	3.35676	3.53821	1.53484	5.19386	10.2017	5.26365
P0A7M9	rpmE	5	389.73	7847.91	8918.39	6425.08	9053.15	8823.52	9352.34	7967.37	9247.89	7981.84	8453.45	8383.53	7216.33	7995.13	4962.23	5752.1	1.64506	9.08984	0.85095	1.74704	8.2729	3.13397	3.44967	4.17705	0.367895	2.54584	2.19656	6.8702	2.41316	0.00429469
P0A7N4	rpmF	4	421.43	6424.42	8611.17	6834.25	8473.56	7930.36	5077.52	8189.8	8560.31	8699.35	8678.54	7986.96	7476.88	8142.79	6790.66	6595.4	4.89253	5.5164	1.1404	4.099	3.13811	0.940368	1.24767	2.16906	4.24467	2.72708	6.55581	1.28545	6.40359	5.16196
P0A7N9	rpmG	4	228.81	6349.61	4569.73	9828.72	10235.3	8819.99	10047.7	4902.72	5141.21	8683.83	9339	12814	7162.57	8771.89	5306.02	9459.87	10.1491	4.40759	7.08808	0.978512	19.008	4.23588	7.72233	5.49179	4.9986	15.7648	4.03437	1.5886	0.233493	8.73428
P0A7P5	rpmH	2	73.08	5359.07	10096.2	7147.16	9378.26	8658.62	7729.75	10316.1	8991.59	9557.4	9562.85	11270.3	8859.81	9013.77	6749.74	8164.44	3.26624	9.53461	3.49107	1.2312	22.8122	12.9721	1.57161	2.56866	4.85019	13.7841	0.493564	5.07936	1.10873	3.70013
P0A7Q1	rpmI	1	67.48	7266.26	3277.13	2500.93	3355.6	3315.27	3289.15	3099.25	3187.68	3359.25	3380.17	3607.18	3264.84	3014.15	2405.56	2434.12	18.7933	11.7454	2.7682	1.82098	15.7093	3.3589	7.54936	18.7562	22.362	2.67968	10.1011	15.2844	3.90831	27.8426
P0A7Q6	rpmJ	1	44.92	4343.44	5851.06	3840.36	7922.04	6255.67	7977.85	8515.28	7817.6	7653.9	8180.41	6761.23	5086.58	8364.36	3879.8	3572.44	18.2662	6.33038	14.6952	5.51921	2.71949	9.10477	16.9534	8.68424	3.8182	13.2334	11.6218	2.51286	8.05573	7.78946
P0A7Z4	rpoA	25	1855.57	36471.1	6504.28	6477.2	6229.33	5901.13	6355.47	6008.23	5631.19	6539.23	6407.35	5997.46	6503.79	6650.16	6100.59	5986.39	7.12172	3.23529	1.16544	2.02478	3.33625	0.846777	3.54093	6.13137	8.02069	0.00265572	5.62888	5.74201	0.998265	1.55878
P0A8V2	rpoB	93	6590.92	150520	2901.15	2517.68	2767.08	2652.15	2675.17	2707.58	2921.26	2780.68	2654.39	2739.65	2789.78	2897.69	2494.88	2687.18	2.94177	1.68437	1.28162	0.550082	1.33628	1.50802	1.39695	1.24595	1.83035	0.396731	1.43961	0.397265	0.114961	1.219
P0A8T7	rpoC	98	6596.3	155045	2660.19	2227.87	2430.09	2384.87	2379.44	2429.32	2596.51	2491.53	2419.9	2461.16	2539.76	2691.88	2181.02	2277.64	1.73587	2.79084	0.756958	0.199194	4.10811	0.987943	0.214611	0.338657	1.6309	1.71826	2.12236	0.309906	0.951033	1.83863
P00579	rpoD	20	1229.96	70201.2	1020.03	900.666	1086.23	1041.43	1136.84	1401.13	1574.94	1055.39	1104.06	1165.05	1174.52	1366.63	1039.83	1288.5	4.0676	7.37276	0.683455	1.69844	7.00008	0.231729	1.38211	5.61336	7.23117	6.06478	8.8615	3.617	7.08866	3.38964
P0AGB6	rpoE	5	313.27	21664.3	213.987	167.426	222.781	227.641	242.855	297.192	321.963	243.741	250.367	235.311	253.249	299.144	187.918	223.966	4.01794	2.64667	5.76951	7.07568	4.56883	5.39429	0.0873761	5.96021	2.17641	7.07739	6.88337	9.42287	2.34473	6.43899
P24255	rpoN	11	685.58	53938.4	260.286	258.142	224.284	222.88	223.165	227.531	260.554	244.039	227.306	233.721	223.55	221.817	231.988	234.653	5.09582	8.08621	1.01065	0.0639638	1.93505	3.0322	2.81816	2.4344	8.73839	1.15192	1.19604	7.7544	4.40446	7.5496
P13445	rpoS	16	1289.61	37930.7	342.53	242.845	1865.02	1466.83	1313.8	1142.61	1043.12	1340.46	1197.05	868.153	699.278	688.068	1401.38	756.05	1.37127	4.14399	2.38235	0.749902	0.645182	2.2972	1.52514	2.59003	2.32913	1.81176	3.95339	1.5259	3.1475	0.670973
P0A800	rpoZ	8	699.53	10212.4	3078.04	3119.86	2641.13	2882.22	2712.36	3434.36	4046.96	2858.51	2804.76	2613.5	3196.76	2902.21	2556.94	2724.02	5.10562	8.84492	1.41222	0.233984	8.54884	2.07281	1.36472	3.06377	0.535402	2.25519	5.0641	4.11404	0.794149	0.68105
P0AG67	rpsA	46	3826.92	61102.7	8658.31	6937.77	8329.95	8292.86	8474.22	8628.41	9091.55	8279.14	8116.06	8126.26	7971.63	8516.35	6427.56	6230.02	2.09488	15.135	1.6598	1.95835	4.04073	1.49311	0.0209629	3.00164	0.149256	1.5832	0.84949	3.0637	2.54495	1.56748
P0A7V0	rpsB	18	1195.6	26708.8	9085.8	7189.45	8349.72	8334.54	8941.17	8203.14	8626.58	8514.07	8651.8	8608.69	9149.47	8882.83	7235.61	6856.25	2.11888	4.33115	0.88162	0.141425	7.75017	0.159585	3.27555	3.09738	5.99368	0.670758	2.77309	6.23975	5.58505	4.22821
P0A7V3	rpsC	18	1386.42	25949.2	11886.2	8364.65	12061.4	11728.3	11474.1	12594.5	12744.5	12169.3	12136.5	12256.3	12268.7	12581.7	9254.74	9014.41	3.17908	2.79915	3.57494	0.733221	0.554833	0.643025	1.8601	1.66179	1.55612	0.205186	2.68413	4.92158	0.013032	2.18186
P0A7V8	rpsD	16	1084.05	23436.6	7347.48	6241.47	7750.97	7143.09	7982.68	7027.93	6522.1	7563.54	8041.27	7804.6	7455.92	8105.89	5948.81	5555.58	4.56722	2.85562	1.00614	1.06636	1.81246	0.765102	1.55827	5.394	2.38977	2.5236	1.2909	3.93997	3.54545	1.97794
P0A7W1	rpsE	14	1350.07	17574.3	10342.3	7503.05	10164	9915.07	9414.6	9581.22	10012.5	10045.5	9366.1	9748.31	10231.6	10313.3	7417.67	7774.05	1.20144	0.62966	1.20146	0.433689	1.70664	0.0438676	0.122754	0.524376	3.27087	0.456688	4.55205	1.60978	0.971974	1.69022
P02358	rpsF	14	1008.83	15675.6	11347.7	8650.86	10865.6	11288.6	11387.9	10710.5	12070.7	12368	11101.9	11214	12050.8	11881.2	8800.41	9631.2	6.24941	0.485227	1.54326	2.15033	2.39603	1.11597	3.04381	3.09827	3.43275	3.20871	8.06976	5.82774	4.92188	7.77385
P02359	rpsG	20	1244.87	19988.7	13597.4	9801.47	11484.3	11628.1	12050.4	12180.1	12276.8	13648	12476.1	10793.6	12664.5	13338.1	10192.5	9916.9	6.58683	5.99363	6.02285	2.47024	5.29034	5.89675	1.6408	4.36245	10.0611	0.806511	7.4567	0.498216	1.70942	3.97765
P0A7W7	rpsH	13	782.81	14099.5	5588.5	4506.37	6137.8	5695.68	6258.79	5760.43	5631.69	5990.42	5787.49	6485.07	5728.82	6283.69	4205.48	4557	2.84832	7.24179	1.41392	1.99323	1.27606	1.30131	0.80577	2.31474	3.01987	1.81296	0.841397	1.06054	2.97315	2.53898
P0A7X3	rpsI	10	538.94	14829	5784.76	5226.97	6682.03	6471.54	6327.28	5397.7	5773.69	6606.63	6761.35	7007.22	6776.03	7217.93	4314.49	4684.77	5.30273	0.436904	4.78362	0.25763	2.11075	9.80483	4.43103	3.49724	4.20815	7.50067	5.80366	0.302595	4.91976	10.9458
P0A7R5	rpsJ	8	562.89	11710.4	8799.68	5628.63	8876.3	8770.01	8236.17	9453.72	10062.1	8953.95	8549.51	8767.97	8778.09	9185.57	6550.8	6877.21	4.55482	2.98475	0.411366	2.4035	8.06351	2.42131	0.536093	0.929625	0.103439	0.473514	0.112981	4.91329	0.621247	1.14014
P0A7R9	rpsK	8	588.94	13818.4	7677.04	5265.91	7558.54	7489.75	7126.83	7357.42	7585.95	7452.76	7121.35	7682.56	7382.9	7319.8	5586.15	5947.74	4.01168	2.01545	1.26078	0.956175	11.2867	1.70159	0.832905	1.95196	4.80606	6.20709	1.13032	2.25109	3.35408	1.43688
P0A7S3	rpsL	6	345.34	13710.5	8054.3	6717.91	8299.5	7581.31	7548.24	8236.25	7262.62	7901.15	7907.12	7826.14	7186.8	8154	5191.22	4991.28	9.49126	9.04259	3.27236	1.84727	3.75279	2.7893	6.90234	0.671567	2.09302	1.81158	1.32523	13.7782	2.28307	9.81077
P0A7S9	rpsM	9	608.18	13073.3	11355.4	7532.91	11879	10954.9	10597.3	10877.7	11954.4	11184.4	10806.7	11792.3	11665.2	11805.1	8527.21	8892.35	4.67087	1.4922	1.07711	3.42969	4.76947	5.38845	2.44293	0.496275	1.39987	1.30859	0.206358	2.36072	0.914664	3.68783
P0AG59	rpsN	4	253.95	11555.3	7569.5	6066.56	8283.29	7633.47	7052.52	7557.78	8023.3	8178.69	8007.68	8005.19	8170.36	7675.11	5371.61	5511.79	3.57587	1.08978	4.66752	4.80877	2.76115	0.641371	2.19938	3.35176	0.541894	0.997187	0.0387026	5.70997	1.11319	0.33889
P0ADZ4	rpsO	6	265.95	10244.5	7889.67	7547.39	8254.32	7535.17	8961.45	7367.5	8183.59	8086.2	8399.89	7341.03	8349.03	7479.13	6640.41	6185.2	6.42304	7.40504	6.47763	7.06217	7.10277	0.225769	2.18371	8.57373	1.30213	9.23633	6.24889	1.17918	13.4223	0.664241
P0A7T3	rpsP	6	495.07	9166.94	18335.3	14358.7	17855.6	17723.6	17316.5	19071.7	18479.1	18114.8	17251.6	18250.1	17976.7	18099.3	14211.6	15421.4	4.23842	5.98409	1.85378	0.21904	4.66058	3.43287	8.11872	2.80838	3.78401	0.0273529	0.037846	1.96665	6.99387	3.76339
P0AG63	rpsQ	3	309.62	9680.27	7638.56	4498.23	7361.23	7555.88	6731.11	7599.44	8235.43	7198.48	6214.28	7416.98	6970.6	6739.19	4856.12	4939.24	5.29396	4.80826	0.222147	0.793731	14.0857	0.50182	2.37631	3.51412	0.500611	0.151208	3.88989	3.32351	0.075951	2.67665
P0A7T7	rpsR	4	220.18	8962.84	10743.8	8550.3	12238.9	12430	12026.1	10780.2	13108	11486	11919.3	13122	12095.6	12691.1	8406.31	10218.1	4.94523	6.20451	3.56741	1.25121	9.48446	1.31932	5.63535	0.55152	6.67963	1.80923	3.73397	0.190282	5.64407	9.10867
P0A7U3	rpsS	7	567.71	10405.7	7129.67	5832.63	7393.95	7250.95	7132.73	7372.13	6729.46	7647.82	7527.53	7075.74	7103.83	7599.2	5536.19	5512.98	4.70185	18.0518	3.01202	2.58729	3.79095	6.45719	7.62678	0.573668	3.41413	0.322872	1.4858	2.03218	8.3286	1.65561
P0A7U7	rpsT	4	312.04	9660.31	11366.2	7470.52	13726	12716.2	12477.8	9035.06	7871.82	13505.6	12365.2	11245.6	11665.4	11426.3	7081.28	9042.57	6.38848	9.24002	3.18401	1.49549	14.9342	3.57943	24.3351	2.68141	4.87573	7.66719	0.778961	3.393	2.8748	2.15646
P68679	rpsU	7	368.74	8476.72	12807.7	10119.7	13031.2	12794.2	11493.7	12474	13498	13794.6	12869.5	11952.8	12924.8	12477.6	9998.43	8270.81	9.52219	12.9986	3.70283	3.02654	1.04318	2.41087	2.26216	0.995806	2.0997	1.74731	1.08786	3.92831	9.10097	0.570173
P0A8R0	rraA	8	435.22	17331.6	877.729	982.541	1239.4	1297.05	1496.49	1297.57	1468.11	1186.16	1324	1531.65	1199.52	1346.56	987.447	1489.26	1.42147	6.93362	3.19371	3.96115	0.624481	3.52569	2.35079	1.81171	6.49706	4.29936	3.09095	0.699505	0.521683	6.26185
P0AF90	rraB	3	153.08	15575	2723.46	2106.78	2777.87	2789.09	2485.12	2927.37	1841.88	2595.62	2646.97	3079.97	2411.31	2898.15	2940.8	2897.12	6.9541	13.9069	14.9723	4.2949	3.46956	12.082	70.6275	9.74787	8.77218	14.8052	9.97118	11.994	25.0036	11.7667
P0AFX4	rsd	3	153.51	18213.4	195.201	419.163	223.322	206.181	218.28	105.982	88.4779	224.854	239.617	164.026	123.588	129.893	294.718	205.21	19.2487	5.5066	4.3044	2.69181	35.6802	18.1709	10.8448	16.2706	28.9085	8.68674	13.0462	16.2747	4.48917	26.5149
P0AFX7	rseA	3	189.46	24288	214.364	243.43	226.347	198.09	144.692	270.733	388.421	314.726	271.426	601.307	364.88	267.643	224.511	365.436	11.8673	2.73275	14.2868	4.94992	0.751481	8.45585	10.1725	18.6177	5.19002	15.6591	2.51786	4.71399	1.25851	40.0355
P0AFX9	rseB	6	256.27	35709.3	161.169	165.768	176.7	176.365	217.687	200.865	262.912	157.361	213.786	175.098	196.871	202.076	166.739	203.661	12.4585	4.91073	19.6242	4.51712	4.27326	0.54079	4.5763	2.01708	5.8796	1.66935	0.883788	12.6996	4.20339	12.761
P0AEH1	rseP	5	165.1	49022.4	52.317	51.9735	67.4664	69.6485	71.3732	72.3522	79.816	63.5178	68.3298	76.8525	54.0871	49.9322	61.2686	48.9976	14.1732	21.1433	5.27376	2.89819	3.32876	6.87017	3.22483	6.03638	0.342874	13.3852	6.17425	4.44943	7.83332	4.31067
P39286	rsgA	6	574.1	39150.9	292.189	219.639	283.115	271.032	264.528	279.264	302.13	309.273	284.791	263.003	339.048	330.117	245.938	213.772	4.35341	7.65332	6.8269	1.75457	0.526247	12.2585	0.912341	9.55028	7.61045	3.85311	7.77051	9.22981	3.19085	8.03862
P06992	rsmA	4	248.13	30382.6	235.8	187.186	290.123	236.522	291.623	251.392	246.784	273.249	262.162	251.419	264.691	269.839	217.578	239.186	7.46102	0.72151	3.59966	0.5052	6.5599	0.749386	3.41548	3.5805	7.41351	9.40529	8.24063	2.92766	11.3897	14.8621
P36929	rsmB	9	544.27	48299	233.116	194.287	240.621	239.819	275.574	281.938	293.335	224.725	231.968	249.044	241.075	266.665	196.733	226.107	5.11686	2.26535	4.4137	2.31103	1.0138	1.59665	15.0537	2.2183	5.15227	1.17541	12.0194	4.55591	4.6886	3.17821
P39406	rsmC	6	303.99	37583.1	270.014	259.469	285.746	306.616	316.461	348.272	367.65	317.754	337.308	337.239	332.329	340.448	224.298	279.499	6.19164	0.670917	0.87872	0.402506	9.63105	8.54101	2.39393	5.92973	0.843939	10.988	2.24005	14.2284	4.17121	12.8626
P0ADX9	rsmD	5	178.53	21646.2	221.701	116.666	158.525	170.141	135.665	227.88	192.5	179.745	164.317	138.749	169.194	173.127	153.629	122.25	5.40887	4.72803	3.38097	7.93693	2.19524	3.26652	5.82046	7.13175	4.05122	3.96305	9.01613	2.02806	1.25779	8.67457
P0AGL7	rsmE	5	227.68	26943	196.276	556.681	247.038	228.518	313.872	405.893	606.629	247.121	230.885	269.867	241.236	371.911	445.054	824.675	3.94666	11.1302	1.96943	5.1705	18.7968	39.1279	4.43208	9.79609	1.44935	12.9517	0.449761	26.8236	53.9889	18.7915
P0A6U5	rsmG	3	107.88	23398.4	96.2814	84.5635	110.246	102.07	125.793	138.232	100.277	90.6666	92.8718	146.873	98.4632	92.5539	78.1745	90.5478	5.07716	12.7503	10.9398	7.19945	20.0878	2.43588	4.61297	10.6521	3.32244	8.77436	3.13291	5.63067	0.687946	33.9456
P60390	rsmH	10	603.47	34838.2	417.591	373.426	490.683	482.141	450.298	511.078	468.094	446.305	423.298	415.984	447.444	445.644	450.509	455.957	7.27195	2.60769	6.1145	6.85355	1.37041	3.26088	4.35478	2.95626	11.5715	0.475573	2.32484	4.40352	3.02435	1.15258
P67087	rsmI	12	909.96	31310.6	334.457	292.696	322.726	319.637	350.308	336.504	316.5	329.944	361.628	337.11	348.763	374.423	303.18	332.783	11.4623	4.13553	1.67026	0.4481	0.967825	0.788637	2.48791	8.09253	5.9758	3.1192	4.66543	2.1918	1.39477	3.57286
P0AFR0	rssA	1	50.55	33028.1	19.0725	17.31	30.4997	28.515	27.5071	28.662	20.3761	28.5547	24.6673	24.6379	31.3749	24.3577	18.1242	15.567	3.06587	13.3636	22.4229	1.59427	5.09235	13.8203	37.5111	11.0042	7.0659	0.405929	9.74335	15.3069	7.14	8.05725
P52108	rstA	7	294.18	26669	154.7	208.328	161.068	152.472	162.851	126.459	109.602	164.573	171.205	179.252	153.738	133.274	171.209	149.607	22.638	2.02787	4.79912	2.63356	6.2747	11.4556	11.6688	8.89122	8.00845	16.4165	1.19303	2.27179	4.71229	1.54115
P18392	rstB	2	55.39	49233.5	40.0639	61.4722	31.2869	36.8387	29.1021	28.9277	28.1868	28.4807	42.6436	21.9255	15.6789	46.6608	20.6248	15.1879	8.70227	17.0852	31.7857	18.0196	1.96097	35.1556	26.8534	65.1346	15.2793	0.374837	83.4641	17.3615	13.9919	0.776699
P0AA43	rsuA	9	478.81	25831.2	771.151	622.703	744.312	699.676	712.84	586.664	571.378	749.875	706.664	714.682	680.773	709.814	607.44	478.39	5.03325	5.65198	3.28811	0.691235	4.82582	12.3678	0.151914	3.96275	2.65478	0.0754678	0.866944	13.78	1.64991	12.0023
P0A809	ruvA	2	129.16	22053.7	255.976	284.276	290.512	271.128	226.25	287.184	175.57	293.412	252.559	263.319	245.651	254.252	239.923	311.71	6.82891	4.3848	5.01645	12.3446	0.434395	5.26443	38.3105	7.7921	4.08926	14.7552	3.10934	0.992531	1.7181	5.27572
P0A812	ruvB	5	172.68	37132.4	106.774	88.6605	94.3186	81.6735	67.5535	54.0622	52.8067	99.0337	90.1824	78.8507	61.7151	54.5913	104.337	67.8398	4.70376	2.18554	5.73926	3.21956	10.0913	1.47926	9.49378	2.78361	1.98555	2.7073	4.66049	3.74051	2.80573	10.7764
P0AFY2	sanA	1	56.74	27251.4	21.43	26.6088	15.3264	12.3079	22.0948	18.3332	17.992	17.4483	21.4665	20.3701	15.9963	17.5426	24.1293	15.2283	10.388	41.205	7.1631	9.18417	14.8329	30.5376	17.4551	20.4521	38.7699	11.6191	49.3372	28.9054	0.963001	20.8387
Q47622	sapA	1	38.42	61508.4	5.61542	9.55502	11.5289	12.0448	15.056	9.96483	8.77671	8.67109	9.33637	14.4186	11.5446	5.1956	5.5877	11.8034	19.2816	42.313	7.87036	24.1302	16.7386	59.506	108.345	32.6884	7.90013	11.638	8.39187	90.6409	79.8887	9.60785
P0AAH4	sapD	1	58.32	37618.4	28.736	36.0216	20.8906	25.7435	29.5593	28.3501	43.5162	25.4627	18.4545	19.1477	24.5734	30.8035	20.745	36.7215	17.4556	9.34921	16.4208	4.34648	21.5933	17.5536	13.6533	25.0451	8.76415	20.8341	22.6507	3.45726	3.73934	8.80927
Q2A0K9	sbcB	2	92.25	53429.9	12.4462	15.8042	12.2359	12.6214	15.79	13.8654	10.0204	9.87768	10.5047	13.5343	11.5265	12.2007	16.1091	14.6919	3.84807	15.8734	7.70747	5.57338	28.0599	1.90417	17.6718	4.92825	14.8399	0.00256183	13.8267	2.27459	1.67974	8.92465
P13458	sbcC	5	178.39	118631	30.5931	40.2649	21.0635	23.1678	19.142	19.2412	12.505	25.1158	26.7179	11.4701	22.2921	20.1299	24.8279	16.6646	19.1864	3.6639	3.92594	0.801315	8.43774	13.8788	18.7213	6.81707	19.5637	6.03888	21.0316	15.4533	15.026	1.7225
P0AG78	sbp	11	734.77	36618.8	788.83	526.879	1013.32	1021.9	840.019	991.977	1005.78	956.718	841.337	1008.61	907.986	829.86	533.672	549.678	2.17637	12.4315	1.08526	0.436165	5.19339	3.51793	0.916932	3.0209	2.89809	8.06571	1.68947	2.18067	12.3973	4.77065
P0AAD6	sdaC	2	116.98	46856.9	86.1337	139.636	57.0977	24.2208	1.47503	2.83194	2.64076	85.4208	45.6068	7.17716	2.68829	2.254	110.663	2.95621	9.23289	17.8626	23.8906	3.13216	47.9368	16.381	61.5783	8.23853	13.3679	26.9606	34.9366	116.657	19.8217	32.5731
P0AC41	sdhA	34	2805	64363.1	2193.29	4792.86	2049.63	2043.97	2166.75	2224.11	2450.65	1850.29	1873.95	1923.06	1996.01	2105.64	5042.91	5831.34	2.86294	4.59769	2.05105	0.4974	1.25045	0.544895	4.55684	2.97079	7.14134	0.301344	1.90054	1.1495	1.5602	0.881669
P07014	sdhB	19	1215.27	26734.2	1233.44	3709.09	1168.2	1117.83	1338.25	1201.95	1639.91	1057.63	1037.84	1149.87	1114.48	1175.3	3836.54	4000.36	8.40523	5.10337	4.19407	0.535335	3.41041	1.10573	3.37429	0.375797	4.44208	2.02834	0.674293	4.09724	1.00612	1.27542
P69054	sdhC	4	271.11	14271.8	266.37	586.062	294.966	221.701	295.518	314.997	333.486	271.092	186.945	236.495	240.405	199.988	818.376	684.458	3.76326	3.03452	0.814084	1.10309	0.859053	0.790685	4.92036	9.37507	15.6908	5.42055	1.68128	5.46596	4.25301	1.78435
P0AC44	sdhD	2	104.96	12841	245.169	1121.62	481.498	338.587	413.515	622.184	628.974	477.804	570.941	469.416	333.357	581.551	1084.81	848.491	30.3117	30.7966	19.2029	9.22035	0.656309	4.45372	8.25311	35.9264	6.94832	11.5072	13.8637	10.6491	35.9386	6.62682
P10408	secA	41	3148.83	101941	758.012	746.501	758.324	768.905	786.827	836.002	876.031	781.707	775.071	807.165	824.612	829.112	787.134	818.192	1.50193	2.80316	1.016	1.51919	0.282815	4.05782	1.10528	0.49177	0.137071	1.75977	1.06573	0.70465	0.982669	1.07295
P0AG86	secB	7	419.55	17248.2	2998.94	3265.48	3492.96	3448.19	2977.74	3234.87	3642.29	3515.54	3343.27	2938.76	3607.79	3892.97	3658.35	4169.77	10.6196	3.80775	6.36309	12.958	11.1458	15.5841	0.335369	7.08043	9.75811	6.46998	1.43686	21.1085	1.90383	2.00968
P0AG90	secD	22	1429.96	66572.7	587.882	564.405	632.58	620.829	631.594	635.618	648.181	631.983	599.578	658.408	617.305	589.554	566.166	573.631	2.76203	4.25995	0.500783	2.71735	2.41434	0.463201	0.473234	0.156354	3.83496	2.31959	0.972128	1.15828	4.26089	2.55616
P0AG96	secE	2	85.34	13616.7	145.11	147.668	168.581	150.002	193.246	152.969	148.962	173.548	139.734	177.644	170.329	165.94	157.251	217.514	6.93487	2.74513	1.47076	1.64731	15.2707	1.82825	3.95693	2.69297	6.48123	12.6053	3.16108	4.19885	4.72599	3.56349
P0AG93	secF	7	351.23	35341.6	635.807	724.818	753.848	738.483	785.018	697.907	533.741	759.598	724.005	786.929	666.039	628.954	620.14	531.833	4.46335	8.97795	1.09907	5.02608	6.41109	4.80128	9.74132	4.28495	14.1307	2.06189	1.28675	5.10453	3.91765	6.05757
P0AG99	secG	4	317.44	11339.9	2047.52	1606.14	2036.35	2103.68	1982.5	2248.02	2286.88	2064.18	1874.85	2050.21	2415.23	2115.24	1949.02	1921.75	6.67884	1.56641	1.27747	2.93544	7.77282	4.30644	3.77576	10.2381	4.49424	2.96055	2.88185	7.15217	8.26513	2.8848
P0AGA2	secY	12	711.55	48462.2	1228.44	951.466	1041.26	1039.58	1110.44	1376.27	1544.65	1120.57	1032.53	1158.17	1073.42	1119.47	1189.89	1114.34	2.91052	9.79564	0.0687101	3.71285	6.53036	5.83227	2.65959	1.18324	1.5558	4.03587	0.951154	1.7169	0.616179	0.967907
P0A821	selA	16	835.5	50557.5	218.725	182.992	223.385	222.126	208.258	216.366	250.843	203.522	191.303	211.435	229.883	267.434	193.899	191.567	3.76049	5.46299	2.58629	5.42338	3.4809	2.5249	0.961013	3.63257	1.69208	4.03575	10.0618	6.17356	5.15433	2.45322
P14081	selB	18	1014.19	68806.6	226.225	213.323	228.32	220.488	211.52	212.372	173.064	242.459	235.769	212.141	203.305	183.682	197.133	156.688	7.12752	4.85491	13.3441	3.58258	1.48834	2.22685	4.86077	2.56033	2.48646	0.225602	0.0125967	0.536255	0.229835	0.405074
P16456	selD	17	1155.92	36645.7	783.757	935.551	849.846	821.716	852.15	837.649	750.212	778.692	750.41	812.005	698.584	612.353	924.877	771.344	2.11	8.59868	3.18093	2.26094	5.51638	1.59699	5.9719	1.34316	3.5451	0.899588	0.835599	0.599158	3.57025	0.838575
P0AFY8	seqA	6	272.58	20284.5	675.22	546.509	536.981	557.152	591.382	533.137	495.288	543.417	514.264	559.463	591.425	551.73	517.8	630.899	12.5052	1.26036	3.25019	4.513	1.66018	1.62325	23.5455	1.04223	3.80274	11.6506	1.49006	0.432958	1.35506	1.23522
P0A9T0	serA	21	1615.43	44130	7520.76	3111.06	7042.58	6883.86	6643.25	6028.46	4772.91	6809.89	6463.62	6703.75	6811.97	6425.73	3818.58	3563.54	0.613506	2.97657	1.91262	1.97587	0.461306	0.0854819	1.88037	0.269578	0.382314	1.40192	1.32697	0.596203	5.09914	0.730042
P0AGB0	serB	5	295	35002.3	205.903	114.414	126.558	190.275	152.526	183.831	184.569	185.714	155.287	166.129	170.162	150.644	78.044	97.1061	11.0107	13.3895	7.13389	8.09141	2.45193	17.8822	26.9303	26.4529	16.5283	21.5973	0.613482	5.83655	3.47772	8.75527
P23721	serC	21	1547.73	39740	5110.4	3154.46	5266.15	5297	5339.04	4217.78	3333.17	5242.85	5408.48	5342.9	5061.47	4869.45	3226.99	2990.84	5.45479	1.13505	0.510686	1.00266	5.20534	0.490053	0.294235	4.20951	3.42755	0.0535068	4.20615	4.27964	3.99979	7.45294
P0A8L1	serS	24	1409.75	48365.5	1616.99	1523.55	1500.75	1549.47	1536.39	1550.38	1557.04	1430.95	1397.47	1495.64	1467.55	1496.78	1547.77	1624.37	2.20107	0.744468	0.541102	2.88437	5.37894	1.20515	6.24253	5.24347	3.076	6.31825	2.07406	0.152918	7.20232	4.72318
P39364	sgcQ	3	176.45	29317.8	61.8937	45.7423	98.376	137.302	237.695	517.898	549.158	81.1327	122.227	156.595	170.403	211.713	156.099	170.366	4.97809	17.9938	13.4737	1.75127	3.95574	4.65099	3.69088	7.2766	2.89645	7.08313	10.5805	1.06754	11.1989	10.4987
P76350	shiA	2	81.07	47767.9	59.6084	36.3365	44.2857	40.1127	39.9764	60.8284	9.70466	96.7349	80.3859	62.4566	37.3622	30.5621	32.0312	18.5983	11.4471	8.48166	108.168	104.277	70.7013	19.3648	140.699	9.20591	55.2813	11.8057	101.241	58.1629	11.2049	17.6243
P76502	sixA	1	42.35	17178.6	19.048	85.4297	68.3619	49.4167	56.959	2.53288	4.29049	40.6989	80.1178	79.2026	27.2445	48.1667	15.9296	53.0871	15.7182	17.338	4.89542	2.72398	1.29698	129.128	0.330684	21.0296	32.4562	3.54848	0.419771	13.2259	14.714	1.65474
P0AEU7	skp	5	467.41	17659.3	3494.44	2621.65	3445.5	3491.87	3462.83	3755.67	4154.21	3535.05	3456.89	3405.82	3266.32	3266.89	2579.21	2712.24	8.42312	3.76357	0.660095	0.0542596	6.1466	0.231965	1.59393	7.33459	2.96666	1.29509	1.05239	3.23503	5.91192	3.89838
P0C093	slmA	8	309.94	22804.1	296.7	242.512	324.406	302.563	283.577	232.486	152.571	310.415	306.062	266.292	259.686	274.025	272.872	265.92	7.70249	6.52593	3.47602	3.03749	3.33856	1.07238	30.7883	0.818449	4.95128	3.71912	8.31559	2.04528	15.7931	9.7748
P37194	slp	6	534.82	20932.7	697.524	801.97	396.708	482.012	830.497	2318.68	4562.53	346.16	384.982	568.049	919.569	952.563	956.122	1488.36	5.33789	1.66996	1.14159	4.73785	11.1069	8.52515	6.07347	12.2276	4.87604	9.69667	3.56877	3.02306	0.124445	2.12362
P0AGC3	slt	9	430.16	73288.8	92.2332	109.869	114.117	130.261	115.762	118.544	139.349	135.378	124.973	113.582	77.9097	47.8568	123.378	84.2565	7.35962	6.82404	4.80437	1.94526	5.08124	1.22142	3.76049	9.77938	4.47064	0.20721	6.16775	7.61416	2.66812	2.28861
P0A8W2	slyA	3	282.4	16324.9	464.001	469.034	429.417	449.093	429.475	440.802	437.033	448.754	459.232	387.116	441.477	455.077	538.466	570.328	5.17448	4.89309	2.06812	0.392352	1.69586	1.41475	18.7131	2.66485	7.18505	5.86549	5.94835	2.95378	1.34709	0.986664
P0A905	slyB	9	781.71	15574.1	3105.92	3486.69	3240.27	3492.21	4206.41	6318.15	7900.88	3585.03	3417.08	3721.95	3968.11	3695.38	3176.83	3598.77	10.1093	3.45665	1.56119	2.62321	6.59176	3.9596	0.271788	3.1414	2.00052	2.46661	2.83533	0.349534	6.11389	1.27936
P0A9K9	slyD	8	566.35	20821.7	5005.42	5229.1	4546.07	4756.48	4526.98	4118.95	3661.32	4241.63	4094.85	4467.2	4327.25	3981.97	4153.55	3729.62	7.96717	8.43644	5.30845	0.806811	9.30576	2.65441	6.08047	2.02939	4.08382	5.12996	9.52528	0.984031	15.4964	3.59071
P0AGC7	smp	1	43.04	24049.9	64.8316	61.1035	64.9223	66.7642	53.9198	41.4286	19.504	66.2989	60.7593	67.9825	62.4325	53.7925	70.702	60.7186	8.37325	5.69046	5.78798	7.77208	15.5352	17.5881	42.8692	11.6625	9.44563	28.0705	0.139497	15.1924	23.235	5.20216
P0A937	smpA	2	175.48	12276.2	1986.53	1601.11	1964.68	1995.55	2064.28	2690.15	3259.5	2084.9	2122.89	2206.17	2342.43	2311.53	1905.35	1939.2	6.75366	5.49154	4.20967	0.487053	1.02608	2.7051	0.57142	7.12627	0.274467	0.825987	6.93578	0.863583	7.25195	3.53874
P0A832	smpB	5	245.08	18239.7	656.772	510.263	733.403	639.856	601.723	655.432	612.576	725.46	660.224	573.516	719.111	687.331	551.098	518.162	15.6728	0.991264	3.66934	2.00234	8.86935	4.52026	9.24902	2.80855	1.71269	9.17391	1.24689	11.0039	2.40213	3.58026
P36566	smtA	1	129.57	29777.1	32.5195	26.5099	63.5048	36.6096	58.5177	25.2038	25.1455	40.9336	79.1115	39.683	36.7735	42.8484	30.9272	33.5508	17.4399	20.521	25.7405	1.16153	1.17758	10.3607	20.8034	14.3627	28.3702	27.0083	18.349	19.7778	0.900562	14.3187
P00448	sodA	13	1157.34	23064.6	7048.56	9550.3	6888.88	6699.5	7350.49	7059.14	7997.7	6728.97	6969.58	6874.6	6504.4	6953.18	9744.79	9270.18	9.19706	6.51758	0.165564	2.36118	6.0978	0.692448	3.76746	1.90611	1.42168	3.50858	0.824943	8.52729	6.98634	2.27303
P0AGD3	sodB	8	564.91	21234.5	1893.77	2470.15	1810.03	1971.51	1903.18	2292.03	2372.42	1645.39	1722.65	1589.38	1726.72	1887.03	2382.48	2666.7	7.42989	3.3127	2.24061	0.480684	0.79015	1.72568	2.98314	1.1967	1.24961	0.925908	0.178179	4.40578	2.50446	8.22494
P0AGD1	sodC	7	227.56	17652	144.355	78.9582	225.495	265.519	196.107	799.989	1564.3	224.544	178.658	282.202	327.783	336.219	157.691	205.363	2.84975	2.6306	0.120259	9.96227	11.3817	1.68926	4.42915	4.46022	7.33474	5.26458	5.85211	3.78923	4.64204	14.1294
P15373	sohA	2	138.85	12333.2	146.096	161.215	129.565	149.641	117.968	233.272	234.606	133.714	108.987	137.451	163.679	114.504	159.235	155.243	27.933	14.4893	27.2593	9.37093	2.39559	12.9399	24.5008	14.8277	11.5093	4.57116	10.7222	3.36045	4.45334	0.153098
P0AG14	sohB	13	873.91	39323.7	648.264	452.791	630.854	617.253	606.915	644.381	642.784	628.275	645.018	612.047	637.841	642.284	491.37	487.693	1.82213	1.81007	1.16446	0.157377	8.7778	8.39305	9.74993	2.66949	2.5333	4.75382	0.733756	6.91913	2.62201	1.59632
P40874	solA	16	877.14	40858.3	703.819	483.061	657.349	660.818	669.577	557.822	424.692	697.216	731.951	639.091	642.812	585.39	470.215	411.94	2.68439	0.135238	5.92938	5.72911	5.19413	0.137697	3.75925	1.13599	3.0672	0.847431	3.99823	0.233868	4.52909	0.803663
P21170	speA	25	1571.31	73833.4	1244.83	899.379	1289.94	1210.79	1269.48	1184.99	991.04	1344.65	1338.05	1387.92	1363.53	1285.14	945.296	986.763	3.30683	0.77038	0.100561	1.79423	0.672524	2.13833	4.87837	3.98449	5.42794	3.64793	5.97348	3.63579	2.21084	3.13132
P21169	speC	12	805.67	79347.9	224.747	172.116	226.956	214.463	205.963	182.545	156.461	245.178	231.127	223.969	224.237	223.84	187.478	152.325	7.00639	0.576682	2.84108	5.71813	3.7834	0.833949	4.88531	4.39713	6.0368	0.380673	1.97059	0.903807	5.02633	6.73067
P0A7F6	speD	11	964.9	30347.1	768.534	721.843	1031.07	1002.92	1006.69	995.979	760.925	1119.86	1178.99	1061.48	954.303	1004.24	689.153	721.296	9.42425	7.50901	0.871326	7.00402	6.77069	3.36359	1.63756	10.613	11.9961	2.62374	4.54255	11.9325	0.690532	3.51025
P09158	speE	5	339.39	32282.7	579.049	643.238	753.711	699.611	701.246	659.598	530.69	745.807	779.141	685.716	801.516	775.349	639.375	735.223	5.1456	4.03574	2.17996	4.70382	8.41891	0.88489	13.9313	6.26645	1.18609	7.65391	0.307248	6.1864	2.93388	7.07553
P0A951	speG	7	330.53	21855.1	299.654	300.472	291.966	283.892	300	321.513	264.397	273.796	269.916	270.072	314.976	326.158	388.553	411.899	10.2664	3.72244	3.7205	5.64149	8.08722	5.59898	11.4703	2.05564	2.26255	2.24258	4.44408	5.88804	2.47226	4.33612
P0AG24	spoT	8	345.31	79274.2	138.537	112.287	118.15	119.582	110.438	119.863	116.244	106.013	102.661	101.367	115.283	121.357	103.759	97.6785	7.93535	6.55557	2.37571	7.42676	2.05964	10.1429	1.44336	4.08006	2.58553	1.27618	3.43242	14.9278	2.21878	8.04603
P08395	sppA	7	530.03	67159.2	184.112	166.079	190.83	182.31	200.098	209.403	173.654	218.41	223.056	207.52	201.651	203.327	180.958	131.053	12.1512	0.640753	5.79347	0.665565	8.89921	2.0223	2.70331	9.23936	1.37584	0.671024	7.59799	23.6805	0.0878511	14.7584
P0AFV4	spr	7	440.8	21008.8	591.177	1770.31	414.761	268.138	183.853	79.8331	49.7522	594.337	523.786	309.574	84.4949	68.4753	697.703	87.6649	3.56021	6.49201	1.75518	3.02889	8.19081	6.05247	11.2424	3.54581	5.07933	3.83423	7.51961	3.59012	2.85506	1.08546
P77754	spy	9	441.4	18169.3	687.499	763.902	509.137	525.903	626.307	939.854	1290.69	605.607	581.315	705.376	754.189	798.873	749.219	874.887	59.7096	11.0096	14.4325	0.636509	7.70746	5.62678	1.32867	1.23069	2.7742	3.60249	5.19873	1.54175	4.49192	2.26065
P68191	sra	4	159.76	5074.75	3427.55	3986.79	3366.11	3674.62	4337.34	7465.8	7074.25	3524.83	3934.88	5074.34	3471.56	4324.43	4932.41	2124.22	5.57517	13.4079	1.4572	0.832018	11.5904	14.0957	0.988624	8.69139	3.92868	5.70998	11.5192	1.18397	13.9657	6.45975
P15082	srlR	4	130.89	28200.4	44.9384	70.6784	42.5765	57.8289	59.4709	77.743	89.2058	52.0646	51.098	46.7942	67.2491	72.9026	71.8609	82.2428	12.4732	8.89323	3.90153	1.10639	2.46569	11.0259	18.8628	0.766223	11.9012	0.0039612	2.42828	1.88902	1.60884	13.0259
P21507	srmB	18	914.02	49865.5	430.503	401.876	371.937	371.027	372.201	411.63	411.66	375.742	386.38	383.25	382.328	385.221	378.643	417.508	6.23306	1.04062	2.80162	1.92835	0.161034	5.52731	2.9524	2.54542	4.71095	5.55542	0.969643	2.06045	4.38472	1.97891
P0AGE0	ssb	8	505.19	18945.2	1387.95	1610.4	1680.63	1663.46	1857.03	1689.01	1241.5	1712.1	1668.35	1980.79	1594.5	1337.5	1652.73	1756.8	6.26507	0.406468	3.96176	2.15875	3.85099	1.6688	18.5001	2.20743	4.82561	0.127824	0.62378	2.13326	3.0695	0.763539
P31142	sseA	10	675.24	30774.6	479.044	917.447	749.003	937.634	1324.94	1396.92	1212.73	711.934	912.447	1043.83	907.214	943.854	1113.9	1263.05	2.97974	2.49012	1.60459	1.04028	6.64133	4.57647	3.69341	4.05599	1.5602	1.76572	1.97023	5.87164	6.24464	4.73709
P0AFZ1	sseB	3	103.21	28606.6	157.078	108.645	121.936	111.97	87.9523	61.3565	35.3341	112.077	92.668	92.9353	89.2846	78.5302	93.7831	64.4472	3.21952	11.0179	0.329635	6.14497	28.5503	3.25802	15.3624	1.69455	2.04582	4.94983	3.7723	16.6399	7.20733	21.0217
P0ACA3	sspA	10	722.12	24271.4	2010.78	1959.49	1969.48	2052.52	2004.87	2198.58	2619.61	1881.76	1818.09	1965.04	2087.38	2155.67	2120.61	2180.59	4.50926	13.5206	1.52662	1.17912	0.908475	4.18132	2.23259	4.34855	1.24174	0.578278	0.598842	0.6567	0.701711	2.10043
P0AFZ3	sspB	4	284.24	18233.1	404.921	371.62	374.148	382.643	316.379	351.466	363.98	357.094	352.103	278.84	366.627	278.416	397.156	355.504	5.44679	5.50753	3.49079	5.58701	3.0024	1.7805	1.10601	9.38357	4.28338	31.3836	0.25178	31.3053	12.9111	0.529741
P0AGE4	sstT	5	374.66	43431.4	391.069	654.546	510.274	422.169	412.716	424.126	344.077	431.73	406.647	476.891	414.835	332.049	790.36	744.942	2.74922	0.724715	3.75097	1.58095	7.45855	2.62774	19.7468	0.614146	1.86892	8.55599	4.33264	2.09768	7.63298	2.31601
P27306	sthA	21	1634.62	51509.8	552.998	2416.35	525.384	533.361	512.763	506.161	383.124	517.551	502.175	515.361	511.56	461.012	2235.85	2118.76	0.5847	2.83825	0.396326	3.01733	4.38788	2.31227	1.30657	6.37258	0.155125	1.27294	3.49227	1.51335	1.72633	2.77251
P0ACG1	stpA	9	627.66	15320	3040.49	1969.84	2940.48	2815.15	2919.49	3142.53	2712.66	2589.86	2426.88	2705.12	2571.4	2733.47	2144.33	2246.57	3.5812	3.74925	2.7511	5.0649	5.16153	1.05813	0.560949	0.388029	1.29886	5.42405	4.07607	2.4791	1.59954	3.31697
P0AFG3	sucA	47	3525.8	104978	1483.37	2463.22	1349.02	1322.39	1259.7	1344.63	1435.87	1250.77	1232.79	1167.02	1259.4	1231.45	2396.36	2340.97	2.6611	6.41607	1.41041	2.45598	1.81944	0.669629	0.969211	0.179963	2.94794	3.80148	1.52412	2.9431	0.329318	2.55596
P0AFG6	sucB	21	1428.4	43966	3036.08	4336.67	2659.92	2570.48	2559.97	2855.29	3224.96	2404.6	2319.82	2362.65	2435.92	2555.3	4852.48	5084.17	1.07563	0.323493	0.957048	2.6014	3.66486	3.99054	2.6463	1.76378	1.23131	3.16385	1.43364	0.314422	0.803389	0.474223
P0A836	sucC	22	1790.4	41348.6	3225.75	7821.09	2945.51	2786.47	2887.5	2441.82	1937.81	2712.81	2822.68	2798.37	2640.03	2528.93	7944.05	7442.91	4.10643	0.826832	1.75674	1.39817	5.847	0.519896	0.473804	0.413772	1.59615	3.17897	4.90752	3.49089	3.33078	2.03109
P0AGE9	sucD	21	1816.92	29740.5	4173.19	9747.07	3860.22	3867.36	3833.86	3366.76	2808.25	3478.5	3513.51	3407.06	3334.46	3360.12	9826.17	9825.29	1.35007	1.36136	2.92623	1.72296	4.75793	0.153487	0.358127	3.68745	0.111447	1.50537	4.17243	4.53102	2.93721	0.709819
P77667	sufA	2	116.12	13273.5	511.214	340.264	416.034	410.656	402.236	452.578	365.084	452.94	470.389	485.386	405.991	429.398	334.26	400.346	17.488	3.27726	8.52087	1.41786	1.0123	9.33379	5.18688	6.33957	5.9101	3.11135	10.5351	12.9544	1.31551	8.30807
P77522	sufB	13	842.33	54692.6	329.945	339.348	324.357	311.527	338.603	352.232	359.762	345.913	320.029	319.24	359.47	351.518	303.391	315.51	9.22963	0.359707	5.47714	1.56601	5.76255	5.62302	2.79133	2.32276	1.87151	5.84655	7.60016	8.84542	12.6086	17.4824
P77499	sufC	12	841.05	27547.1	645.446	504.626	673.294	675.498	713.229	717.176	714.158	696.85	695.122	739.295	699.963	705.384	500.361	617.615	3.98824	14.4555	1.48413	3.23833	3.93859	3.43392	3.02233	2.42568	4.01902	3.90579	0.198015	7.07666	3.14454	0.14217
P77689	sufD	8	537.25	46775.9	311.187	199.607	271.81	253.141	234.388	273.841	216.199	281.989	237.105	242.394	266.359	254.774	208.55	199.611	3.00286	14.6044	2.0662	0.274802	7.52098	2.57507	9.62084	3.07898	7.40888	2.72809	4.89509	1.60205	6.25542	3.34478
P76194	sufE	2	90.65	15772.2	74.3446	43.7533	82.4439	71.8403	70.2274	70.9023	69.2985	71.2129	63.1815	88.6744	59.9153	63.9767	47.8529	33.118	23.7072	16.188	9.41463	9.12209	23.5742	1.64318	3.58237	2.5686	15.4382	1.2763	24.7432	11.0514	52.7229	17.7508
P26648	sufI	4	214.46	51807.5	59.6377	73.0067	62.2566	57.6309	75.6369	77.4027	103.259	63.2928	60.9012	79.1622	60.2559	59.7162	69.6533	86.5102	15.607	7.07952	10.0782	3.08209	3.18424	2.20819	10.0411	5.78651	2.14835	7.83356	3.84106	17.0946	10.7409	1.68927
P77444	sufS	9	644.17	44387.5	358.649	305.216	337.801	373.009	434.997	459.977	393.499	363.947	435.415	370.178	367.015	370.828	324.444	376.409	4.4741	6.83763	0.242622	0.67356	8.07149	2.58209	1.91545	4.95506	0.993338	4.40787	5.80188	8.13068	0.226605	4.05073
P0ADG4	suhB	20	1120.67	29136	1258.93	971.349	1252.1	1227.56	1280.16	1253.31	1156.82	1326.09	1313.68	1378.02	1413.06	1466.41	1006.14	1112.73	3.16175	6.77321	0.181825	0.758269	3.97666	0.564065	0.0308921	2.49194	0.358852	3.45368	1.82087	5.49169	0.55679	1.05999
P75792	supH	5	216.85	30375.6	167.757	92.7041	144.134	140.739	137.738	127.347	125.441	146.212	151.391	131.999	129.966	140.726	85.4171	78.2007	5.57684	3.50672	10.2591	1.90974	8.37891	5.07636	5.34938	4.86356	1.58914	5.10421	6.21441	9.33742	4.58436	0.633434
P0ABZ6	surA	21	1223.83	47236.2	789.617	764.848	884.235	913.174	955.343	1008.41	1108.67	910.503	939.712	967.593	923.917	938.428	793.035	1013.09	3.19787	8.27973	1.72793	0.169332	2.58161	0.20365	4.14758	2.16823	0.709514	1.85624	1.41957	7.86614	0.421199	5.56968
P0A840	surE	3	86.98	26865.6	114.523	146.84	105.186	141.991	120.454	101.377	95.1954	134.05	119.551	100.132	147.948	125.831	180.924	189.738	9.06679	6.56805	8.06019	7.18324	27.1549	8.91997	14.6475	1.54605	5.35832	1.13652	18.7607	6.87707	3.15829	7.61678
P0A8U0	syd	2	93.42	20677.4	108.666	48.5411	99.5075	94.8178	59.486	90.9239	85.1658	134.451	95.6734	62.1809	82.7434	76.1097	67.1778	69.9612	12.2231	22.4225	6.53291	24.4643	9.29462	1.13385	1.93012	3.36488	5.02801	3.55411	2.43585	19.978	40.2212	2.51316
P05100	tag	1	51.39	21068.3	183.436	61.8124	84.1027	108.391	28.7309	32.3251	50.5494	118.634	43.8282	24.4122	141.112	52.0647	67.9824	28.216	15.0477	3.9128	13.1818	1.37506	12.8022	54.3948	4.43125	5.03298	0.982781	23.4941	0.414437	105.677	35.9674	67.7931
P0A867	talA	18	1669.82	35618.5	1122.14	966.504	1211.67	1404.53	1602.32	2144.89	2516.59	1345.36	1292.03	1403.05	1575.21	1609.36	1091.66	1459.84	9.30404	6.03555	2.83666	0.140423	4.21929	3.18421	7.46966	0.895503	0.579843	0.337188	0.881611	6.56236	0.803177	3.35299
P0A870	talB	24	2071.68	35179.3	5466.06	5703.27	5734.49	5600.15	5984.58	5391.77	4824.22	5252.95	5401.13	5827.44	5563.03	5721.81	5865.25	6840.3	2.81963	3.0501	0.175368	1.33016	1.75514	0.597807	2.19375	0.175908	3.92917	1.25987	1.50043	1.24153	1.35576	1.273
P76145	tam	2	80.69	28969.5	60.8689	60.6432	53.0911	62.3842	193.403	342.424	525.236	86.2569	122.868	153.203	123.784	193.993	145.432	249.307	10.9731	2.03538	9.04265	14.5694	8.77304	3.83794	3.8703	42.7794	1.27751	6.37916	27.9621	10.7405	19.1452	5.74972
P07017	tar	2	50.62	59888.6	0.145209	75.8443	0.343079	0.144821	0.544203	0.143725	0.707436	0.144871	0.144379	0.67915	0.143673	1.45925	146.209	102.936	82.7013	19.4305	81.8697	2.21128	29.4991	0.335124	112.231	1.41656	0.258642	45.7838	0.158313	1.88315	7.09597	10.7542
P0A9T4	tas	9	458.3	38457.6	457.464	522.367	638.495	676.184	828.024	603.717	511.525	546.89	737.858	688.707	679.101	735.872	397.895	657.369	16.683	6.46694	5.26971	10.7846	1.65105	2.44822	40.2574	34.1971	1.33771	10.2079	4.64384	2.95839	4.56324	0.36392
P69428	tatA	8	499.47	9640.02	953.443	1355.57	1521.16	1425	1821.64	1282.54	1331.44	1657.77	1956.7	1832.58	1362.16	1912.65	1141.12	1394.77	7.50877	2.62191	1.84092	2.01484	7.93629	1.55862	9.09475	9.53565	13.4292	1.07704	1.52704	2.12743	18.3751	6.42426
P69425	tatB	9	525.05	18391.6	515.503	594.524	567.597	564.936	587.458	623.629	660.371	603.902	603.16	633.533	635.576	686.296	591.169	654.59	8.04661	5.01643	1.88061	2.2227	4.80984	3.89165	4.10238	5.19116	6.23118	1.29665	9.42323	2.04241	2.16649	2.12911
P69423	tatC	2	168.62	28839.2	301.164	269.156	298.163	315.169	278.401	349.508	363.196	339.485	358.704	298.906	313.237	317.865	197.726	241.687	20.425	34.4906	1.7304	3.26898	5.66084	2.58868	7.16889	6.62042	2.34749	12.5596	13.6632	9.54964	7.55924	17.1828
P0A843	tatE	1	50.83	7001.88	73.1771	65.4219	40.3946	8.08763	0.938123	1.49608	3.77269	38.7994	16.2401	3.54254	0.112303	1.04482	13.6543	0.11168	9.65829	0.323909	2.94282	37.4911	124.712	130.967	8.30903	5.56461	14.5731	58.9935	0.771943	126.434	1.16621	1.30621
P07913	tdh	7	375.84	37196.8	244.762	291.97	266.715	282.684	379.656	457.673	670.228	251.702	253.239	302.877	269.874	331.632	256.246	362.893	3.75258	3.37784	3.40032	3.00767	10.8675	0.835445	3.84209	11.4117	0.56968	8.04809	5.38201	3.61171	3.16302	8.89279
P23331	tdk	4	277.4	23423.7	335.011	243.556	329.194	332.579	314.177	296.532	209.494	315.365	295.247	308.725	311.937	295.578	285.701	259.581	3.1408	3.45493	0.109096	2.72086	4.14033	7.91099	10.4024	3.07519	0.914857	7.34008	1.36492	1.31967	4.44606	7.09987
P25397	tehB	5	206.64	22498.4	214.857	213.478	205.594	207.993	221.86	244.005	204.271	227.342	222.26	236.592	206.137	207.193	188.232	191.253	2.29463	0.107709	0.485765	2.99617	10.8882	3.45034	35.3594	1.88792	7.13515	2.83507	1.49379	6.87642	0.312342	12.6682
P0ADA1	tesA	1	94.34	23589.1	107.476	76.8166	103.937	106.207	56.4125	93.6136	102.78	106.132	90.29	89.8834	88.574	60.527	86.2794	63.7132	5.68851	2.20465	6.01135	2.99423	11.7474	1.98313	12.9062	6.41237	5.79702	3.79883	2.5485	0.777516	13.2269	3.55327
P0AGG2	tesB	7	447.91	31928.4	263.187	225.393	241.198	261.004	266.879	278.739	399.746	278.681	304.352	238.206	289.167	309.734	256.243	241.829	8.85954	11.1833	1.77249	4.03028	6.72157	3.35729	12.3821	4.65174	11.0023	12.1832	10.1193	4.54489	5.4768	3.75284
P77712	tesC	2	84.83	15060.8	23.5604	201.78	114.291	136.954	106.865	81.8007	89.1001	53.5455	74.6834	38.301	66.4608	53.8339	128.867	117.189	5.16742	16.8622	8.46925	6.08892	24.8823	23.5763	25.1308	17.1544	17.4966	40.9656	20.2094	6.68689	49.3298	14.9881
P0A847	tgt	18	1148.11	42548.2	756.575	554.634	836.922	836.99	856.896	880.8	773.809	873.563	844.089	862.969	912.569	929.233	539.725	623.529	2.48595	7.46845	0.945946	4.93393	5.01396	1.04927	10.2294	5.2556	2.73252	4.40598	2.89085	0.699848	2.16501	7.30875
P77718	thiI	11	620.15	54920.7	370.351	218.563	285.339	295.717	269.58	187.235	101.538	324.762	318.564	251.91	295.155	249.772	238.5	166.25	6.89683	0.906294	0.503928	1.31012	2.60412	0.128528	3.02737	4.38834	4.6177	16.446	3.65124	5.89824	2.32687	1.99238
P0AGG0	thiL	7	259.41	35030.7	164.481	221.702	160.2	194.943	173.677	166.883	141.786	174.219	199.474	146.184	178.282	175.191	216.659	218.534	11.3001	12.8529	7.36349	17.9438	17.4311	0.222058	11.9497	10.8162	0.910912	3.92714	7.10381	13.0562	3.59683	8.94478
P00561	thrA	56	4555.24	89045.8	4987.37	3365.9	4799.16	4780.48	4813.02	4312.94	3303.36	4707.56	4725.59	4769.05	4798.41	4736.44	3526.64	3554.21	1.98152	4.54171	1.10781	0.725306	1.53112	0.202404	0.459019	0.807652	0.793955	0.123942	0.0619554	0.215242	0.40622	0.351777
P00547	thrB	13	463.67	33583.9	914.194	662.229	879.277	897.827	887.647	757.483	535.705	809.354	947.03	860.05	842.868	890.083	580.977	702.512	7.67115	3.17682	6.27705	4.11332	11.9241	5.6583	11.6542	3.1425	3.36295	1.69126	1.33581	3.19791	4.00159	3.4052
P00934	thrC	26	2430.6	47066.2	4635.85	3298.56	4119.49	4170.13	3995.69	3933.22	3591.37	4156.21	4306.23	4031.88	4282.28	4212.37	3294.29	3577.57	6.21017	2.18293	5.06901	1.41152	0.417905	3.40921	3.30693	1.20537	1.47622	1.43061	5.01915	2.04354	0.519394	0.755974
P0A8M3	thrS	34	1981.64	73948.8	1011.55	881.873	1014.58	1010.16	1024.74	1024.91	972.164	934.537	936.856	983.398	944.049	995.466	926.828	989.278	3.28771	1.94797	4.10061	0.167705	3.27322	1.48555	2.46972	1.84638	0.993696	0.00773287	0.27944	2.17317	3.49234	0.379103
P0A884	thyA	5	279.97	30442.2	306.633	244.165	234.828	238.121	227.154	217.791	228.002	223.845	219.273	242.321	237.132	221.175	221.558	241.421	4.26754	6.33963	1.79211	0.288131	2.52721	4.25711	4.00038	5.34713	3.27365	9.79672	4.41774	1.90357	9.27442	6.58475
P0A850	tig	37	2658.55	48144.9	6178.64	5646.61	6499.07	6300.51	6574.56	6280.11	5774.81	6576.36	6442.18	6637.12	6420	6641.64	5550.02	5559.38	1.8736	7.53978	0.332082	1.90265	3.49964	0.843001	6.9764	0.742868	1.24976	2.20366	2.00306	0.802227	2.54142	2.74733
P52097	tilS	5	258.69	48156.1	77.662	58.4538	89.9594	74.0654	85.6222	95.1331	65.7292	77.717	80.7241	71.0331	75.4876	88.2074	73.7692	56.1008	7.01503	9.69142	6.99192	13.5034	15.519	28.6713	13.669	16.02	2.58682	9.83922	18.7296	10.9463	28.5069	1.61006
P27302	tktA	22	1714.53	72147.9	1879.71	2299.88	1875.77	1859.01	1682.92	1279.31	688.045	1836.81	1800.81	1682.52	1635.56	1461.78	2270.66	1821.97	3.44239	5.04026	2.97612	1.28655	2.51777	2.62542	0.168303	0.326874	0.947681	0.362082	0.478248	2.82108	1.55914	0.837483
P33570	tktB	18	1302.53	72978.8	707.604	680.57	728.484	796.98	903.319	1108.57	1419.42	734.28	762.998	852.503	824.24	851.28	650.589	781.088	1.82411	4.62177	0.822799	1.21942	4.52621	1.91496	0.426003	2.61346	0.859709	3.1537	1.76234	1.19947	0.621518	2.08018
P0AGG8	tldD	6	533.69	51314.1	345.534	250.681	312.611	330.145	334.471	355.348	382.78	335.452	342.395	341.161	346.051	361.962	277.107	285.224	4.04383	8.40857	8.15973	0.873326	9.53945	4.51772	6.04049	0.321831	2.64596	4.51886	1.47716	7.07376	2.08585	3.81982
P0A720	tmk	9	426.75	23750.4	210.217	131.331	187.568	179.222	189.932	198.107	160.557	199.44	203.828	219.47	204.607	192.402	145.634	158.075	6.24248	7.41967	2.03573	0.699762	2.73877	6.11916	2.41988	0.387777	3.56393	6.74672	3.77758	2.19004	10.9901	15.1753
P0A853	tnaA	12	907.81	52721.6	84.6654	1390.3	95.9409	87.7034	131.191	109.78	100.801	76.8018	74.8595	116.524	67.6844	82.4425	1221.13	942.095	6.59482	5.37437	2.07741	1.20382	13.7714	18.3875	8.69857	9.4118	17.7898	3.60512	15.6954	15.3155	1.69017	2.47552
P19934	tolA	4	309.29	43112.5	138.802	118.843	139.791	142.649	126.394	141.818	133.894	135.791	150.464	111.801	121.862	101.847	83.7305	78.8947	16.8957	1.53974	9.37926	3.82653	5.26332	11.6591	4.9552	10.9236	5.01716	1.00178	4.84194	7.34508	5.92745	10.9065
P0A855	tolB	16	1234.09	45909.2	2276.55	1774.72	2438.56	2289.52	2258.33	2394.39	2614.95	2347.36	2102.9	2504.81	2354.85	2231.2	1965.63	2136.77	1.95508	1.76076	2.97743	0.599305	5.64731	1.54854	1.55501	0.16353	2.79292	3.02493	3.46533	0.0205022	0.313076	9.45417
P02930	tolC	20	1542.3	53690.2	1158.64	1248.66	1647.47	1823.77	1721.69	1989.1	2173.75	1818	1858.59	1826.36	1652.04	1794.91	1216.23	1034.6	10.5467	1.42555	2.59495	0.598253	1.56621	0.506005	0.602724	0.0301729	3.29014	1.35867	0.569672	2.64226	0.971777	6.29365
P0ABU9	tolQ	6	292.92	25563.4	322.472	457.592	655.091	511.521	944.534	597.251	383.486	682.339	703.412	740.719	419.114	458.742	278.285	284.851	8.34703	22.0441	26.5424	16.6383	0.452755	45.5473	7.11455	9.35408	44.8658	20.1898	13.2049	6.18678	25.8888	24.8992
P0ABV6	tolR	3	127.88	15355.4	1324.06	1263.31	795.134	642.256	286.64	481.23	318.981	1012.66	517.672	408.02	890.085	954.022	1629.72	437.563	16.4728	10.3272	71.3681	19.6937	6.27632	25.793	2.05011	1.12085	9.39987	33.8772	27.1538	11.6914	6.046	26.2982
P02929	tonB	4	306.22	26060	357.95	212.007	251.762	227.665	174.74	138.832	97.2639	272.983	215.543	194.852	176.311	148.943	255.606	125.54	7.92441	4.02827	8.73707	5.34313	12.295	8.28238	13.6322	4.67406	0.181036	19.2593	0.537851	10.0397	9.16573	51.3191
P06612	topA	27	1569.09	97270.3	410.436	344.875	449.004	438.233	459.149	538.524	513.066	450.437	477.461	438.127	475.064	512.97	380.237	407.549	3.58274	1.28541	2.18446	2.61479	6.17771	5.54337	1.89403	0.291176	2.34566	6.76345	0.710358	2.1829	1.004	1.49405
P14294	topB	2	67.17	73153	107.462	123.342	75.6199	76.7644	57.0816	58.8818	51.714	49.64	48.0379	55.1431	47.6059	44.077	99.0607	116.685	6.15259	7.75215	8.49612	2.83618	12.0439	7.79598	4.85466	3.2828	1.54279	6.02317	0.753314	8.77815	9.01779	3.93082
P38684	torR	1	57.19	26198.8	17.8736	17.9056	15.9971	15.003	10.237	14.0408	17.8104	14.0952	13.5413	11.8951	13.8526	13.5768	17.2329	17.1204	3.65932	23.6108	15.9966	6.99225	2.17595	16.8733	25.5404	8.18559	9.03699	9.53335	15.6835	12.1432	45.6958	8.72473
P46923	torZ	1	42.94	88889.8	29.3587	27.4399	42.9065	38.9698	40.7001	77.4921	54.8696	37.9775	38.2949	50.7399	36.9772	41.6826	46.9648	46.8694	25.1233	7.51155	2.21217	2.5509	7.59613	8.9323	12.1611	22.2047	6.72155	9.50547	6.23148	13.5603	13.9247	13.6628
P0A858	tpiA	20	1666.05	26936.8	5693.65	5849.44	6038.04	5788.34	5691.8	6448.22	6231.19	5915.12	6022.68	6094.98	5964.1	5593.41	5160.26	5270.05	4.76933	6.55912	1.21827	1.88867	3.00724	1.90534	1.64939	2.4177	2.37026	1.43909	1.09759	1.20279	0.716489	1.61358
P0A862	tpx	8	796	17806.2	10224.1	8811.41	10402.4	10394.7	10278.4	11382.6	11081.1	10538.9	10522.7	11138.1	11679.4	11960.2	10192.5	10884.4	6.57612	1.61575	1.94469	0.741716	5.47431	0.554242	0.330901	1.54308	7.56907	1.98755	5.46432	6.96304	1.39269	6.74737
P13482	treA	8	417.37	63578.5	152.09	243.81	218.064	304.492	364.797	438.438	441.348	208.064	220.049	255.909	246.312	222.48	303.588	319.147	11.6731	5.63664	7.35296	3.70954	2.09726	1.6417	12.4755	2.38784	2.25936	4.11508	7.31648	10.4267	10.7252	7.43199
P36672	treB	2	122.95	51029.3	12.6629	61.9157	12.6038	19.8172	5.9649	3.91905	3.0069	13.8994	8.11322	6.87923	3.50947	22.0141	46.8913	12.3408	47.1051	12.963	45.1743	13.056	35.1146	24.7787	75.9594	8.79664	37.6937	7.47982	51.2591	136.359	0.934073	50.2358
P36673	treR	1	126.92	34490.9	17.0125	16.4273	13.706	20.3507	9.56986	11.4337	14.5399	14.6352	10.6788	12.3819	14.3088	8.39079	21.9512	15.5184	18.764	14.362	5.40159	24.0022	2.01275	14.762	10.4473	19.1687	16.6405	16.3102	17.8757	10.1973	5.50924	46.7743
P0AGI8	trkA	4	169.97	50318.4	70.6186	68.8089	82.0031	101.554	126.64	148.876	196.493	81.0025	87.0813	92.9676	102.302	110.519	98.3561	106.476	5.0769	3.66181	5.74506	4.70655	7.71967	2.15527	1.31641	11.4942	8.58283	15.8541	7.78914	13.7556	3.46848	3.67511
P23003	trmA	8	654.47	41922.2	236.769	178.058	232.541	228.555	222.103	215.457	223.954	230.902	230.627	218.928	217.376	209.454	181.087	196.037	6.04022	1.8197	5.02147	0.216123	10.2193	1.57373	2.83873	3.50977	2.97271	7.91981	4.21668	1.10504	0.00490266	11.3001
P0A8I5	trmB	9	339.14	27271.7	393.152	322.13	403.493	405.747	470.375	395.603	417.936	399.471	400.079	413.444	427.807	421.803	313.465	365.405	8.0817	6.05099	3.97825	0.939818	6.95928	6.60348	3.005	7.25617	12.1784	2.36762	13.0694	5.79116	0.595084	18.048
P0A873	trmD	3	187.02	28386.4	99.1418	74.3547	89.355	89.4113	88.1918	93.9087	68.0513	98.6417	84.0174	102.285	98.6437	92.7972	88.312	90.3938	5.53597	2.85298	18.4492	4.16008	11.7142	10.6333	7.02888	0.944201	9.9086	1.10531	0.71167	1.75294	1.08181	6.92538
P0AGJ2	trmH	4	145.54	25308.7	98.2678	81.7966	99.2098	99.274	93.1854	71.9952	66.249	88.5324	81.7632	93.7904	87.1904	103.488	60.5374	87.9957	8.36487	3.83242	5.25259	0.308756	0.709641	10.8277	15.9171	1.13692	1.49102	10.6287	5.61428	8.34435	1.75399	1.07196
P0AE01	trmJ	6	360.88	27012.9	378.708	347.554	516.271	491.47	448.553	378.795	405.408	495.528	491.497	491.263	519.054	546.101	426.518	352.831	14.8676	10.7738	2.02901	3.66478	2.59315	13.0061	18.4022	6.48189	3.26777	12.8704	3.91282	3.12009	3.69611	8.98437
P0A877	trpA	17	1096.67	28688	3056.01	1943.59	3156.09	3142.92	3069.89	2648.55	1750.93	3245.36	3299.11	3040.7	2903.93	2847.57	2096.69	1860.09	4.01582	4.68488	0.341204	1.09176	4.58883	2.13033	1.38896	6.26644	2.66487	0.187216	1.48814	0.362457	2.65807	3.20501
P0A879	trpB	21	1555.34	42937.6	2461.13	1820.63	2499.16	2576.01	2436.7	2056.99	1459.79	2614.04	2563.49	2328.52	2509.82	2226.51	1577.36	1380	4.08129	4.27083	1.84546	0.887006	4.21142	1.46072	3.67702	0.269988	0.30581	0.549743	5.11936	2.51873	2.04246	2.61327
P00909	trpC	18	1246.92	49312.3	783.955	445.35	872.182	856.541	778.693	686.171	556.546	920.793	844.767	872.236	839.459	823.932	475.632	419.299	4.28288	11.1147	4.09905	0.132714	5.52027	0.626557	2.60307	2.60815	3.66763	0.727154	1.95395	1.29856	2.70381	0.191893
P00904	trpD	14	977.95	56816.3	1224.49	770.296	1319.92	1280.25	1177.53	1090.38	697.74	1248.5	1247.73	1238.47	1282.99	1189.28	767.923	620.159	3.4122	19.3923	3.64654	5.76783	1.76037	2.6532	9.77844	1.63401	0.070961	4.57439	0.679286	6.30369	8.10763	3.00823
P00895	trpE	25	1360.95	57440.1	1097.49	537.287	1116.3	1098.09	1021.6	870.395	737.746	1118.47	1114.04	1083.47	1047.09	1075.25	545.976	543.761	2.22905	9.49096	1.91828	0.360013	2.69106	0.637931	5.81689	2.12805	2.83084	2.64477	0.0514002	1.78994	3.51159	0.190454
P77766	trpH	1	60.38	32541.5	28.6877	33.6435	19.895	18.7018	25.7903	25.7763	33.9921	22.7756	22.0109	21.0814	24.5357	30.9818	18.2146	19.1828	13.1367	23.8129	12.1844	23.8307	39.3523	11.4779	8.66632	1.40492	26.4364	19.9824	10.1418	4.72905	20.4613	24.5621
P0A881	trpR	3	109.67	12329.4	133.442	196.712	133.261	129.078	136.855	102.612	120.396	134.866	148.289	119.644	136.397	157.542	207.546	206.918	11.4339	13.4384	3.40163	6.68727	15.151	4.52314	25.1592	0.309956	5.53002	8.79529	10.7558	4.72652	3.21002	10.2817
P00954	trpS	16	1241.06	37396.1	1854.87	1722.08	1730.34	1923.46	1875.89	1947.46	1424.2	1956.92	1825.85	1709.77	1850.85	1998.78	1505.28	1360.95	5.03285	4.10221	4.64478	7.23024	5.29816	16.9934	6.80575	8.52408	3.75697	9.86952	11.4274	10.498	0.7377	17.5054
P07649	truA	4	164.22	30362.5	65.6417	56.442	63.7092	54.3095	67.8571	79.4537	82.2467	72.9299	66.9902	80.6348	70.7213	78.5571	61.3023	53.8856	11.5212	41.7276	5.27204	2.29051	15.9125	4.14596	2.79854	6.2038	1.95694	2.24803	7.59742	16.2265	5.6089	5.85539
P60340	truB	5	199.57	35047.1	116.253	135.632	136.524	143.235	139.581	147.584	152.653	167.815	169.204	155.799	154.214	172.409	143.527	156.311	3.87285	3.42796	4.37154	6.4624	5.91179	7.69046	19.0845	9.46404	3.82912	0.293102	8.89032	4.18431	11.4116	0.370349
Q57261	truD	11	751.07	39049.2	320.295	260.912	294.651	297.787	308.796	296.504	280.946	308.193	303.239	268.278	308.518	298.258	259.713	219.817	11.4808	6.71605	3.81184	6.93346	13.0975	5.36225	7.86129	2.0278	9.54642	1.49941	1.2095	5.93464	4.85857	4.16454
P0AA25	trxA	5	559.69	11781.1	4564.39	3744.2	5174.63	4982.32	6730.22	5767.2	6752.83	4872.1	5236.13	6170.48	4995.11	5741.38	3770.94	4801.9	12.6926	10.3038	4.89978	1.81248	1.75148	1.26046	4.69369	0.835836	1.10208	5.99188	9.41181	6.39789	4.78747	3.66159
P0A9P4	trxB	15	1346.89	34583.4	2340.26	1947.23	2410.78	2412.01	2329.44	2072.18	1569.74	2451.37	2403.15	2336.98	2239.73	2239.98	1770.69	1739.73	3.82513	5.91464	0.735915	0.50647	0.956453	1.52729	2.54153	2.19745	2.9843	3.28508	3.46423	5.86357	4.12995	0.978996
P0AGG4	trxC	2	161.1	15526.7	250.139	197.785	203.862	197.998	224.493	317.932	299.178	191.692	191.065	246.414	216.932	218.094	202.977	233.85	10.8158	13.3767	9.76331	0.314244	5.60306	7.24649	32.5437	1.79792	18.7424	3.92728	5.51947	17.8493	9.76454	8.83372
P0A6P1	tsf	33	2461.24	30385.8	9274.98	6852.53	9764.75	9787.01	9353.94	9552.31	9355.33	9590.17	9430.93	9902.13	9736.49	10101.3	7256.99	7875.28	3.76064	1.17278	1.08755	0.701972	5.05199	1.17251	0.287252	0.165112	3.5938	1.73384	3.72247	2.21568	0.0613301	3.19358
P02942	tsr	1	71.47	59388.3	4.45912	7.97223	5.00903	4.60665	6.0536	4.03254	3.11589	4.80343	4.67135	6.75457	3.94754	4.03248	41.9097	34.1997	22.4755	30.1737	16.4144	47.8005	12.1276	30.3732	11.0888	4.71981	10.9852	10.3925	18.3013	50.8448	5.07527	0.234905
P0A927	tsx	6	408.85	33549.9	929.286	992.088	1042.08	1071.08	1092.7	1028.32	1100.12	931.332	917.867	958.098	995.193	1033.28	849.193	987.224	4.66528	10.0255	2.61559	1.67111	1.30112	0.466331	2.83865	4.44884	3.34325	2.35825	2.92353	0.856308	3.32114	5.83746
P76055	ttcA	8	553.06	35520	442.309	411.7	442.164	366.813	375.793	336.84	323.627	443.93	436.93	422.043	365.996	371.862	398.352	385.909	3.12671	4.1105	0.812008	4.22107	4.62187	3.79218	8.22665	3.97401	0.258212	0.343075	0.321767	1.09571	0.664149	1.06059
P0CE47	tufA	46	3864.53	43238.3	46506.1	43689.9	45767.2	46528.2	46917.7	46698.1	48513.6	47140.1	47132.4	47246.8	48228.7	48140	45033.2	48345.7	1.34124	3.48349	0.609278	0.255954	0.468856	0.54004	1.16115	0.124783	1.4968	0.894729	1.93312	0.707561	2.5284	2.72989
P16525	tus	1	47.3	35743.1	11.2205	9.00503	11.3272	18.2421	14.5139	19.6068	22.473	13.6076	16.8698	13.1107	17.7169	26.4633	11.0415	14.3272	66.2453	12.4508	41.3018	8.54801	18.2016	12.761	33.8807	2.42233	26.8629	24.8849	2.43584	20.1252	42.8933	38.6582
P45530	tusB	1	61.3	10693.6	48.8246	37.504	30.4331	34.7514	34.9738	34.3684	32.1454	42.6589	43.4159	32.8544	43.8953	36.5603	40.8922	36.6376	19.881	5.02961	25.2707	4.26463	5.04083	0.929655	21.0268	10.5704	10.8328	23.2233	9.98138	0.784796	10.8304	8.93645
P45532	tusD	1	56.04	13614.8	84.9102	91.0872	73.5719	73.338	75.8207	90.5055	61.5429	96.4385	69.62	86.6273	74.4414	78.5211	58.8817	49.2625	11.769	12.7788	3.85872	9.084	28.1379	9.5524	0.596901	8.36351	31.7929	15.246	25.8001	3.19403	0.413315	7.77708
P0AB18	tusE	1	44.36	12384.4	139.078	120.41	149.859	148.212	134.066	181.022	202.337	173.572	169.724	169.771	181.233	179.702	156.715	158.564	18.5625	6.32741	5.71277	1.37653	4.07671	13.965	16.6684	9.6764	4.43136	9.33254	3.04817	7.75504	2.57856	1.18365
P32132	typA	31	2395.27	67295.5	2349.46	1259.94	2441.09	2427.19	2492.59	2203.23	1954.93	2620.36	2577.52	2712.04	2589.3	2497.17	1203.77	1309.71	3.35949	4.93983	1.50699	2.2572	10.1065	1.17164	3.2228	2.76116	1.65681	5.28952	2.17956	1.17693	2.44464	6.49932
P07023	tyrA	15	1179.65	41997.9	746.055	387.647	613.941	630.949	583.299	425.508	233.197	615.118	579.423	519.433	539.281	473.493	322.22	251.61	9.60267	2.01113	3.91184	3.09389	12.1666	2.37684	6.43168	5.88575	4.31483	2.74579	7.12619	3.34787	1.00592	10.1242
P04693	tyrB	20	1233.41	43492.1	1611.65	1522.76	1461.23	1445.4	1228.38	894.51	433.713	1439.95	1363.81	1126.96	1150.92	1016	1339.42	970.287	0.954204	3.37071	1.93407	0.176971	4.0751	0.205941	6.3454	0.932179	0.119801	6.36051	0.463639	2.41733	3.49461	0.179079
P07604	tyrR	14	563.41	57601.7	213.594	207.064	203.243	201.226	218.592	276.487	327.29	204.168	215.622	194.335	222.03	248.11	211.416	226.453	8.3327	9.47813	2.99116	4.6366	9.77152	3.05525	0.66889	0.518024	2.90282	2.06654	3.3422	5.1478	2.14764	7.63108
P0AGJ9	tyrS	21	1699.73	47479.1	1762.97	1155.15	1850.13	1828.82	1824.19	1830.73	1781.99	1862.07	1802.16	1774.59	1854.85	1821.58	1226.86	1302.88	3.59149	3.82201	1.50381	3.88681	3.13083	3.88885	0.828502	0.577741	0.042334	3.05584	4.09594	0.795049	0.181515	3.71779
P0A6A0	ubiB	3	54.59	63144.4	27.7608	33.9892	21.2696	25.5305	24.8223	30.8439	23.3059	22.1579	23.0745	16.5679	21.5532	26.0939	22.175	23.5132	13.7274	10.2184	6.0785	2.61532	3.60625	5.76655	37.654	7.49084	14.4578	9.26942	13.045	11.9926	23.552	26.1051
P26602	ubiC	5	188.04	18747	1649.63	795.339	592.982	434.465	64.7103	37.231	40.8428	307.876	62.7068	43.7163	393.645	82.3481	72.2884	54.5533	31.7706	9.9851	115.775	46.9847	13.1736	8.35625	6.58415	107.04	20.6241	19.3668	76.9851	44.4946	30.0794	10.694
P0AAB4	ubiD	10	663.98	55550.3	217.954	286.366	230.732	247.374	257.714	269.682	230.495	249.48	234.209	232.676	260.312	264.039	294.547	339.581	11.1678	0.497147	8.08277	4.36129	10.227	9.54322	5.20067	8.62008	9.16823	3.95582	3.62427	4.70527	4.48971	0.623804
P0A887	ubiE	12	840.01	28037.3	802.105	800.747	696.708	703.291	643.471	636.066	707.044	750.998	647.147	604.957	580.017	593.78	801.045	692.048	2.23065	6.8384	3.70004	1.07967	3.00327	7.17705	5.23644	1.54839	4.72935	0.131959	0.585789	4.9539	8.78224	1.00811
P75728	ubiF	6	404.97	42908	233.955	262.916	265.561	292.501	391.848	490.123	590.055	235.909	286.199	299.363	345.081	337.024	294.275	425.338	10.8821	1.07041	2.06758	0.256604	7.50833	2.73222	4.09562	13.2661	2.62044	2.4035	6.40951	5.4464	1.75564	4.80698
P17993	ubiG	7	564.9	26520.5	804.314	801.48	649.3	589.534	505.749	488.812	356.753	613.218	594.27	573.126	525.459	443.754	724.661	461.159	8.6736	3.75929	5.70319	6.261	5.80307	4.28138	6.04535	3.7814	2.66209	6.11222	10.0964	11.0433	2.7059	4.06551
P25534	ubiH	5	153.06	42243.6	90.698	114.817	89.6616	98.6718	103.398	86.4385	97.9731	89.258	100.108	81.195	94.5755	91.6146	95.1396	91.7349	8.48883	20.5853	7.28721	0.547371	0.984153	3.89012	1.76823	3.63843	19.0131	11.6872	2.05516	2.54449	9.49852	12.7782
P37440	ucpA	7	445.69	27814.3	84.6387	418.649	122.229	162.584	214.13	190.229	193.638	117.916	138.364	175.9	199.5	218.144	502.614	594.976	8.33661	7.49417	9.10533	1.61779	4.4902	1.71978	7.26681	2.63829	0.0661496	0.300757	5.82785	3.36063	11.6832	9.56179
P0A8F4	udk	8	458.21	24319.6	312.415	292.045	311.691	349.251	296.173	303.272	322.991	331.063	304.131	331.581	336.661	296.287	361.361	352.973	11.0531	1.90241	0.36144	0.802538	1.01984	9.37449	3.4302	6.1944	1.49895	5.67863	4.0117	7.97746	5.05116	7.93165
P12758	udp	2	88.24	27123.8	104.895	55.0506	82.6875	76.0719	53.6135	121.129	101.999	74.8819	59.1023	50.5293	82.6892	53.6584	73.7786	63.63	10.5102	4.30244	8.70821	7.41869	2.03763	1.37728	13.6395	1.60332	1.01641	10.7925	8.02657	6.479	5.57626	4.94383
P0AG80	ugpB	26	1644.3	48400	335.385	788.405	852.265	1432.82	1791.47	2922.62	3431.48	536.393	775.874	914.831	820.946	832.249	990.817	1351.22	3.62852	3.34583	2.97482	1.50228	4.82881	0.0736159	2.27676	1.37855	0.208748	6.19364	2.44621	6.30594	0.255542	1.66552
P10907	ugpC	3	137.06	39480.5	28.1532	62.1435	22.8168	27.804	52.1738	53.6837	24.6711	16.7669	28.3058	13.5062	14.8053	18.901	42.6692	36.6767	9.8201	2.25013	2.14293	3.2467	14.0035	9.0499	20.926	8.47182	60.986	37.4258	3.86317	39.6892	3.22545	24.1179
P10908	ugpQ	5	265.71	27374	168.064	242.905	199.924	157.247	202.856	449.408	215.7	297.659	290.003	160.49	134.162	1390.05	202.425	180.146	16.067	14.9453	40.2841	9.34832	11.94	76.9956	17.4498	76.3897	76.0201	3.27828	2.55846	127.678	5.84903	0.653458
P0AGA6	uhpA	2	112.95	20857.9	61.9427	75.6928	54.9224	49.737	56.1199	36.8415	30.1859	63.4923	51.5697	58.1558	42.72	44.0717	77.2006	61.5613	14.368	14.2125	8.81466	16.831	16.9498	1.77037	11.9935	16.5861	23.0356	3.46535	11.4363	2.46246	5.53672	2.62613
P0A9W0	ulaR	3	83.69	27566.3	37.7426	27.506	43.651	40.2495	33.3556	36.8149	42.5958	41.5656	33.3554	40.3676	35.5424	37.3598	28.0858	41.1259	18.0078	4.66054	4.63228	7.82043	5.3247	2.56943	18.72	3.52442	10.6189	12.5044	16.0197	20.8951	20.6329	9.82554
P12295	ung	9	473.58	25659.2	197.359	209.383	260.555	249.703	284.829	296.25	287.687	254.912	264.071	279.756	294.549	288.778	312.363	301.984	15.0972	1.50338	4.2273	13.8993	0.813526	4.82381	14.964	0.809491	2.97272	1.07422	2.1503	0.47753	0.657574	1.97761
P0A8F0	upp	17	1272.12	22501	7027.56	8416.48	6083.95	5950.47	6163.44	5795.67	5730.21	6143.3	6276.25	5765.57	6396.25	6602.41	7923.68	7948.63	5.07148	4.71908	3.29671	1.8383	11.5015	0.252349	6.02428	0.287491	0.961299	6.08475	1.2004	0.70115	6.57646	4.08603
P60472	uppS	1	64.29	28408.4	76.4749	91.6691	79.3491	100.026	71.4996	76.4459	13.9977	65.3654	87.3985	70.7459	79.676	94.2789	64.3342	62.1588	12.3566	31.8359	40.5376	3.79545	7.03714	1.95472	121.187	47.5182	0.0216257	40.7403	26.6396	20.3768	5.24563	13.9985
P0AGM7	uraA	3	145.39	45012.9	130.867	117.217	123.816	106.202	130.79	218.902	212.73	139.082	108.184	160.02	148.267	126.302	126.579	143.529	8.48459	15.7312	13.6435	4.94016	16.5892	10.1419	1.83374	1.29741	13.1838	12.2157	6.02693	5.06338	19.5794	1.89855
P08390	usg	8	822.36	36323.5	667.351	506.299	636.783	534.312	573.529	546.811	537.127	606.383	609.607	508.422	605.032	573.931	561.598	463.407	19.8264	8.13361	16.8312	2.17272	14.8054	0.987533	4.40498	6.87673	5.52513	19.9952	11.391	22.2079	4.711	18.3201
P07024	ushA	13	757.78	60767.7	710.645	716.837	642.323	683.711	715.995	807.524	859.043	654.091	671.526	717.693	665.214	642.11	757.744	876.277	4.81221	3.9945	4.38251	2.70892	2.71726	0.825135	2.06694	8.20321	18.1815	3.72185	4.32746	12.7619	2.35379	9.10622
P0AED0	uspA	6	506.47	16038.1	6958.84	8813.08	6406.04	6620.98	6381.53	5549.25	6291.23	7059.66	6948.73	5204.08	7560.61	6948.01	8029.79	9244.63	6.89896	3.8543	15.795	7.61498	13.9214	3.5693	15.9172	7.69442	8.1489	5.26577	7.55585	1.96793	1.147	2.07244
P0A8S5	uspB	2	79.34	13000.7	48.4446	28.2271	333.163	304.826	338.777	272.184	212.729	331.487	370.252	308.372	220.094	177.144	337.675	179.078	12.9819	28.6356	2.98542	3.05805	11.253	6.08983	4.31716	6.2141	9.54554	1.70998	12.6259	5.23027	19.0486	1.51786
P0AAB8	uspD	3	235.01	16264.5	347.722	444.442	446.541	602.753	826.823	972.38	1051.31	411.003	527.315	506.235	559.027	550.273	478.379	572.804	10.9076	8.94478	2.11213	5.37849	7.49191	0.475323	3.33403	5.57439	15.195	6.49061	9.15127	9.37345	2.50633	11.884
P0AAC0	uspE	14	1076.49	35666.3	858.973	878.354	1067.4	1282.01	1713.32	2105.65	2846.11	1112.47	1303.84	1382.58	1675.97	2121.67	1208.72	2250.58	0.856425	2.83269	13.0834	16.3898	20.0913	3.68705	14.9973	0.349497	1.91841	5.00215	5.3406	1.35894	9.00042	6.49051
P37903	uspF	7	425.55	15988.5	998.821	3631.81	3378.14	4850.66	7511.5	9338.7	10258	2654.44	3940.51	5628.63	6205.98	7056.74	5422.73	7663.77	7.1431	0.0736195	2.30573	3.30471	2.22937	2.73542	2.2051	1.48078	4.28862	4.19973	0.290377	3.70196	0.945847	3.27951
P39177	uspG	11	931.77	15907.3	1182.1	1478.68	1869.83	3042.47	4838.14	7095.72	7979.9	1963.76	2789.91	3737.22	5232.28	6446.88	3244.11	6038.15	5.01319	3.08278	5.90083	2.97851	3.51166	5.66065	2.90557	0.65746	0.754684	2.27265	4.9943	1.06102	0.816197	8.55088
P43672	uup	12	735.96	72004.1	180.934	153.058	163.751	160.389	170.776	155.516	125.536	181.64	183.181	176.948	152.477	173.271	115.692	119.033	3.20413	0.409281	8.21899	1.23806	6.25043	5.08542	5.07497	2.52386	3.04679	2.22942	3.14144	10.9384	9.86462	14.4096
P0A698	uvrA	18	941.29	103785	165.2	180.277	170.554	215.26	170.454	179.229	212.616	169.418	178.908	173.923	192.112	209.448	141.374	170.588	2.46301	20.3547	3.13783	29.7641	1.31767	2.64585	1.07612	3.83689	3.31051	4.95705	2.89152	0.822942	1.66422	2.61082
P0A8F8	uvrB	13	592.4	76160.4	172.226	155.874	160.808	145.093	155.831	156.091	166.33	154.108	153.475	143.727	143.383	134.901	150.009	128.264	8.46399	2.0218	1.41065	6.89329	7.14169	6.60108	0.245262	16.5469	11.1222	1.23333	7.63503	9.06253	0.892538	7.84508
P03018	uvrD	6	311.33	81920.3	65.1624	71.7182	58.9843	54.6048	52.0086	36.8075	34.5196	64.5016	66.0445	49.6852	66.2733	52.7065	55.0767	63.1567	3.56937	3.39932	4.16207	3.99686	12.5362	10.1323	2.40729	6.19404	12.8572	7.60062	22.8056	0.515334	2.41173	3.88366
P0AED5	uvrY	4	239.71	23859.4	211.838	114.354	135.515	101.191	52.8308	74.4991	85.3056	148.931	93.7937	79.0509	65.8335	60.2766	93.7395	42.9548	6.2532	3.89602	1.80184	10.1519	12.1214	15.9793	14.049	4.1396	2.95019	4.31016	3.33009	18.9798	17.6009	12.0125
P0A8G3	uxaC	5	137.81	53934.6	33.6241	73.4388	33.8894	38.639	44.8031	59.1239	73.0555	32.6272	38.1324	47.3126	41.0822	47.826	76.8661	79.6549	11.2893	1.47958	0.544061	7.26034	6.81922	0.486846	8.82491	5.53386	2.74605	1.88941	5.60419	4.22578	2.95205	1.06635
P24215	uxuA	11	613.54	44791.6	154.864	361.769	152.908	151.412	163.757	164.067	195.315	165.21	155.224	158.377	154.166	147.912	347.72	331.94	3.6533	0.0179029	12.4718	1.31459	0.505451	3.19305	2.26074	12.4262	3.80099	3.81963	4.75725	7.44019	3.36136	5.60524
P39160	uxuB	8	463.78	53527.9	84.4727	220.212	81.1609	83.281	81.5856	62.1928	75.8973	81.2684	93.1946	86.3397	64.8381	76.7302	196.271	145.316	2.70947	1.39125	5.8538	5.46191	14.4581	5.58976	5.20555	13.7777	3.47264	2.8341	15.2198	7.72683	2.02163	10.1757
P39161	uxuR	2	77.84	29271.8	42.0632	45.1432	36.9651	34.4047	39.1771	48.1315	45.9282	47.316	44.4178	39.0614	38.9948	39.7038	36.7044	30.9801	16.9311	12.276	2.2614	10.4929	24.2719	9.44436	19.1301	12.2749	8.50196	1.22945	24.1606	10.3072	21.2983	11.3027
P07118	valS	47	3086.08	108106	1380.35	1038.77	1372.92	1372.85	1409.46	1343.63	1258.15	1312.11	1321.06	1355.39	1362.9	1313.52	1065.04	1057.51	2.56438	0.849294	2.81394	2.3627	2.08179	0.122792	2.5331	0.133611	1.41208	1.16496	5.63859	2.26372	3.04477	0.959524
P25535	visC	3	111.98	44198.8	45.8088	70.5355	51.6571	54.329	52.151	53.0048	58.2295	58.6682	58.9168	56.7532	51.9819	48.8544	55.0941	50.6633	14.7612	21.89	2.59019	0.947642	2.14773	4.19935	13.6911	8.94033	8.92372	10.5695	6.54434	3.14018	10.5319	2.91591
P0AC75	waaA	9	349.49	47243.5	234.377	186.5	177.892	216.483	164.166	166.343	230.981	209.806	163.102	139.786	216.709	164.423	199.462	124.982	1.88163	6.33027	2.9216	18.2987	35.9947	14.156	22.3826	6.72398	23.1703	12.0882	11.7765	11.2717	23.6328	1.36219
P27242	waaU	5	187.25	41684.9	68.2217	52.8063	46.0899	42.0481	58.5937	53.2098	59.4857	41.5045	38.5506	50.1146	44.0397	47.0904	44.1956	56.904	9.27245	43.5882	16.2924	4.41917	2.75939	2.2252	15.7319	2.09087	6.25238	7.25969	12.3099	9.76407	5.54115	9.58353
P37750	wbbJ	4	195.84	21643.4	125.071	107.14	125.847	126.782	141.62	102.801	107.064	131.811	132.952	109.57	120.707	142.48	121.731	154	6.11562	10.5598	3.33629	2.82765	4.87991	21.5694	16.2184	1.31715	1.6231	24.7475	15.0315	5.93794	3.52662	2.67017
P0AC78	wecA	1	43.24	40912.1	47.8279	47.4272	37.2867	46.5202	51.1003	51.1462	59.0551	38.661	43.2953	56.7005	48.5894	51.4819	39.3202	63.0452	8.71686	10.5728	0.503058	2.66169	22.3818	1.696	8.36183	6.83195	2.90815	23.0323	1.49118	5.83646	3.41403	1.19383
P27828	wecB	7	413.8	42199.9	172.548	112.364	208.822	179.242	183.731	208.276	144.61	192.847	196.599	192.588	184.807	195.246	141.34	103.157	11.7256	2.046	8.33995	0.746027	3.93879	6.09847	27.5116	2.52501	9.65679	7.54182	0.0823768	3.47513	17.1763	11.2835
P27829	wecC	5	276.89	45791.6	127.309	99.4518	124.002	133.015	132.766	121.548	118.077	124.015	123.863	140.54	131.768	132.238	101.225	110.286	5.89176	4.05984	2.34759	1.79684	2.75759	0.180224	0.383258	11.3558	19.8691	5.30495	8.85888	0.632953	4.06006	1.92135
P56258	wecF	1	41.98	40595.8	21.8903	14.9936	19.9426	21.3824	22.2114	20.9238	21.8553	21.8012	17.3397	18.3786	23.1269	22.9327	18.4167	17.3144	18.1383	53.2875	14.0694	9.29941	6.45448	5.48744	1.48549	3.62075	6.70128	0.0170307	1.11548	14.5909	16.6331	11.8182
P27836	wecG	5	264.16	27892.6	46.9142	35.5715	41.7221	48.737	55.9981	59.7449	87.5546	57.0297	75.5186	68.536	73.3004	50.8235	47.5811	46.7884	29.7231	16.9859	48.4786	17.4737	12.8801	15.9116	6.64863	42.0434	5.18584	17.3512	7.55225	63.9267	0.128857	45.8275
P0A8G6	wrbA	13	689.45	20814.4	2993.64	3153.89	3040.3	3398.97	4298.05	5499.86	6528.59	2899.55	3139.5	3733.7	3854.55	4162.56	3495.4	4638.64	4.52026	7.75991	0.822733	0.495312	10.5207	6.65399	0.710496	0.0387405	0.87869	2.43641	0.788245	3.22381	2.54536	4.58297
P76372	wzzB	14	894.42	36414.2	1229.2	1115.66	1304.09	1247.69	1363.63	1414.07	1590.6	1333.69	1382.56	1256.4	1312.91	1368.92	1072.3	1099.43	4.29189	0.94317	2.04155	1.96529	3.73268	2.67687	7.98343	0.915305	3.41216	2.49301	0.852971	6.20232	2.69555	1.0838
P0AG00	wzzE	7	458.96	39445.9	327.892	292.147	299.216	303.945	337.797	326.759	321.165	297.712	339.346	301.076	303.226	340.333	292.507	289.71	9.18849	2.75173	1.6403	3.30181	0.667529	1.20287	12.7591	0.887571	0.64324	4.38225	2.93649	3.94649	2.15016	4.90057
P04994	xseA	8	321.58	51782.2	97.8159	74.8748	96.3825	83.5458	114.491	135.178	118.998	107.473	121.82	110.501	110	132.488	84.6722	107.731	9.47147	2.26743	5.77056	8.39556	2.27399	20.2691	2.91673	9.24874	8.82436	3.50228	6.96132	10.9151	12.956	0.623247
P0A8G9	xseB	4	226.06	8928.52	771.846	793.311	829.728	858.932	896	970.368	1004.52	775.653	846.357	762.082	749.884	851.287	685.917	629.271	9.11817	5.27715	0.541854	0.482713	5.44888	3.61121	5.04703	9.82274	0.480146	13.6524	4.85558	1.22573	0.357176	8.16862
P09030	xthA	7	356.7	30931.5	428.947	351.207	432.564	446.858	482.202	478.812	471.338	482.011	449.763	493.442	473.687	486.328	385.155	475.731	2.5749	8.13806	0.344872	1.08106	5.2741	4.00798	8.82902	7.34531	7.07482	4.10793	8.15036	7.23782	3.25378	2.49581
P09099	xylB	5	219.33	52566.6	36.8966	30.4213	55.2534	64.8425	93.396	98.3845	101.337	60.1128	52.2017	62.5148	68.9084	80.6608	57.2224	86.8428	5.8881	13.5755	12.1229	5.91998	2.5315	10.02	7.74538	1.15504	18.5513	17.8558	5.65464	6.22948	9.66791	6.74964
P37387	xylF	7	342.24	35693.7	72.8204	406.974	124.459	147.779	212.51	267.125	275.67	94.9862	134.434	163.327	139.623	181.54	367.555	466.886	13.5647	2.19286	16.5569	12.8538	12.7078	0.239472	1.46341	5.94206	9.39838	7.58245	6.64949	6.20657	2.42607	7.54736
P0A8I3	yaaA	10	571.56	29549.3	471.433	377.274	415.614	415.21	383.64	297.973	156.944	416.328	412.356	330.396	341.721	279.41	351.396	220.977	4.92916	1.53746	1.34239	3.02648	10.5628	1.57988	6.37507	2.94309	4.62655	2.50478	2.97559	3.97386	8.43144	6.3082
P0AA95	yacC	1	43.9	12827.4	43.5479	109.438	48.9966	60.4036	52.2842	46.3081	64.138	46.863	58.5184	47.4332	44.8098	18.8021	94.0473	65.6102	9.83692	25.1272	12.4361	9.05128	20.3477	3.04375	33.9269	13.1975	1.6753	2.13054	11.4233	3.09429	30.4769	3.26122
P36680	yacF	3	254.34	28255.8	195.498	169.651	195.861	189.426	208.814	208.515	224.206	222.923	204.823	182.81	226.443	204.201	210.329	187.776	11.0791	0.692507	0.309111	7.00266	12.562	10.9225	3.42539	14.9951	5.3085	0.0677582	6.40167	4.48446	2.26897	9.44465
P0A8H8	yacG	3	116.93	7283.41	304.984	251.537	198.047	255.388	196.616	180.136	139.125	178.438	225.634	226.997	217.641	200.062	177.65	194.476	14.106	10.7122	4.4039	8.66517	27.1512	7.91574	51.6191	0.676757	3.17115	10.4081	1.76176	8.89963	8.99277	4.07758
P0A8E5	yacL	4	165.91	13914.5	226.055	148.671	231.888	302.463	408.819	501.546	454.696	232.976	317.968	351.037	648.09	698.671	282.776	612.797	22.0161	4.28082	16.2037	5.49934	21.4942	16.4495	0.367397	15.5314	11.283	17.1215	10.395	7.666	7.71109	31.3259
P36879	yadG	7	385.59	34607.3	197.824	210.516	190.171	172.688	217.958	207.854	270.901	211.221	207.726	181.724	205.988	225.283	194.802	202.965	12.2663	0.594806	1.46263	5.78747	20.5273	2.26016	5.45646	7.42374	7.33871	1.48726	7.09903	15.2972	10.0171	16.3696
P28634	yaeB	1	81.39	26327.7	41.2294	47.0778	38.6369	37.7267	44.4987	31.5358	37.0958	44.2173	40.5212	38.5786	43.7199	42.5288	40.1962	41.2299	10.3085	14.3918	6.82654	8.22461	17.6659	16.4977	1.59841	1.57476	3.83727	11.2819	7.82796	6.93176	44.7833	8.09969
P62768	yaeH	8	360.86	15068.9	1477	2005.71	2109.85	2140.43	2502.45	2773.2	2758.24	2030.22	2202.7	2490.81	2224.16	2409.73	2544.4	2965.06	5.49515	5.28473	0.624839	1.03165	5.21627	4.56608	11.6477	1.16733	3.98714	0.0421705	0.687537	0.803225	2.90624	2.92642
P0A8K5	yaeP	3	187.57	7191.57	495.165	356.002	546.974	579.964	609.152	606.796	581.59	573.952	645.513	470.64	468.404	391.55	364.733	221.462	8.12081	13.7742	2.86518	3.7267	6.24545	3.98013	9.58655	3.66826	3.40342	26.8619	8.89089	11.0593	2.13981	6.38078
P52096	yaeR	2	53.1	14709.3	129.629	150.324	127.934	129.42	187.049	218.422	205.847	151.728	147.499	114.941	172.666	156.293	137.942	121.115	12.8262	3.874	32.5327	9.73541	40.9402	0.0193824	11.2384	6.83211	5.22929	4.85053	7.63499	18.6002	25.2638	0.592826
P0A940	yaeT	39	2837.62	90478.5	1329.52	1233.77	1337.53	1314.66	1284.21	1324.32	1422.28	1323.93	1286.44	1360.86	1365.37	1424.57	1285.97	1347.39	4.19357	2.10676	1.02698	0.968874	5.69232	1.11776	2.19026	1.82551	1.35708	2.35794	1.68795	2.66957	0.367071	1.66654
P30864	yafC	5	227.64	33736.6	80.6948	100.466	104.271	98.4448	96.0296	93.5445	116.272	100.102	89.4112	96.4304	92.169	109.018	101.027	113.598	5.2607	0.2294	1.14589	5.09079	4.42339	1.93712	9.25957	0.978437	5.75753	15.4741	1.37416	0.639577	2.06818	3.04141
P0A8U2	yafD	1	44.13	29954.7	38.4835	29.4428	30.7659	28.6499	29.4923	62.1297	81.1476	28.1975	21.3963	30.5561	25.5351	27.3053	36.0883	14.3095	5.18895	10.3673	19.7096	7.23795	17.907	1.03916	10.4469	16.8215	0.108522	12.0958	23.4382	20.4425	9.13955	4.16371
Q47147	yafJ	5	203.05	28599.2	122.963	98.2443	119.646	121.565	116.131	121.627	124.511	125.861	107.688	106.455	131.374	129.328	119.027	109.18	4.4987	3.70386	5.42317	4.29668	0.50258	4.56104	7.08289	1.27995	0.954805	3.43111	2.72897	1.20602	6.84644	9.69933
P75682	yagE	1	55.48	33277.4	27.952	41.0799	20.3519	22.2798	29.8249	24.8736	23.2279	23.5411	21.1607	22.8978	18.8964	20.3381	39.6741	41.791	26.1762	6.15311	3.89921	0.906145	21.2345	1.97661	12.7025	1.37623	4.07797	15.5828	12.3961	16.7611	4.06326	2.29444
P77300	yagI	2	111.23	27802.7	33.1388	23.7646	24.934	30.3711	17.8838	18.8924	21.7203	31.3753	27.021	24.4763	33.9814	32.4062	25.5446	28.396	10.9542	3.52761	5.97948	1.82905	21.0645	10.6037	7.48432	0.147613	10.0819	43.3253	1.77293	11.4857	2.59671	6.35459
P0AAA1	yagU	4	197.22	22933.9	647.527	209.748	619.551	600.908	517.06	630.155	728.586	458.153	422.291	359.386	466.294	418.168	332.449	301.053	11.2791	1.5185	0.412328	8.7902	5.54784	3.33137	12.3802	2.50534	8.54856	6.85088	3.92519	11.8046	13.3754	11.0587
P77554	yahJ	6	247.04	50498.8	57.0679	51.6211	45.7942	46.2455	53.6699	69.7675	66.6213	46.2516	46.869	55.016	49.4496	43.8731	65.5914	61.4693	7.16411	9.89502	3.95431	2.2356	7.9464	2.07147	3.92944	7.24501	8.86358	2.23481	12.5057	1.08855	12.1127	2.99478
P75691	yahK	24	1706.01	37935.9	1636	2121.51	1604.66	1717.45	1989.17	2722.65	3922.8	1521.28	1564.49	1777.25	1636.13	1683.84	1775.52	2040.87	5.05185	0.786008	1.07676	0.617727	1.73797	0.618324	1.70592	0.489801	1.28003	1.45926	2.14301	0.241907	3.36258	3.44847
P75694	yahO	7	699.56	9871.13	2366.47	4774.84	4822.68	9816.24	3394.3	34649.3	49173.6	3592.51	4442.2	9454.9	8009.92	6911.48	6949.71	10057.2	3.78475	2.98804	1.02224	2.72238	3.70402	0.52147	0.525797	0.650139	5.32704	0.836988	1.88055	2.06679	4.47997	1.50988
P0AAN5	yaiA	5	279.39	7258.63	522.632	597.782	681.592	732.979	856.836	1475.88	1981.33	694.682	686.429	728.123	696.901	821.125	643.259	653.704	4.214	0.0268645	0.0456079	1.29535	6.4606	6.37948	2.93161	3.70862	4.88713	0.146864	4.98502	9.69256	4.53533	1.78198
P0C037	yaiE	3	127.16	10209.9	1864.26	1303.53	1778.02	1561.17	1376.29	1740.8	1876.83	1198.21	1600.39	1767.66	1380.7	1626.25	1003.97	1339.72	8.05036	3.87501	2.97619	16.5999	25.7828	2.63011	36.9095	1.47926	1.97255	5.82866	25.1918	7.33936	0.182874	0.750667
P0A8D3	yaiI	1	36.15	16940.7	28.151	32.9291	36.5729	30.7267	36.7786	39.384	28.9205	31.2894	38.0178	23.7797	24.961	32.1407	38.6673	20.4515	36.6322	14.2406	0.710442	4.97415	35.954	22.689	78.7227	9.19521	15.2556	14.0232	1.6556	14.2209	9.93955	52.3727
P51024	yaiL	2	104.34	19892.6	149.942	146.765	134.937	122.012	112.852	107.197	102.96	134.532	121.399	117.773	118.93	122.139	162.2	127.769	9.31865	10.0674	7.97146	6.29529	12.5039	7.58232	14.4656	1.81082	3.33604	3.02457	5.24657	6.34171	7.23296	5.41021
P77562	yaiW	1	42.25	40370.9	13.8392	13.9072	17.3386	12.578	23.7977	8.91891	4.74198	28.496	17.7028	18.1278	33.0926	20.7433	11.6033	16.4985	38.9027	15.1244	0.940175	99.5136	20.4193	29.1566	139.719	83.0333	3.43869	3.88188	100.659	1.882	51.0433	16.7167
P0ADZ7	yajC	5	282.33	11861.4	2172.35	2570.17	2241.51	2377.37	2181.74	2172.25	2573.24	2376.1	2258.83	2306.12	2400.51	2575.56	2795.36	3072.65	7.99598	6.87135	2.12146	4.66215	3.79563	3.7313	5.70667	0.836872	0.885	8.36742	0.489042	5.01079	0.89903	7.41983
P0AAQ2	yajD	2	129.81	13337.4	265.618	443.205	187.747	145.982	90.3875	46.6806	22.0421	221.526	172.524	114.388	51.3525	38.4777	297.4	32.9623	8.58495	3.19078	10.7202	0.677712	21.6856	5.42442	97.8606	7.07983	4.74153	3.80496	4.81094	7.20198	4.25238	26.4615
P0ADA5	yajG	7	564.77	20918.8	2240.66	2528.43	1920.23	1848.83	1911.29	1739.57	1930.05	2135.01	2255.52	1909.08	2193.63	2155.31	2474.64	2650.17	7.77891	5.85344	24.5598	9.73678	19.4186	5.21213	13.6143	10.2811	3.09217	10.6779	9.57786	23.1519	2.09338	10.755
Q46948	yajL	7	520.65	20745.9	557.029	453.638	507.004	552.511	543.222	472.279	464.905	447.545	452.33	458.402	498.975	457.762	483.74	471.987	11.1693	6.71511	10.673	5.50075	7.3145	6.18566	6.80494	7.69082	0.42315	3.81296	0.434851	15.055	1.14554	2.34388
P77735	yajO	15	946.58	36379.5	485.226	667.631	671.627	851.469	1174.56	1496.6	1712.44	699.184	813.794	820.667	799.718	812.858	730.686	1098.07	5.86402	1.46024	2.30482	3.82163	0.566275	0.615318	1.58728	4.37602	0.934375	3.99383	4.84002	2.47052	2.88123	1.59941
P0A8E7	yajQ	12	950.14	18314.5	3587.27	3245.99	3487.57	3858.11	3628.1	4454.25	5461.15	3591.04	3529.78	3721.25	3633.9	3883.68	3285.71	3730.07	4.25685	7.19199	7.88506	4.13096	0.967249	5.06827	1.57858	2.56426	5.01482	0.365075	6.37077	8.88796	6.94256	0.218872
P0AAQ6	ybaA	2	54.25	13291.4	0.728586	3.99334	32.1842	67.4448	142.848	346.791	934.072	12.5972	46.5609	27.1559	46.3228	62.357	79.053	81.0321	120.723	126.256	63.5169	16.1454	6.75251	3.17032	15.488	5.28535	37.7125	5.33577	68.292	21.5272	20.9876	26.6929
P0A8B5	ybaB	9	762.98	11988.9	1995.25	2034.31	1925.72	1939.59	1841.93	1795.51	1451.06	2097.1	1871.97	1818.08	1746.32	1783.85	1787.85	1614.39	7.67754	13.2719	1.60787	1.87188	4.10604	0.694182	1.67084	3.72394	2.93252	1.15675	5.81195	5.98247	13.0562	4.71618
P0AAR3	ybaK	6	435.32	17064.2	503.354	240.733	488.703	499.91	464.615	452.253	472.337	394.467	371.177	406.085	384.453	380.2	265.493	266.03	4.37366	6.87671	1.53376	0.782426	4.04561	6.06298	6.33429	1.44873	5.42238	4.0482	8.02769	0.213835	0.202649	3.39895
P39830	ybaL	6	317.94	59367.2	149.575	151.593	163.084	155.101	166.788	181.689	189.224	160.043	170.831	177.77	189.522	188.706	150.313	208.932	3.34371	2.99114	4.8381	3.23882	0.163951	8.47925	4.13617	0.0795291	2.69976	9.45064	6.5873	1.71942	9.44676	1.77118
P0A9T6	ybaQ	2	62.34	13144.9	96.0068	55.9242	55.9036	36.1202	27.9985	27.5129	31.6827	69.1303	43.9809	17.6568	15.8439	14.9415	24.0165	16.7212	10.1905	26.5954	9.06403	21.2537	16.353	0.729763	0.960459	9.63644	8.54198	12.0588	31.5359	11.6573	4.61013	76.6615
P77717	ybaY	5	477.33	19401.3	2102.03	1697.73	2283.83	2567.77	3023.63	4142.94	5732.29	2090.7	2237.5	2280.15	2433.49	2533.78	1645.99	2106.76	6.42933	1.78178	7.1329	0.604673	5.17987	0.0259728	5.29961	3.85896	0.0145868	2.13769	0.31984	0.408011	1.43275	2.99971
P0A9T8	ybbA	4	208.87	24499.8	72.0071	100.387	70.6988	66.8885	94.882	62.0342	42.2887	85.588	89.3394	82.475	85.416	93.7295	87.6209	108.859	10.8183	3.16016	5.30557	1.63136	17.9255	0.848818	6.90995	3.09152	3.50868	13.1276	2.45546	0.685982	0.476462	0.876548
P77279	ybbL	2	74.88	25348.1	117.424	121.38	110.299	103.112	117.016	121.187	119.764	101.85	121.24	106.615	105.137	106.179	122.421	105.161	9.50607	1.70357	4.64598	1.17688	2.05259	6.91648	2.90892	1.78283	15.8553	10.0036	12.4742	6.32012	3.10845	4.19518
P77395	ybbN	10	823.12	31753.3	1008.39	875.426	1010.96	986.733	1033.35	881.865	951.04	985.66	1060.98	942.544	1013.91	1085.33	970.115	884.015	11.3334	3.51225	4.51178	3.64534	8.86953	0.5512	3.61821	7.23949	5.12413	1.23905	0.109148	6.68136	3.23427	1.39945
P0AFP4	ybbO	4	176.92	29373.1	133.934	97.6373	155.512	141.822	133.366	179.296	164.813	133.694	128.774	177.257	171.896	161.92	113.859	132.673	9.15506	0.108398	8.39083	12.2436	3.1431	13.9535	4.35452	3.49742	4.37231	22.0516	0.992523	8.71036	0.736262	8.06304
P77504	ybbP	2	46.39	89256.8	10.1096	14.7116	11.8413	12.7905	11.4907	14.2764	11.7487	14.2213	12.945	9.69035	15.2668	14.8267	13.6841	15.2571	16.8584	12.8082	23.8015	16.5093	29.0677	8.26521	4.85611	25.0813	11.6376	19.3362	29.3162	7.60268	11.8966	18.1779
P0AAS7	ybcJ	3	154.07	7366.85	629.763	736.778	647.91	586.187	696.001	414.011	440.256	585.539	662.181	750.496	477.705	517.083	560.899	631.361	4.38008	5.4329	8.81651	6.23018	14.0685	4.67906	3.33643	1.4373	9.96818	9.43955	10.1983	3.60494	0.100884	3.53745
P0AAT2	ybdF	1	71.17	14023.4	50.4654	71.5839	48.1372	50.5126	68.5776	59.2297	40.2707	67.3596	52.8603	34.6847	85.6254	67.7053	75.4752	80.7776	24.3743	12.9107	6.58994	26.8851	5.8555	3.0571	30.0027	18.3446	34.2724	3.94034	25.1346	8.82028	14.444	28.116
P45579	ybdH	11	677.36	39049.3	484.276	566.725	498.192	498.888	499.141	483.808	367.522	611.019	598.311	594.163	578.792	587.028	524.166	532.657	1.88191	10.9544	0.00836509	3.57118	0.495938	6.37048	1.1728	7.65754	0.390984	1.62633	1.76424	4.81643	2.99035	5.39287
P77213	ybdK	5	226.33	41643.7	58.3605	122.01	98.3295	132.404	163.161	226.21	368.7	101.229	103.897	141.138	150.319	151.376	144.249	210.397	17.2873	11.159	8.4905	3.38867	3.76176	0.349878	0.56748	5.54465	3.39523	1.83032	1.45018	9.4411	5.35077	8.58436
P77806	ybdL	7	449.63	42917.8	279.232	263.066	299.502	293.533	209.596	117.589	52.7932	399.562	375.959	256.877	213.324	171.006	240.798	105.677	3.8869	2.49681	1.04244	3.27004	1.63397	0.482358	23.8511	3.13446	1.43229	2.2341	3.77822	1.24252	2.48023	5.56195
P0AAT6	ybeB	4	282.04	11556.8	591.242	468.26	686.325	612.123	474.682	406.027	436.639	567.665	603.166	622.782	525.619	550.224	392.576	368.373	10.3122	5.07476	4.56492	0.0379495	11.9594	7.56465	5.08015	0.878056	4.93869	4.09106	1.0833	0.903339	0.45545	0.505525
P0A8J4	ybeD	5	410.17	9803.11	2751.61	2480.86	2047.88	1354.21	900.401	446.187	542.501	2418.1	2043.11	1424.6	961.316	668.735	1933.8	644.386	7.87484	2.22018	12.7739	7.41438	1.05535	12.3281	11.2443	1.07731	5.60629	1.57839	3.56294	2.66648	6.98413	0.394395
P0AAT9	ybeL	10	537.84	18767.4	342.262	377.649	762.943	1141.03	1590.36	2401.83	2785.81	730.682	1072.14	1525.39	1563.08	1860.15	964.982	2099.06	16.4106	3.46214	3.34308	3.43629	9.96313	14.9446	4.53287	5.95741	8.09464	0.777473	8.05743	10.5439	2.76146	6.63223
P0A898	ybeY	1	93.34	17496.5	405.565	353.21	446.863	434.795	448.012	433.356	743.876	425.32	442.459	487.111	432.178	432.358	370.858	425.662	7.32141	1.01923	3.03758	9.07494	3.20626	0.0938912	21.56	6.36023	2.62533	1.94747	11.8351	16.9495	8.74749	4.99062
P0A9K3	ybeZ	12	865.56	38996.5	881.134	730.795	816.482	787.728	761.343	760.127	741.859	829.049	792.839	764.851	795.138	802.34	666.983	639.238	4.12602	4.61138	7.03027	0.605014	8.08144	2.9408	3.4722	1.27487	2.88084	1.21534	1.86225	5.26617	2.4506	5.59363
P0AAU2	ybfA	1	90.87	8251.18	127.227	14.2842	47.8834	10.4916	29.3357	66.9616	62.5424	46.296	17.5366	14.1203	20.3921	14.3261	2.06192	3.50626	17.7172	3.77076	5.94973	0.549203	24.6078	21.6574	11.292	28.7273	41.4068	17.5357	45.5611	50.2793	7.47925	56.3477
P0AAU7	ybfE	1	65.37	11255	121.3	113.968	136.881	131.082	99.2249	96.9583	90.034	132.341	114.25	122.986	123.132	118.767	101.228	146.735	19.999	0.894694	2.57245	18.9493	0.0842818	27.0777	9.05131	20.6907	18.8982	9.82012	11.3467	11.006	5.85288	16.6293
P75736	ybfF	7	368.4	28401.5	218.342	423.041	258.652	227.791	234.728	231.704	224.886	226.221	244.491	239.773	238.373	236.575	447.721	350.734	5.52827	10.8615	3.58653	2.45294	4.45894	7.04819	5.37005	3.29896	4.19617	2.09541	11.7545	14.705	0.524328	1.69549
P24252	ybgA	1	38.8	20180.5	18.9258	9.26905	16.3049	21.4611	21.8206	22.3832	28.8018	16.0347	15.5297	19.8027	17.3894	15.6896	12.1587	12.4876	21.4243	3.76213	1.94167	22.5635	14.5704	17.7937	17.332	28.4883	10.6564	4.62488	19.0279	25.2214	24.2144	12.5235
P0A8Z3	ybgC	3	220.66	15533.9	182.785	141.993	171.507	154.946	173.198	172.254	142.14	155.04	153.291	140.955	164.812	172.545	154.973	148.511	15.8857	5.74704	7.42951	6.53247	5.67002	8.59698	7.29404	11.5253	17.5765	2.00371	26.9395	29.0098	4.72168	24.6062
P45955	ybgF	12	803.02	28196.1	897.679	689.396	830.819	830.944	831.415	983.771	941.396	809.136	802.839	740.592	839.86	747.523	843.572	672.299	5.15542	1.55862	4.67836	4.09846	14.4632	1.76285	9.16141	10.5716	5.98821	6.82165	0.824207	3.11617	8.74322	0.730244
P0AFP6	ybgI	8	846.86	26857.7	954.645	975.684	1064.4	1056.79	1108.55	1195.15	1033.33	1197.89	1316.52	1563.65	1768.14	1877.91	1318.16	1911.49	8.83683	11.3483	5.7333	3.41821	5.33292	3.56962	2.00813	7.63626	3.06443	0.398252	2.01208	1.00064	1.64212	2.4487
P0AAV4	ybgJ	3	105.93	23913.5	230.025	227.61	190.428	215.869	200.476	219.366	184.774	203.389	201.845	199.839	181.227	194.86	211.306	192.988	8.73944	0.613467	0.139897	0.176562	4.89669	9.28119	6.22552	0.122353	15.7251	0.694666	12.0851	5.1394	1.40866	14.3349
P75745	ybgK	6	200.15	34346.5	138.849	156.807	201.45	177.916	178.301	122.492	97.6289	180.499	164.092	121.105	167.405	120.115	167.174	145.922	9.75033	22.6248	4.37602	3.49786	3.25648	11.1628	47.8246	12.4298	0.917248	1.4115	10.3543	39.6333	1.8301	6.03673
P75746	ybgL	2	193.41	25766.1	59.7263	62.2855	54.1967	46.994	55.326	60.602	56.3791	52.1424	51.4058	48.6917	39.3333	37.3664	62.3262	53.9477	8.09951	9.13256	0.535963	0.394289	12.6322	6.46524	19.1631	11.5458	19.0587	0.16358	16.1297	20.3531	4.86344	9.4479
P0AAV6	ybgS	3	187.74	12845.9	302.37	453.555	731.929	639.775	662.81	1607.95	3243.14	632.234	598.42	1171.2	617.95	757.454	450.341	793.486	14.6402	22.9919	4.65098	8.53782	9.78689	32.3878	2.48865	12.9764	13.0434	39.4903	15.6886	13.9996	6.10006	0.735492
P21829	ybhA	2	95.61	30164.1	133.155	139.425	85.7705	67.5947	45.1595	2.41157	0.387213	92.8869	94.026	31.3336	12.9465	11.689	120.515	10.4171	20.992	0.301486	0.394623	0.471065	32.542	2.96462	126.62	26.3185	37.3749	12.2808	51.4786	41.9192	6.23074	24.7333
P12994	ybhB	4	270.77	17056.3	394.694	508.328	347.423	411.51	456.585	605.862	740.476	391.084	428.077	409.362	525.05	495.246	424.053	462.298	6.17509	8.16929	12.1544	1.85542	2.24731	2.50979	7.69243	3.72614	16.4953	7.63678	5.47986	7.59748	12.1166	5.86873
P46130	ybhC	15	865.62	46035.8	1175.12	976.163	1125.16	1126.79	1170.16	1238.56	1342.37	1138.52	1109.36	1186.66	1254.17	1192.76	1040.68	1090.78	4.10582	4.32956	3.55213	0.578324	1.73661	7.20493	8.44615	4.52972	1.62718	4.87772	0.317484	1.17537	0.359701	1.82836
P75777	ybhG	9	506.43	36375.6	174.094	210.894	221.833	248.736	279.058	314.97	281.166	243.749	201.143	234.552	200.073	221.143	199.572	210.054	3.31249	9.26379	0.841096	8.11019	3.42114	0.201525	17.9177	10.1859	15.1457	6.84309	5.30134	4.4204	0.0511763	8.38484
P0AAW1	ybhP	1	39.37	28753.6	19.6622	8.5053	14.064	17.2686	14.6826	28.6485	23.4214	9.43009	10.1532	14.2855	27.6165	13.6681	20.8762	7.83613	19.9744	17.0333	16.3414	10.8144	63.5085	3.1347	16.1029	9.93537	12.234	23.9808	14.284	16.3548	17.238	1.453
P30177	ybiB	13	970.3	35008.1	881.974	594.624	900.774	966.445	1083.07	1399.78	1145.93	1579.37	1004.61	872.904	980.394	1832.4	688.423	849.348	5.63398	2.83458	2.84969	3.05486	8.31402	18.3926	4.74082	63.5371	9.81993	5.80103	1.49528	70.1582	1.5874	1.60662
P30178	ybiC	13	1076.47	38854.3	1745.33	1170.09	1609.47	1690.87	1481.31	1341.87	1116.61	1888.74	2020.72	1666.87	1864.21	1755.61	1268.31	1104.98	1.42875	8.03308	4.95263	1.90994	3.56406	7.86457	15.5331	3.99568	3.50732	1.48862	0.594932	4.82194	0.912186	0.591071
P0ACU0	ybiH	2	96.2	24982.9	44.5718	44.8184	64.6292	66.4575	82.0968	63.9601	67.9315	46.2748	45.927	54.1959	44.4204	51.6257	55.249	48.1049	9.65177	3.20358	5.10409	6.77472	14.7254	6.10088	18.0023	7.86873	5.92825	3.83067	17.0227	9.34444	11.027	4.78358
[truncated: 392 more rows]
