# Supplementary material for: Bacterial persistence is an active σS stress response to metabolic flux limitation
Source: Mol Syst Biol. 2016 Sep 21;12(9):882. doi: 10.15252/msb.20166998 (PMC5043093; doi:10.15252/msb.20166998)
Supplement: Supplementary file 3 — Table EV2 [file MSB-12-882-s002.xlsx]

## Sheet: Sheet1
Metabolite concentrations during growth on glucose, fumarate, entry into persistence and starvation
condition	time [h]	compound	concentration [mM]	SEM [mM]	campaigns	biological replicates
fumarate	Ss	acetyl CoA	0.1177	0.0513	3	36
glucose	Ss	acetyl CoA	0.1514	0.0585	3	36
persister	0.5	acetyl CoA	0.0096	0.0016	4	24
persister	1	acetyl CoA	0.0078	0.0023	4	24
persister	2	acetyl CoA	0.0077	0.002	4	24
persister	4	acetyl CoA	0.0116	0.0029	4	24
persister	8	acetyl CoA	0.0127	0.0012	4	24
starved	0.5	acetyl CoA	0.0176	0.0034	3	18
starved	1	acetyl CoA	0.0092	0.0019	3	18
starved	2	acetyl CoA	0.0047	0.0013	3	18
starved	4	acetyl CoA	0.0032	0.0014	3	18
starved	8	acetyl CoA	0.0035	0.0016	3	18
fumarate	Ss	ADP	0.55	0.0161	2	24
glucose	Ss	ADP	0.3208	0.0791	2	24
persister	0.5	ADP	1.2352	0.2334	2	12
persister	1	ADP	1.584	0.2852	2	12
persister	2	ADP	1.6277	0.2542	2	12
persister	4	ADP	1.101	0.2134	2	12
persister	8	ADP	0.7451	0.3949	2	12
starved	0.5	ADP	1.5108	0.2418	2	12
starved	1	ADP	1.8463	0.1539	2	12
starved	2	ADP	1.9308	0.2741	2	12
starved	4	ADP	1.0505	0.0929	2	12
starved	8	ADP	0.5747	0.0716	2	12
fumarate	Ss	AMP	0.1043	0.0144	2	24
glucose	Ss	AMP	0.0575	0.0018	2	24
persister	0.5	AMP	0.3637	0.0261	2	12
persister	1	AMP	0.4711	0.0146	2	12
persister	2	AMP	0.5445	0.068	2	12
persister	4	AMP	0.4443	0.0869	2	12
persister	8	AMP	0.2971	0.1389	2	12
starved	0.5	AMP	0.6418	0.0614	2	12
starved	1	AMP	1.1616	0.0775	2	12
starved	2	AMP	1.5936	0.2074	2	12
starved	4	AMP	1.8609	0.2381	2	12
starved	8	AMP	1.8475	0.3846	2	12
fumarate	ss	aspartate	2.4761	0.3916	3	36
glucose	ss	aspartate	0.7487	0.0697	3	36
persister	0.5	aspartate	9.7999	1.2402	4	24
persister	1	aspartate	15.2974	3.1304	4	24
persister	2	aspartate	22.6584	3.871	4	24
persister	4	aspartate	20.0508	5.3433	4	24
persister	8	aspartate	10.8409	4.1692	4	24
starved	0.5	aspartate	1.6466	0.1861	3	18
starved	1	aspartate	1.9927	0.2727	3	18
starved	2	aspartate	1.5059	0.1896	3	18
starved	4	aspartate	0.7701	0.0386	3	18
starved	8	aspartate	0.3238	0.011	3	18
fumarate	ss	ATP	2.4392	0.1182	2	24
glucose	ss	ATP	1.5819	0.2577	2	24
persister	0.5	ATP	2.3893	0.2517	2	12
persister	1	ATP	2.7535	0.1602	2	12
persister	2	ATP	2.7051	0.1625	2	12
persister	4	ATP	1.7122	0.1336	2	12
persister	8	ATP	1.4283	0.4472	2	12
starved	0.5	ATP	1.9428	0.1074	2	12
starved	1	ATP	2.0406	0.1201	2	12
starved	2	ATP	1.5239	0.08	2	12
starved	4	ATP	0.7575	0.0503	2	12
starved	8	ATP	0.3934	0.1094	2	12
fumarate	ss	cis/trans aconitate (sum)	0.0169	0.0059	2	24
glucose	ss	cis/trans aconitate (sum)	0.006	0.0002	2	24
persister	0.5	cis/trans aconitate (sum)	0.0024	0.0005	3	18
persister	1	cis/trans aconitate (sum)	0.0021	0.0005	3	18
persister	2	cis/trans aconitate (sum)	0.0021	0.0002	3	18
persister	4	cis/trans aconitate (sum)	0.0024	0.0002	3	18
persister	8	cis/trans aconitate (sum)	0.0059	0.0007	3	18
starved	0.5	cis/trans aconitate (sum)	0.0017	0.0001	2	12
starved	1	cis/trans aconitate (sum)	0.002	0.0006	2	11
starved	2	cis/trans aconitate (sum)	0.0024	0.0004	2	10
starved	4	cis/trans aconitate (sum)	0.0019	0.0004	2	11
starved	8	cis/trans aconitate (sum)	0.0016	0.0003	2	12
fumarate	ss	citrate	1.2367	0.4223	2	24
glucose	ss	citrate	0.5906	0.0378	2	24
persister	0.5	citrate	0.2308	0.0321	3	18
persister	1	citrate	0.1628	0.0342	3	18
persister	2	citrate	0.1966	0.0151	3	18
persister	4	citrate	0.1814	0.0112	3	18
persister	8	citrate	0.3836	0.041	3	18
starved	0.5	citrate	0.1046	0.0035	2	12
starved	1	citrate	0.1209	0.0094	2	12
starved	2	citrate	0.0824	0.0112	2	12
starved	4	citrate	0.0661	0.0086	2	12
starved	8	citrate	0.073	0.0069	2	12
fumarate	ss	DHAP	0.762	0.036	1	36
glucose	ss	DHAP	0.8272	0.052	1	36
persister	0.5	DHAP	0.0411	0.0099	3	18
persister	1	DHAP	0.0298	0.0136	3	14
persister	2	DHAP	0.0216	0.0069	2	12
persister	4	DHAP	0.0217	0.0019	2	12
persister	8	DHAP	0.0415	0.0167	3	13
starved	0.5	DHAP	0.0481	0.0054	1	16
starved	1	DHAP	0.0478	0.0078	1	11
starved	2	DHAP	0.0106	0.002	1	6
starved	4	DHAP	0.0108	0.0045	1	7
starved	8	DHAP	0.0057	0.0008	1	7
fumarate	ss	FAD	0.103	0.0115	3	36
glucose	ss	FAD	0.0609	0.0077	3	36
persister	0.5	FAD	0.0912	0.0298	4	24
persister	1	FAD	0.1178	0.0406	4	24
persister	2	FAD	0.1332	0.0453	4	24
persister	4	FAD	0.1063	0.0357	4	24
persister	8	FAD	0.0843	0.0285	4	24
starved	0.5	FAD	0.1259	0.0454	3	18
starved	1	FAD	0.1341	0.0475	3	18
starved	2	FAD	0.1589	0.051	3	18
starved	4	FAD	0.1073	0.0358	3	18
starved	8	FAD	0.0691	0.024	3	18
fumarate	ss	fructose 1,6bp	0.5932	0.0531	3	36
glucose	ss	fructose 1,6bp	2.8213	0.2965	3	36
persister	0.5	fructose 1,6bp	0.0575	0.0325	3	18
persister	1	fructose 1,6bp	0.0163	0.0013	3	18
persister	2	fructose 1,6bp	0.0133	0.0033	3	16
persister	4	fructose 1,6bp	0.0161	0.0043	2	12
persister	8	fructose 1,6bp	0.0622	0.0475	3	18
starved	0.5	fructose 1,6bp	0.0171	0.0029	3	18
starved	1	fructose 1,6bp	0.0122	0.0016	3	16
starved	2	fructose 1,6bp	0.0121	0.0032	3	11
starved	4	fructose 1,6bp	0.0115	0.0035	3	7
starved	8	fructose 1,6bp	0.0084	0.0025	2	7
fumarate	ss	fructose 1p	0.0238	0.0036	2	24
glucose	ss	fructose 1p	0.0265	0.0019	2	24
persister	0.5	fructose 1p	0.0069	0.0021	3	18
persister	1	fructose 1p	0.0048	0.0016	3	18
persister	2	fructose 1p	0.0043	0.0012	3	18
persister	4	fructose 1p	0.0025	0.0008	3	18
persister	8	fructose 1p	0.0019	0.0005	3	14
starved	0.5	fructose 1p	0.0089	0.0031	2	12
starved	1	fructose 1p	0.0072	0.0018	2	12
starved	2	fructose 1p	0.0053	0.0013	2	12
starved	4	fructose 1p	0.0031	0.0006	2	12
starved	8	fructose 1p	0.0014	0.0002	2	12
fumarate	ss	fructose 6p	0.0503	0.0028	1	24
glucose	ss	fructose 6p	0.0386	0.0024	1	24
persister	0.5	fructose 6p	0.011	0.002	3	18
persister	1	fructose 6p	0.0077	0.0018	3	18
persister	2	fructose 6p	0.0048	0.0013	3	18
persister	4	fructose 6p	0.0027	0.0008	2	11
persister	8	fructose 6p	0.004	0.0004	3	14
starved	0.5	fructose 6p	0.0075	0.0004	1	12
starved	1	fructose 6p	0.0051	0.0003	1	12
starved	2	fructose 6p	0.0032	NA	1	1
fumarate	ss	GDP	0.0813	0.0185	2	24
glucose	ss	GDP	0.0601	0.0047	2	24
persister	0.5	GDP	0.0734	0.0147	3	18
persister	1	GDP	0.0812	0.0256	3	18
persister	2	GDP	0.0828	0.0258	3	18
persister	4	GDP	0.0644	0.0155	3	18
persister	8	GDP	0.041	0.0089	3	18
starved	0.5	GDP	0.1074	0.0054	2	12
starved	1	GDP	0.1125	0.0173	2	12
starved	2	GDP	0.1023	0.0129	2	12
starved	4	GDP	0.078	0.0153	2	12
starved	8	GDP	0.0575	0.0235	2	12
fumarate	ss	glucose 6p	1.0688	0.0979	3	36
glucose	ss	glucose 6p	0.8133	0.124	3	36
persister	0.5	glucose 6p	0.1707	0.0322	4	24
persister	1	glucose 6p	0.1109	0.0282	4	24
persister	2	glucose 6p	0.0559	0.0127	4	22
persister	4	glucose 6p	0.0242	0.0045	4	22
persister	8	glucose 6p	0.0446	0.0068	4	24
starved	0.5	glucose 6p	0.141	0.0034	3	18
starved	1	glucose 6p	0.0817	0.0079	3	18
starved	2	glucose 6p	0.0222	0.0036	3	18
starved	4	glucose 6p	0.0121	0.0026	3	10
starved	8	glucose 6p	0.007	0.0005	2	3
fumarate	ss	glutamate	19.1621	1.4438	3	36
glucose	ss	glutamate	8.7082	0.5113	3	36
persister	0.5	glutamate	10.0751	1.76	4	24
persister	1	glutamate	7.9625	1.7807	4	24
persister	2	glutamate	8.4239	1.8612	4	24
persister	4	glutamate	17.2315	2.7883	4	24
persister	8	glutamate	26.0196	2.6968	4	24
starved	0.5	glutamate	4.5063	0.1572	3	18
starved	1	glutamate	2.6839	0.265	3	18
starved	2	glutamate	0.8262	0.1352	3	18
starved	4	glutamate	0.619	0.0907	3	18
starved	8	glutamate	0.8311	0.1303	3	18
fumarate	ss	GTP	0.4569	0.0752	3	36
glucose	ss	GTP	0.3758	0.0229	3	36
persister	0.5	GTP	0.2373	0.04	4	24
persister	1	GTP	0.2517	0.0664	4	24
persister	2	GTP	0.2623	0.0657	4	24
persister	4	GTP	0.2125	0.0398	4	24
persister	8	GTP	0.1354	0.0177	4	24
starved	0.5	GTP	0.1812	0.0428	3	18
starved	1	GTP	0.1879	0.0447	3	18
starved	2	GTP	0.1343	0.0387	3	18
starved	4	GTP	0.0903	0.0253	3	18
starved	8	GTP	0.0683	0.0151	3	18
fumarate	ss	malate	19.1634	4.298	3	36
glucose	ss	malate	1.3821	0.1962	3	36
persister	0.5	malate	0.8347	0.2423	4	24
persister	1	malate	0.9304	0.2572	4	24
persister	2	malate	1.3602	0.2625	4	24
persister	4	malate	2.9783	0.5944	4	24
persister	8	malate	13.3149	3.308	4	24
starved	0.5	malate	0.1385	0.0398	3	18
starved	1	malate	0.1469	0.0375	3	18
starved	2	malate	0.1404	0.0284	3	18
starved	4	malate	0.0795	0.0088	3	18
starved	8	malate	0.0425	0.0098	3	18
fumarate	ss	mannose 6p	0.1919	0.0176	1	24
glucose	ss	mannose 6p	0.0885	0.0097	1	24
persister	0.5	mannose 6p	0.0583	0.0105	3	18
persister	1	mannose 6p	0.04	0.0128	3	18
persister	2	mannose 6p	0.0275	0.0138	3	18
persister	4	mannose 6p	0.0153	0.0112	3	18
persister	8	mannose 6p	0.0233	0.0125	3	18
starved	0.5	mannose 6p	0.0312	0.0036	1	12
starved	1	mannose 6p	0.0174	0.0038	1	12
starved	2	mannose 6p	0.0042	0.0023	1	12
starved	4	mannose 6p	0.0062	0.0002	1	4
fumarate	ss	methylmalonate	0.4859	0.2912	2	24
glucose	ss	methylmalonate	0.0359	0.001	2	24
persister	0.5	methylmalonate	0.0878	0.0273	2	12
persister	1	methylmalonate	0.1105	0.0108	2	12
persister	2	methylmalonate	0.1787	0.0177	2	12
persister	4	methylmalonate	0.2728	0.0756	2	12
persister	8	methylmalonate	0.4588	0.0703	2	12
starved	0.5	methylmalonate	0.0446	0.026	2	12
starved	1	methylmalonate	0.0569	0.0199	2	11
starved	2	methylmalonate	0.0608	0.0295	2	12
starved	4	methylmalonate	0.0622	0.0273	2	12
starved	8	methylmalonate	0.0471	0.0179	2	12
fumarate	ss	NAD+	2.2482	0.339	3	36
glucose	ss	NAD+	0.9856	0.2094	3	36
persister	0.5	NAD+	1.7407	0.6486	4	24
persister	1	NAD+	1.8783	0.6311	4	24
persister	2	NAD+	2.2058	0.7067	4	24
persister	4	NAD+	2.1157	0.724	4	24
persister	8	NAD+	2.3151	1.0724	4	24
starved	0.5	NAD+	2.4636	0.5825	3	18
starved	1	NAD+	3.2148	1.1218	3	18
starved	2	NAD+	2.9876	0.9775	3	18
starved	4	NAD+	2.7114	0.8197	3	18
starved	8	NAD+	1.8844	0.5882	3	18
fumarate	ss	NADH	0.1481	0.0181	2	18
glucose	ss	NADH	0.083	0.0036	2	24
persister	0.5	NADH	0.0725	0.0302	3	18
persister	1	NADH	0.1102	0.0527	3	18
persister	2	NADH	0.1398	0.0604	3	18
persister	4	NADH	0.1319	0.0553	3	18
persister	8	NADH	0.0916	0.048	3	18
starved	0.5	NADH	0.1343	0.0201	2	9
starved	1	NADH	0.1508	0.0166	2	11
starved	2	NADH	0.1929	0.057	2	12
starved	4	NADH	0.1706	0.0433	2	12
starved	8	NADH	0.0813	0.0042	2	12
fumarate	ss	NADP+	0.1843	0.0572	3	36
glucose	ss	NADP+	0.0942	0.0215	3	36
persister	0.5	NADP+	0.2554	0.0824	4	24
persister	1	NADP+	0.3435	0.1059	4	24
persister	2	NADP+	0.3749	0.1196	4	24
persister	4	NADP+	0.2958	0.089	4	24
persister	8	NADP+	0.1703	0.066	4	24
starved	0.5	NADP+	0.2933	0.121	3	18
starved	1	NADP+	0.3125	0.1298	3	18
starved	2	NADP+	0.421	0.1503	3	18
starved	4	NADP+	0.2518	0.084	3	18
starved	8	NADP+	0.1491	0.0429	3	18
fumarate	ss	NADPH	1.7376	0.6442	2	24
glucose	ss	NADPH	0.8702	0.1488	2	24
persister	0.5	NADPH	0.3482	0.0872	3	18
persister	1	NADPH	0.8047	0.3524	3	18
persister	2	NADPH	1.6702	0.7312	3	18
persister	4	NADPH	1.2831	0.4936	3	18
persister	8	NADPH	1.3254	0.8743	3	18
starved	0.5	NADPH	1.6694	1.2796	2	12
starved	1	NADPH	1.4669	1.0938	2	12
starved	2	NADPH	1.227	0.9007	2	12
starved	4	NADPH	0.476	0.3301	2	12
starved	8	NADPH	0.1685	0.08	2	8
fumarate	ss	PEP	0.6933	0.0659	3	36
glucose	ss	PEP	0.046	0.0081	3	36
persister	0.5	PEP	2.1306	0.3543	4	24
persister	1	PEP	2.2271	0.4366	4	24
persister	2	PEP	2.2035	0.32	4	24
persister	4	PEP	1.4215	0.244	4	24
persister	8	PEP	1.3529	0.1908	4	24
starved	0.5	PEP	2.1943	0.5537	3	18
starved	1	PEP	2.3647	0.6946	3	18
starved	2	PEP	2.1653	0.4634	3	18
starved	4	PEP	1.1121	0.1484	3	18
starved	8	PEP	0.5296	0.046	3	18
fumarate	ss	2-/3-phosphoglycerates (sum)	1.8921	0.1326	3	36
glucose	ss	2-/3-phosphoglycerates (sum)	0.767	0.0747	3	36
persister	0.5	2-/3-phosphoglycerates (sum)	7.3741	1.7659	4	24
persister	1	2-/3-phosphoglycerates (sum)	7.1907	1.5898	4	24
persister	2	2-/3-phosphoglycerates (sum)	7.2862	1.277	4	24
persister	4	2-/3-phosphoglycerates (sum)	4.7213	0.8886	4	24
persister	8	2-/3-phosphoglycerates (sum)	4.7957	0.9474	4	24
starved	0.5	2-/3-phosphoglycerates (sum)	7.416	1.4728	3	18
starved	1	2-/3-phosphoglycerates (sum)	8.1555	1.7627	3	18
starved	2	2-/3-phosphoglycerates (sum)	6.9633	1.1611	3	18
starved	4	2-/3-phosphoglycerates (sum)	3.9816	0.3448	3	18
starved	8	2-/3-phosphoglycerates (sum)	1.9706	0.1073	3	18
fumarate	ss	phenylalanine	0.1352	0.0123	3	36
glucose	ss	phenylalanine	0.0718	0.0031	3	36
persister	0.5	phenylalanine	0.3821	0.102	4	24
persister	1	phenylalanine	0.4193	0.091	4	24
persister	2	phenylalanine	0.6091	0.1173	4	24
persister	4	phenylalanine	0.721	0.3307	4	24
persister	8	phenylalanine	0.4814	0.2623	4	24
starved	0.5	phenylalanine	0.574	0.1227	3	18
starved	1	phenylalanine	0.8724	0.1388	3	18
starved	2	phenylalanine	1.6493	0.1736	3	18
starved	4	phenylalanine	1.2183	0.1055	3	18
starved	8	phenylalanine	0.8533	0.0663	3	18
fumarate	ss	ribose 5p	0.2631	0.0108	1	12
glucose	ss	ribose 5p	0.4275	0.0135	1	12
persister	0.5	ribose 5p	0.0336	0.0213	2	12
persister	1	ribose 5p	0.0192	0.012	2	12
persister	2	ribose 5p	0.0129	0.0047	2	12
persister	4	ribose 5p	0.0053	0.001	2	12
persister	8	ribose 5p	0.0134	0.0012	2	11
starved	0.5	ribose 5p	0.0274	0.0018	1	6
starved	1	ribose 5p	0.0209	0.0011	1	6
starved	2	ribose 5p	0.0131	0.0017	1	6
starved	4	ribose 5p	0.0112	0.0013	1	4
fumarate	ss	sedoheptulose 7p	0.0539	0.0033	1	24
glucose	ss	sedoheptulose 7p	0.0726	0.0051	1	24
persister	0.5	sedoheptulose 7p	0.0278	0.0089	3	18
persister	1	sedoheptulose 7p	0.0184	0.006	3	18
persister	2	sedoheptulose 7p	0.0079	0.0026	3	18
persister	4	sedoheptulose 7p	0.0023	0.0005	3	13
persister	8	sedoheptulose 7p	0.0031	0.0008	2	12
starved	0.5	sedoheptulose 7p	0.0209	0.0018	1	12
starved	1	sedoheptulose 7p	0.0137	0.0016	1	11
starved	2	sedoheptulose 7p	0.0079	0.0009	1	7
starved	4	sedoheptulose 7p	0.0021	0.0002	1	6
starved	8	sedoheptulose 7p	0.0019	0.0003	1	6
fumarate	ss	succinate	10.7846	2.8892	3	36
glucose	ss	succinate	0.1803	0.0169	3	36
persister	0.5	succinate	1.1454	0.1772	4	24
persister	1	succinate	1.7382	0.262	4	24
persister	2	succinate	2.7512	0.3707	4	24
persister	4	succinate	3.866	0.5811	4	24
persister	8	succinate	6.6663	1.4411	4	24
starved	0.5	succinate	0.072	0.0316	3	18
starved	1	succinate	0.0621	0.025	3	18
starved	2	succinate	0.0659	0.0265	3	18
starved	4	succinate	0.0527	0.0192	3	18
starved	8	succinate	0.0382	0.0183	3	18
