# Supplementary material for: Bacterial persistence is an active σS stress response to metabolic flux limitation
Source: Mol Syst Biol. 2016 Sep 21;12(9):882. doi: 10.15252/msb.20166998 (PMC5043093; doi:10.15252/msb.20166998)
Supplement: Supplementary file 5 — Source Data for Figure 1 [file MSB-12-882-s003.zip]

Archive with 4 entries (4 files):
- fig1a.xlsx
- fig1b.xlsx
- fig1c.xlsx
- fig1d.xlsx
