# Supplementary material for: Bacterial persistence is an active σS stress response to metabolic flux limitation
Source: Mol Syst Biol. 2016 Sep 21;12(9):882. doi: 10.15252/msb.20166998 (PMC5043093; doi:10.15252/msb.20166998)
Supplement: Supplementary file 5 — Source Data for Figure 1 [file MSB-12-882-s003.zip › fig1a.xlsx]

## Sheet: Fig. 1A
	persister cells		starved cells
time [h]	fraction of antibiotic-tolerant cells	standard deviation	fraction of antibiotic-tolerant cells	standard deviation
0.5	0.988908	0.06981	0.910827	0.171553
1	0.985649	0.0582192	0.850438	0.113266
2	1.04248	0.0582899	1.0192	0.105881
4	1.04676	0.0581529	1.04137	0.079164
8	1.09846	0.0543052	1.0742	0.0762615
