# Supplementary material for: Bacterial persistence is an active σS stress response to metabolic flux limitation
Source: Mol Syst Biol. 2016 Sep 21;12(9):882. doi: 10.15252/msb.20166998 (PMC5043093; doi:10.15252/msb.20166998)
Supplement: Supplementary file 5 — Source Data for Figure 1 [file MSB-12-882-s003.zip › fig1b.xlsx]

## Sheet: Fig. 1B
	persister cells		starved cells
antibiotic	fraction of antibiotic-tolerant cells	standard deviation	fraction of antibiotic-tolerant cells	standard deviation
ampicillin	1.04248	0.0582899	1.0192	0.105881
chloramphenicol	1.04446	0.0663898	1.03884	0.0785597
kanamycin	0.688811	0.103459	0.696764	0.0850889
rifampicin	0.806185	0.10292	0.704807	0.106607
ofloxacin	1.05914	0.054282	0.987378	0.0792556
CCCP	0.800373	0.163871	0.411648	0.113786
