# Supplementary material for: Bacterial persistence is an active σS stress response to metabolic flux limitation
Source: Mol Syst Biol. 2016 Sep 21;12(9):882. doi: 10.15252/msb.20166998 (PMC5043093; doi:10.15252/msb.20166998)
Supplement: Supplementary file 5 — Source Data for Figure 1 [file MSB-12-882-s003.zip › fig1c.xlsx]

## Sheet: Fig. 1C
time [h]/condition	ppGpp concentration [uM]	SD
glucose growing	4.5638	1.42677
0.5	73.3291	21.9679
1	53.4976	13.3306
2	50.7921	16.0782
4	34.0284	14.3081
8	21.755	5.60051
