# Supplementary material for: Bacterial persistence is an active σS stress response to metabolic flux limitation
Source: Mol Syst Biol. 2016 Sep 21;12(9):882. doi: 10.15252/msb.20166998 (PMC5043093; doi:10.15252/msb.20166998)
Supplement: Supplementary file 5 — Source Data for Figure 1 [file MSB-12-882-s003.zip › fig1d.xlsx]

## Sheet: Fig. 1D
	growing	dormant	starved	sem growing	sem dormant	sem starved
mqsR	-0.718386	5.4054	9.13061	0.101605	0.146325	0.2107
dinJ	-0.625529	4.20406	5.47003	0.0260882	0.141288	0.0981019
relB	-0.745252	3.59813	5.22704	0.0427824	0.177587	0.182087
chpS	-0.885958	3.26556	5.19586	0.0425508	0.133843	0.0309373
hipB	-0.588379	3.03784	3.51251	0.0323645	0.133337	0.100175
rnlA	0.00386771	3.02097	2.99426	0.0213197	0.012276	0.134948
higA	-0.580669	2.9256	3.62189	0.0108542	0.102571	0.0968987
yafN	-0.969756	2.89353	4.29992	0.0605658	0.0657749	0.175556
yefM	-0.586976	2.66956	4.54575	0.0408014	0.0858578	0.220528
mazE	-0.415633	1.82319	2.53583	0.0262929	0.120119	0.170994
hicB	-0.400339	1.58471	2.94711	0.0298146	0.0886861	0.0608682
yjhX	-0.761819	1.58228	1.91547	0.0397517	0.0809472	0.138661
ratA	-0.240198	0.205474	0.477888	0.0175269	0.0103449	0.0822013
