# Supplementary material for: Bacterial persistence is an active σS stress response to metabolic flux limitation
Source: Mol Syst Biol. 2016 Sep 21;12(9):882. doi: 10.15252/msb.20166998 (PMC5043093; doi:10.15252/msb.20166998)
Supplement: Supplementary file 6 — Source Data for Figure 3 [file MSB-12-882-s004.zip]

Archive with 5 entries (5 files):
- fig3a.xlsx
- fig3b.xlsx
- fig3c.xlsx
- fig3e.xlsx
- fig3f.xlsx
