# Supplementary material for: Bacterial persistence is an active σS stress response to metabolic flux limitation
Source: Mol Syst Biol. 2016 Sep 21;12(9):882. doi: 10.15252/msb.20166998 (PMC5043093; doi:10.15252/msb.20166998)
Supplement: Supplementary file 6 — Source Data for Figure 3 [file MSB-12-882-s004.zip › fig3a.xlsx]

## Sheet: Fig. 3A
type of cell	biomass yield [gDW / mol]	SEM
persister	5.32531	0.783062
growing on fumarate	27.3051	3.88803
