# Supplementary material for: Bacterial persistence is an active σS stress response to metabolic flux limitation
Source: Mol Syst Biol. 2016 Sep 21;12(9):882. doi: 10.15252/msb.20166998 (PMC5043093; doi:10.15252/msb.20166998)
Supplement: Supplementary file 6 — Source Data for Figure 3 [file MSB-12-882-s004.zip › fig3b.xlsx]

## Sheet: Fig. 3B
type of cell	O2 yield [mol/mol]	SEM	CO2 yield [mol/mol]	SEM
persister	1.20292	0.0977905	1.23814	0.105093
growing on fumarate	0.560563	0.129325	0.929101	0.199009
