# Supplementary material for: Bacterial persistence is an active σS stress response to metabolic flux limitation
Source: Mol Syst Biol. 2016 Sep 21;12(9):882. doi: 10.15252/msb.20166998 (PMC5043093; doi:10.15252/msb.20166998)
Supplement: Supplementary file 6 — Source Data for Figure 3 [file MSB-12-882-s004.zip › fig3e.xlsx]

## Sheet: Fig. 3E
condition	time [h]	adenylate charge	SEM
fumarate growing	SS	0.876552	0.00266625
glucose growing	SS	0.888084	0.00333078
persister	0.5	0.749558	0.009984
persister	1	0.735223	0.0100858
persister	2	0.719596	0.0273008
persister	4	0.691329	0.0308388
persister	8	0.740779	0.0325295
starved	0.5	0.658492	0.00958994
starved	1	0.58766	0.0106398
starved	2	0.49275	0.0129034
starved	4	0.349241	0.0162268
starved	8	0.240782	0.00546139
