# Supplementary material for: Bacterial persistence is an active σS stress response to metabolic flux limitation
Source: Mol Syst Biol. 2016 Sep 21;12(9):882. doi: 10.15252/msb.20166998 (PMC5043093; doi:10.15252/msb.20166998)
Supplement: Supplementary file 6 — Source Data for Figure 3 [file MSB-12-882-s004.zip › fig3f.xlsx]

## Sheet: Fig. 3F
condition	time [h]	adenylate sum [mM]	SEM
fumarate growing	SS	3.09348	0.11648
glucose growing	SS	1.96007	0.335121
persister	0.5	3.98812	0.511254
persister	1	4.80858	0.377647
persister	2	4.87724	0.206788
persister	4	3.25745	0.272739
persister	8	2.47044	0.980985
starved	0.5	4.09546	0.287754
starved	1	5.04853	0.14546
starved	2	5.04837	0.100118
starved	4	3.66892	0.195576
starved	8	2.81567	0.565654
