# Supplementary material for: Bacterial persistence is an active σS stress response to metabolic flux limitation
Source: Mol Syst Biol. 2016 Sep 21;12(9):882. doi: 10.15252/msb.20166998 (PMC5043093; doi:10.15252/msb.20166998)
Supplement: Supplementary file 7 — Source Data for Figure 5 [file MSB-12-882-s006.zip]

Archive with 2 entries (2 files):
- fig5c.xlsx
- fig5d.xlsx
