# Supplementary material for: Bacterial persistence is an active σS stress response to metabolic flux limitation
Source: Mol Syst Biol. 2016 Sep 21;12(9):882. doi: 10.15252/msb.20166998 (PMC5043093; doi:10.15252/msb.20166998)
Supplement: Supplementary file 7 — Source Data for Figure 5 [file MSB-12-882-s006.zip › fig5c.xlsx]

## Sheet: Fig. 5C
	mean relative protein abundance (persisters vs. starved)						SD
gene	0.5h	1h	2h	4h	8h		0.5h	1h	2h	4h	8h
emrA	1.04808	0.979008	0.984381	0.940951	1.02024		0.139322	0.0768954	0.110224	0.0683855	0.0630197
dnaC	1.54198	1.72805	1.91981	3.28985	2.75394		0.480113	0.369497	0.447445	0.459208	0.773873
ihfA	1.20523	1.3772	1.61693	2.08023	2.30694		0.113269	0.146551	0.219521	0.193111	0.105733
ihfB	1.21736	1.32886	1.49763	2.09445	2.36643		0.172708	0.17338	0.251811	0.34117	0.154049
rna	0.920901	1.04177	0.726785	1.25606	1.5923		0.0927273	0.0495067	0.133755	0.103094	0.0636743
rnr	1.18303	1.30511	1.6833	2.26689	2.61052		0.0199197	0.0497282	0.0339994	0.0993395	0.049526
rne	0.942842	0.96382	0.977995	1.2374	1.3913		0.0562899	0.0483189	0.0811172	0.07749	0.0462306
rmf	4.00126	4.48432	5.21086	16.4637	26.3806		0.563114	0.60232	2.09625	3.06708	0.426864
