# Supplementary material for: Bacterial persistence is an active σS stress response to metabolic flux limitation
Source: Mol Syst Biol. 2016 Sep 21;12(9):882. doi: 10.15252/msb.20166998 (PMC5043093; doi:10.15252/msb.20166998)
Supplement: Supplementary file 7 — Source Data for Figure 5 [file MSB-12-882-s006.zip › fig5d.xlsx]

## Sheet: Fig. 5D
	mean relative protein abundance (persisters vs. starved)						SD
gene	0.5h	1h	2h	4h	8h		0.5h	1h	2h	4h	8h
emrA	1.32217	1.20304	1.25483	1.38606	1.51212		0.112218	0.0717672	0.0751856	0.0383025	0.0478203
dnaC	1.39971	1.2664	1.9609	2.56508	2.40711		0.344419	0.153293	0.122619	0.202529	0.857506
ihfA	1.05301	0.934335	1.25819	1.66742	1.74047		0.0501966	0.0590017	0.0903847	0.0270242	0.228363
ihfB	0.992772	1.04293	1.13333	1.61264	1.5504		0.0867121	0.0440517	0.0940497	0.140665	0.0756674
rna	0.993064	1.15995	0.754614	1.43902	1.80969		0.082944	0.0814555	0.0853296	0.054594	0.0222962
rnr	0.976242	0.944661	1.10492	1.30098	1.262		0.0186716	0.0872782	0.0187612	0.160804	0.0488794
rne	0.983028	1.03707	1.02502	1.2192	1.24729		0.0319733	0.0166545	0.0621542	0.031778	0.0299683
rmf	1.08098	0.825163	1.29681	3.78	5.08614		0.300016	0.341043	0.254432	0.121027	0.211505
